# Supplementary material for: Protein functional domain analysis enhances genotype–phenotype associations in comparative genomic studies of Pseudomonas aeruginosa
Source: Front Microbiol. 2025 Aug 6;16:1569118. doi: 10.3389/fmicb.2025.1569118 (PMC12364933; doi:10.3389/fmicb.2025.1569118)
Supplement: SUPPLEMENTARY TABLE 1 — A long-format table with one row for every PFAM family × phenotype combination. It summarises both linear‐model and Wilcoxon test results, sample sizes, and PFAM prevalence/variance. [file Table_1.xlsx]

## Sheet: Structure_description
· Rows: number of PFAM families × number of phenotypes
· Columns: see above for detailed column definitions; key fields include effect sizes (LM_BETA, WX_SHIFT), confidence bounds, raw and FDR‐adjusted p-values, group counts (N_0, N_1, N_2), and PFAM prevalence/variance.
Description of each column:
· FAMILY
PFAM family identifier (e.g. PF00005).
· PHENOTYPE
Phenotype name (must match the column names of phenotypes2.matrix).
· LM_BETA
Regression coefficient (β̂) from the linear model
PFAMcount phenotypePFAM count ~ phenotypePFAMcount phenotype. Positive values indicate higher counts in the “1” (or higher) phenotype group; negative values indicate lower counts.
· LM_CI_LO, LM_CI_HI
Lower and upper bounds of the 95% confidence interval for β̂, computed via confint(fit, level = 0.95)[2, ].
· LM_PRAW
Raw p-value for the phenotype term, taken from anova(fit)[1, "Pr(>F)"].
· LM_FDR
Benjamini–Hochberg–adjusted p-value (FDR), computed separately for each phenotype’s vector of raw p-values. Associations with LM_FDR < 0.10 are considered significant.
· WX_SHIFT
Estimated median difference (“location shift”) from the Wilcoxon rank‐sum test for binary phenotypes (only when the phenotype takes exactly two values).
· WX_CI_LO, WX_CI_HI
Lower and upper bounds of the approximate 95% confidence interval on the Wilcoxon shift estimate. May be NA if the test could not compute a CI (e.g. many ties).
· WX_PRAW
Raw p-value from the Wilcoxon test (wilcox.test(..., exact = FALSE)).
· WX_FDR
FDR‐adjusted p-value for the Wilcoxon test, adjusted per phenotype as above.
· N_0, N_1, N_2
Number of strains in each phenotype category. For example, if the phenotype can take values 0, 1, 2, then N_0 is the count of strains with value 0, N_1 those with value 1, and N_2 those with value 2.
· PREV
PFAM prevalence: the proportion of strains in which this PFAM family has count > 0 (i.e. is present).
· VAR
Variance of the PFAM family counts across all strains.

## Sheet: Phenotypes
FAMILY	PHENOTYPE	LM+AF8-BETA	LM+AF8-CI+AF8-LO	LM+AF8-CI+AF8-HI	LM+AF8-PRAW	LM+AF8-FDR	WX+AF8-SHIFT	WX+AF8-CI+AF8-LO	WX+AF8-CI+AF8-HI	WX+AF8-PRAW	WX+AF8-FDR	N+AF8-0	N+AF8-1	N+AF8-NA	PREV	VAR
PF00501	Hemolysis	#NAME?	#NAME?	#NAME?	0.00482022	0.125353	1.00007	5.3394314604407396e+AC0-5	2.0001	0.0100568	0.133091	7	33	NA	1	1.43333
PF00501	Swarming	#NAME?	#NAME?	#NAME?	0.01017	0.550451	1.00003	1.5842765553748712e+AC0-5	2.00003	0.00880316	0.552881	32	8	NA	1	1.43333
PF00501	Protease.secretion	#NAME?	#NAME?	0.191223	0.0946935	0.803806	1.00001	+AC0-1.8084814249289194e+AC0-5	2.00006	0.076779	0.794525	36	4	NA	1	1.43333
PF00501	Piocyanine.secretion	#NAME?	#NAME?	#NAME?	0.0081941	0.218747	1.00004	1.7695819739079228e+AC0-5	1.99993	0.0112856	0.266515	26	14	NA	1	1.43333
PF00092	Hypermutability	#NAME?	#NAME?	#NAME?	0	0	NA	NA	NA	NA	NA	17	23	NA	1	0.250641
PF13477	Hypermutability	#NAME?	#NAME?	#NAME?	0	0	NA	NA	NA	NA	NA	17	23	NA	0.425	0.250641
PF00501	Pyoverdine.secretion	#NAME?	#NAME?	#NAME?	0.0134575	0.317805	0.999964	4.4940026353210867e+AC0-5	1.99993	0.0153602	0.349302	28	12	NA	1	1.43333
PF02706	Hypermutability	#NAME?	#NAME?	#NAME?	7.018351795436167e+AC0-21	1.4364226674659355e+AC0-18	1	1	1	2.9269213508763673e+AC0-9	1.7912758667363368e+AC0-6	17	23	NA	1	0.253846
PF13296	Hypermutability	#NAME?	#NAME?	#NAME?	0.00183397	0.0417058	9.58895137383745e+AC0-5	0	0.999961	8.671589394820749e+AC0-4	0.0265351	17	23	NA	1	0.855769
PF00501	Mucoidy	#NAME?	#NAME?	#NAME?	0.0310348	0.359045	0.999958	5.755121931079292e+AC0-5	1.99998	0.0381569	0.352919	28	12	NA	1	1.43333
PF09346	Hypermutability	#NAME?	#NAME?	#NAME?	1.2109339335142759e+AC0-12	1.8587835879444135e+AC0-10	1	0.999938	1	7.91774463696285e+AC0-8	2.422829858910632e+AC0-5	17	23	NA	0.5	0.25641
PF00873	Hemolysis	#NAME?	#NAME?	#NAME?	0.00129437	0.0662287	0.999993	0.999986	1.00005	0.00180836	0.104168	7	33	NA	1	0.455769
PF02834	Mucoidy	#NAME?	#NAME?	#NAME?	0.00430415	0.165172	9.65628261810364e+AC0-5	0	1.99993	0.00497925	0.179839	28	12	NA	0.325	0.810256
PF02834	Pyoverdine.secretion	#NAME?	#NAME?	#NAME?	0.00430415	0.188768	9.65628261810364e+AC0-5	0	1.99993	0.00497925	0.218376	28	12	NA	0.325	0.810256
PF00171	Mucoidy	#NAME?	#NAME?	#NAME?	0.00675017	0.197362	0.999934	9.288956540974395e+AC0-7	1.99995	0.0129134	0.293659	28	12	NA	1	0.866026
PF05954	Hypermutability	#NAME?	#NAME?	#NAME?	2.1124767393531935e+AC0-4	0.00720589	0.999957	3.907203822560055e+AC0-5	1.00006	2.6262744351545107e+AC0-4	0.0114806	17	23	NA	1	0.541026
PF00672	Hypermutability	#NAME?	#NAME?	#NAME?	0.00762666	0.151057	0.999981	0.999955	1.00005	0.00221551	0.0542357	17	23	NA	1	0.917308
PF00873	Piocyanine.secretion	#NAME?	#NAME?	#NAME?	2.0617974794581338e+AC0-4	0.0180849	0.999994	6.611540981978752e+AC0-5	1.00007	2.7139802369963026e+AC0-4	0.0238055	26	14	NA	1	0.455769
PF01243	LasR.mutants	#NAME?	#NAME?	#NAME?	2.2193636632039348e+AC0-4	0.128279	1	0.999923	1	7.344410597855429e+AC0-4	0.341515	25	6	9	1	0.215385
PF00072	Hypermutability	#NAME?	#NAME?	#NAME?	2.0004787657201775e+AC0-7	2.456587924304378e+AC0-5	1	0.99995	1	7.659254208162083e+AC0-6	0.00117187	17	23	NA	1	0.255769
PF00860	Protease.secretion	#NAME?	#NAME?	#NAME?	0.0367269	0.803806	0.999979	0	1.00005	0.0187891	0.794525	36	4	NA	1	0.438462
PF00115	Hemolysis	#NAME?	#NAME?	#NAME?	0.0359286	0.156455	4.065061312480899e+AC0-5	+AC0-5.161576144098795e+AC0-5	2.9547072195028066e+AC0-5	0.12889	0.454819	7	33	NA	1	0.666026
PF02834	Piocyanine.secretion	#NAME?	#NAME?	#NAME?	0.0163588	0.352789	2.0400405221688447e+AC0-5	5.01142306480467e+AC0-5	1.99992	0.0154583	0.316381	26	14	NA	0.325	0.810256
PF09477	Hypermutability	#NAME?	#NAME?	#NAME?	4.481988838215363e+AC0-7	3.931344495234618e+AC0-5	0.999908	0.999927	1	1.1664586231929813e+AC0-5	0.00118979	17	23	NA	0.6	0.246154
PF13581	Hypermutability	#NAME?	#NAME?	#NAME?	4.4819888382153215e+AC0-7	3.931344495234618e+AC0-5	0.999908	0.999927	1	1.1664586231929813e+AC0-5	0.00118979	17	23	NA	0.6	0.246154
PF00126	Hypermutability	#NAME?	#NAME?	#NAME?	0.0113968	0.206461	0.999965	0.999966	1.00001	1.5466593271886345e+AC0-4	0.00946556	17	23	NA	1	0.728205
PF05638	Hemolysis	#NAME?	#NAME?	#NAME?	0.010176	0.125353	0.999982	1.752828462129501e+AC0-5	1.00006	0.00592826	0.133091	7	33	NA	1	0.407692
PF02834	Protease.secretion	#NAME?	#NAME?	0.281343	0.162719	0.803806	5.07827365305767e+AC0-5	0	1.99992	0.15273	0.794525	36	4	NA	0.325	0.810256
PF05638	Mucoidy	#NAME?	#NAME?	#NAME?	0.00236735	0.137249	0.999972	0	1.00001	0.00186276	0.114373	28	12	NA	1	0.407692
PF00180	Pyoverdine.secretion	#NAME?	#NAME?	#NAME?	5.696319982810897e+AC0-5	0.00699508	0.999942	5.593378959869239e+AC0-5	1	2.1729092502388933e+AC0-4	0.0266833	28	12	NA	1	0.253846
PF00873	Protease.secretion	#NAME?	#NAME?	0.0600188	0.0720203	0.803806	0.999988	0	1.00009	0.0557584	0.794525	36	4	NA	1	0.455769
PF13477	Biofilm	#NAME?	#NAME?	#NAME?	4.853470709033404e+AC0-5	0.0149002	0.999937	5.2675149313525567e+AC0-5	1	1.949412311004194e+AC0-4	0.059847	27	13	NA	0.425	0.250641
PF00092	Biofilm	#NAME?	#NAME?	#NAME?	4.853470709033458e+AC0-5	0.0149002	0.999937	5.2675149313525567e+AC0-5	1	1.949412311004194e+AC0-4	0.059847	27	13	NA	1	0.250641
PF06808	Siderophore.secretion	#NAME?	#NAME?	#NAME?	9.603354589293617e+AC0-5	0.00982743	0.999909	6.785416489953775e+AC0-5	1	3.1149097676738354e+AC0-4	0.0306422	8	32	NA	1	0.192308
PF13537	Hypermutability	#NAME?	#NAME?	#NAME?	1.277963976326988e+AC0-5	8.718554238497452e+AC0-4	0.999928	5.20106213113172e+AC0-5	1	8.156185780534165e+AC0-5	0.00623948	17	23	NA	1	0.233333
PF13581	LasR.mutants	#NAME?	#NAME?	#NAME?	0.00701842	0.511603	0.999929	0	1	0.00937477	0.435693	25	6	9	0.6	0.246154
PF00860	Hemolysis	#NAME?	#NAME?	#NAME?	0.0281738	0.125353	0.999987	1.2267295749749123e+AC0-5	1.00001	0.0104386	0.133091	7	33	NA	1	0.438462
PF00464	Siderophore.secretion	#NAME?	#NAME?	0.137341	0.108406	0.694627	0.99997	+AC0-3.4820923280972694e+AC0-5	1.00007	0.094045	0.622719	8	32	NA	1	0.871154
PF03412	LasR.mutants	#NAME?	#NAME?	#NAME?	0.00514736	0.511603	0.999905	3.397629117692803e+AC0-5	1	0.00728667	0.435693	25	6	9	1	0.204487
PF00873	Pyoverdine.secretion	#NAME?	#NAME?	#NAME?	0.0103355	0.278737	0.999946	3.467125480982654e+AC0-5	1.00007	0.0101549	0.311756	28	12	NA	1	0.455769
PF00873	Mucoidy	#NAME?	#NAME?	#NAME?	0.0103355	0.246575	0.999946	3.467125480982654e+AC0-5	1.00007	0.0101549	0.271092	28	12	NA	1	0.455769
PF05638	Piocyanine.secretion	#NAME?	#NAME?	#NAME?	0.0044343	0.151259	0.999972	2.3663103223166146e+AC0-6	0.999995	0.00406623	0.146863	26	14	NA	1	0.407692
PF07690	Hypermutability	#NAME?	#NAME?	0.138021	0.110777	0.457253	0.99993	+AC0-5.164874407143988e+AC0-5	1.00002	0.0929815	0.449746	17	23	NA	1	1.26603
PF00860	Coloroured.colonies	#NAME?	#NAME?	#NAME?	0.0104413	0.592059	0.999939	6.434747299736886e+AC0-5	0.999943	0.00675625	0.585115	28	12	NA	1	0.438462
PF00860	Pyoverdine.secretion	#NAME?	#NAME?	#NAME?	0.0104413	0.278737	0.999969	0.999976	1	3.4615239745291115e+AC0-4	0.0354229	28	12	NA	1	0.438462
PF00860	Mucoidy	#NAME?	#NAME?	#NAME?	0.0104413	0.246575	0.999969	0.999976	1	3.4615239745291115e+AC0-4	0.0425075	28	12	NA	1	0.438462
PF09650	Hypermutability	#NAME?	#NAME?	#NAME?	4.8534707090334404e+AC0-5	0.00248336	0.999911	7.485207840993876e+AC0-5	1	1.949412311004197e+AC0-4	0.009942	17	23	NA	0.675	0.225
PF13563	Hypermutability	#NAME?	#NAME?	#NAME?	4.853470709033493e+AC0-5	0.00248336	0.999911	7.485207840993876e+AC0-5	1	1.949412311004197e+AC0-4	0.009942	17	23	NA	0.675	0.225
PF06808	Hemolysis	#NAME?	#NAME?	#NAME?	0.00120226	0.0662287	0.999943	2.3066862922228477e+AC0-6	1	0.00204264	0.104515	7	33	NA	1	0.192308
PF00180	Swarming	#NAME?	#NAME?	#NAME?	0.00339036	0.550451	0.999913	0	1	0.00473682	0.552881	32	8	NA	1	0.253846
PF00873	Swarming	#NAME?	#NAME?	#NAME?	0.0331748	0.550451	0.99999	6.0592555580638954e+AC0-5	1.00004	0.0285395	0.552881	32	8	NA	1	0.455769
PF00860	Piocyanine.secretion	#NAME?	#NAME?	#NAME?	0.00881093	0.225413	0.99994	0.999981	1.00007	3.6219252471007796e+AC0-4	0.027603	26	14	NA	1	0.438462
PF13296	Biofilm	#NAME?	#NAME?	0.0583662	0.0748082	0.580991	0	0	6.0032957133058015e+AC0-5	0.0469472	0.571526	27	13	NA	1	0.855769
PF07690	Biofilm	#NAME?	#NAME?	0.201771	0.145781	0.580991	0.999964	+AC0-3.311529012379403e+AC0-6	1.00002	0.17628	0.571526	27	13	NA	1	1.26603
PF00881	LasR.mutants	#NAME?	#NAME?	#NAME?	0.0113239	0.511603	0.999944	7.3626051310096745e+AC0-6	1	0.0139617	0.435693	25	6	9	1	0.215385
PF03958	LasR.mutants	#NAME?	#NAME?	#NAME?	0.0113239	0.511603	0.999944	7.3626051310096745e+AC0-6	1	0.0139617	0.435693	25	6	9	1	0.233333
PF02706	Biofilm	#NAME?	#NAME?	#NAME?	5.77714313638885e+AC0-4	0.0887019	0.999937	7.301789602522484e+AC0-5	1	0.00115558	0.146639	27	13	NA	1	0.253846
PF00953	Hypermutability	#NAME?	#NAME?	#NAME?	1.6357934396103515e+AC0-4	0.0059081	0.999932	1.1103865323235963e+AC0-5	1	4.541391416834309e+AC0-4	0.0162362	17	23	NA	1	0.240385
PF00083	Mucoidy	#NAME?	#NAME?	#NAME?	0.0386566	0.359045	6.276181818269894e+AC0-5	+AC0-2.7180018242562524e+AC0-5	0.999931	0.0869954	0.352919	28	12	NA	1	0.573718
PF00083	Pyoverdine.secretion	#NAME?	#NAME?	#NAME?	0.0386566	0.402786	6.276181818269894e+AC0-5	+AC0-2.7180018242562524e+AC0-5	0.999931	0.0869954	0.393709	28	12	NA	1	0.573718
PF00873	Siderophore.secretion	#NAME?	#NAME?	#NAME?	0.0449822	0.378343	0.999976	6.657636966837349e+AC0-5	1	0.024677	0.36282	8	32	NA	1	0.455769
PF00180	Siderophore.secretion	#NAME?	#NAME?	#NAME?	0.00597954	0.166884	0.999937	1.247293935928255e+AC0-5	1	0.0076419	0.213278	8	32	NA	1	0.253846
PF00501	Siderophore.secretion	#NAME?	#NAME?	0.423494	0.267044	0.694627	0.0445854	#NAME?	1.99995	0.373109	0.68888	8	32	NA	1	1.43333
PF01312	Protease.secretion	#NAME?	#NAME?	#NAME?	8.589001277082096e+AC0-5	0.0527365	0.99997	0	0.999983	2.593779969576175e+AC0-4	0.159258	36	4	NA	1	0.0762821
PF00464	LasR.mutants	#NAME?	#NAME?	0.329557	0.218416	0.689565	0.999962	+AC0-4.668063770006919e+AC0-5	1.00003	0.142037	0.694392	25	6	9	1	0.871154
PF00501	Coloroured.colonies	#NAME?	#NAME?	0.30571	0.208887	0.592059	0.999983	+AC0-6.96972764623681e+AC0-6	1.00003	0.195069	0.585115	28	12	NA	1	1.43333
PF05638	Pyoverdine.secretion	#NAME?	#NAME?	#NAME?	0.0153659	0.342775	3.2818734000142225e+AC0-5	6.986106328319336e+AC0-5	0.999997	0.0134456	0.33833	28	12	NA	1	0.407692
PF00180	Mucoidy	#NAME?	#NAME?	#NAME?	0.00161567	0.116343	0.99993	4.3113637236060826e+AC0-5	1	0.0025851	0.13814	28	12	NA	1	0.253846
PF01243	Hypermutability	#NAME?	#NAME?	#NAME?	1.565326618263331e+AC0-4	0.0059081	0.999945	0	1	4.4003384767810115e+AC0-4	0.0162362	17	23	NA	1	0.215385
PF00881	Hypermutability	#NAME?	#NAME?	#NAME?	1.565326618263404e+AC0-4	0.0059081	0.999945	0	1	4.4003384767810115e+AC0-4	0.0162362	17	23	NA	1	0.215385
PF09650	LasR.mutants	#NAME?	#NAME?	#NAME?	0.0216278	0.511603	0.999934	6.850835022486325e+AC0-5	1	0.0243782	0.435693	25	6	9	0.675	0.225
PF13563	LasR.mutants	#NAME?	#NAME?	#NAME?	0.0216278	0.511603	0.999934	6.850835022486325e+AC0-5	1	0.0243782	0.435693	25	6	9	0.675	0.225
PF05161	Hemolysis	#NAME?	#NAME?	#NAME?	2.890595598260862e+AC0-4	0.0354965	0.999918	4.586427719004956e+AC0-5	1	6.871985121186585e+AC0-4	0.084388	7	33	NA	1	0.130769
PF00230	Hemolysis	#NAME?	#NAME?	#NAME?	2.890595598260867e+AC0-4	0.0354965	0.999918	4.586427719004956e+AC0-5	1	6.871985121186585e+AC0-4	0.084388	7	33	NA	1	0.130769
PF13537	Biofilm	#NAME?	#NAME?	#NAME?	0.00107602	0.110113	0.999928	8.298192981152753e+AC0-6	1	0.00187143	0.184186	27	13	NA	1	0.233333
PF05954	Biofilm	#NAME?	#NAME?	#NAME?	0.0394186	0.580991	4.966333816054345e+AC0-5	+AC0-2.591443671478758e+AC0-5	0.999981	0.0639939	0.571526	27	13	NA	1	0.541026
PF08659	LasR.mutants	#NAME?	#NAME?	#NAME?	0.00966685	0.511603	0.999929	6.148659217367837e+AC0-5	1	0.0122228	0.435693	25	6	9	1	0.164103
PF13533	Hypermutability	#NAME?	#NAME?	#NAME?	0.0118573	0.20801	0.999984	6.536814348854285e+AC0-5	0.999962	0.0158036	0.276337	17	23	NA	1	0.409615
PF08448	Biofilm	#NAME?	#NAME?	#NAME?	7.223279352620493e+AC0-4	0.0887019	0.999961	3.790404623859608e+AC0-5	0.999978	0.00119413	0.146639	27	13	NA	1	0.215385
PF00015	Biofilm	#NAME?	#NAME?	#NAME?	0.0485999	0.580991	7.957189107290748e+AC0-5	+AC0-8.78556638645017e+AC0-6	1.00001	0.0516742	0.571526	27	13	NA	1	0.574359
PF05638	Protease.secretion	#NAME?	#NAME?	0.170344	0.139323	0.803806	5.782088971519805e+AC0-5	0	1.00002	0.113151	0.794525	36	4	NA	1	0.407692
PF04966	Siderophore.secretion	#NAME?	#NAME?	0.0410977	0.0691119	0.550551	8.373821637131266e+AC0-6	1.8511474383525706e+AC0-5	0.999969	0.0216463	0.36282	8	32	NA	1	0.486538
PF00180	Protease.secretion	#NAME?	#NAME?	0.0192461	0.0586615	0.803806	0.5	0	1	0.0597088	0.794525	36	4	NA	1	0.253846
PF10590	Siderophore.secretion	#NAME?	#NAME?	0.101911	0.100841	0.68796	4.2654768957414225e+AC0-5	+AC0-4.011603305765547e+AC0-6	1.00004	0.0624522	0.479321	8	32	NA	1	0.592308
PF10106	Piocyanine.secretion	#NAME?	#NAME?	#NAME?	0.00155518	0.080545	7.800276872286026e+AC0-5	0	0.999932	0.00267205	0.110512	26	14	NA	1	0.24359
PF00180	Hemolysis	#NAME?	#NAME?	#NAME?	0.0165101	0.125353	0.999928	3.162443456695857e+AC0-5	1	0.0185788	0.133091	7	33	NA	1	0.253846
PF00171	Pyoverdine.secretion	#NAME?	#NAME?	0.150607	0.130143	0.403573	0.999972	+AC0-8.358420318507677e+AC0-7	1.00003	0.100632	0.393709	28	12	NA	1	0.866026
PF02834	Hemolysis	#NAME?	#NAME?	0.266663	0.199381	0.636419	6.691493916727919e+AC0-5	+AC0-4.586491485971024e+AC0-5	1.99992	0.164666	0.571214	7	33	NA	0.325	0.810256
PF03412	Hypermutability	#NAME?	#NAME?	#NAME?	4.425846766778813e+AC0-4	0.0129403	5.503693424078512e+AC0-5	0	1	9.441375075435922e+AC0-4	0.0275149	17	23	NA	1	0.204487
PF10106	Mucoidy	#NAME?	#NAME?	#NAME?	0.00376417	0.15408	7.017761800988338e+AC0-5	0	0.999957	0.00585382	0.19968	28	12	NA	1	0.24359
PF10106	Pyoverdine.secretion	#NAME?	#NAME?	#NAME?	0.00376417	0.177785	7.017761800988338e+AC0-5	0	0.999957	0.00585382	0.239616	28	12	NA	1	0.24359
PF00953	LasR.mutants	#NAME?	#NAME?	#NAME?	0.0372263	0.511603	0.999923	+AC0-6.083472926014582e+AC0-5	1	0.0395722	0.435693	25	6	9	1	0.240385
PF00180	Piocyanine.secretion	#NAME?	#NAME?	#NAME?	0.00332996	0.131125	0.999918	6.997677958957301e+AC0-5	1	0.00466657	0.154072	26	14	NA	1	0.253846
PF07690	Swarming	#NAME?	#NAME?	0.430318	0.297877	0.690865	1.7444738132469912e+AC0-5	+AC0-4.201151498472747e+AC0-5	1.00001	0.27535	0.683906	32	8	NA	1	1.26603
PF10106	Siderophore.secretion	#NAME?	#NAME?	#NAME?	0.0142324	0.364112	0.999948	1.6612139230281367e+AC0-5	0.999961	0.0148183	0.349939	8	32	NA	1	0.24359
PF00083	Siderophore.secretion	#NAME?	#NAME?	0.125678	0.118688	0.694627	5.3823656724036917e+AC0-5	+AC0-4.01456939640303e+AC0-5	0.999936	0.115744	0.68888	8	32	NA	1	0.573718
PF04966	Piocyanine.secretion	#NAME?	#NAME?	#NAME?	0.0471219	0.528804	5.289111885406189e+AC0-5	+AC0-5.197157600242555e+AC0-5	0.999973	0.0300826	0.513075	26	14	NA	1	0.486538
PF13560	Hemolysis	#NAME?	#NAME?	0.0468311	0.074546	0.282538	4.886010441078519e+AC0-5	+AC0-6.498403745747018e+AC0-5	0.999936	0.0717454	0.275102	7	33	NA	1	0.369231
PF08448	Hypermutability	#NAME?	#NAME?	#NAME?	0.00149262	0.0352488	6.753697305989495e+AC0-5	0	0.999989	0.00241549	0.054751	17	23	NA	1	0.215385
PF00015	Hypermutability	#NAME?	#NAME?	0.0245148	0.062409	0.457253	4.7351027766234896e+AC0-5	+AC0-4.057645046641073e+AC0-5	0.999958	0.0568362	0.449746	17	23	NA	1	0.574359
PF00126	LasR.mutants	#NAME?	#NAME?	0.148262	0.135491	0.689565	6.016489716533695e+AC0-5	+AC0-5.8940120663824854e+AC0-5	1.00007	0.111161	0.694392	25	6	9	1	0.728205
PF04966	Mucoidy	#NAME?	#NAME?	0.0314279	0.0664624	0.359045	5.5671278944038335e+AC0-5	+AC0-3.270728324248376e+AC0-5	0.999979	0.0429674	0.352919	28	12	NA	1	0.486538
PF04966	Pyoverdine.secretion	#NAME?	#NAME?	0.0314279	0.0664624	0.402786	5.5671278944038335e+AC0-5	+AC0-3.270728324248376e+AC0-5	0.999979	0.0429674	0.393709	28	12	NA	1	0.486538
PF04966	Coloroured.colonies	#NAME?	#NAME?	0.0314279	0.0664624	0.592059	5.5671278944038335e+AC0-5	+AC0-3.270728324248376e+AC0-5	0.999979	0.0429674	0.585115	28	12	NA	1	0.486538
PF09346	LasR.mutants	#NAME?	#NAME?	#NAME?	0.0445388	0.572077	8.823692420833885e+AC0-5	0	1	0.0465937	0.481468	25	6	9	0.5	0.25641
PF10590	LasR.mutants	#NAME?	#NAME?	0.254063	0.205002	0.689565	4.870126167963752e+AC0-5	+AC0-7.205761157791489e+AC0-5	1.00002	0.226042	0.694392	25	6	9	1	0.592308
PF00860	Siderophore.secretion	#NAME?	#NAME?	0.0797139	0.0949749	0.668282	0.999915	3.257354856532358e+AC0-5	1	0.0215272	0.36282	8	32	NA	1	0.438462
PF02834	Swarming	#NAME?	#NAME?	0.277937	0.22333	0.690865	1.680934159570632e+AC0-6	+AC0-2.005057910665644e+AC0-5	1.00001	0.201	0.683906	32	8	NA	0.325	0.810256
PF00230	Siderophore.secretion	#NAME?	#NAME?	#NAME?	0.00132662	0.0623396	1.576031299413537e+AC0-5	5.889046894989682e+AC0-5	0.999904	0.00220849	0.100921	8	32	NA	1	0.130769
PF05161	Siderophore.secretion	#NAME?	#NAME?	#NAME?	0.00132662	0.0623396	1.576031299413537e+AC0-5	5.889046894989682e+AC0-5	0.999904	0.00220849	0.100921	8	32	NA	1	0.130769
PF00072	Biofilm	#NAME?	#NAME?	#NAME?	0.00881093	0.300551	0.999911	3.9598847642761804e+AC0-5	1	0.010674	0.364103	27	13	NA	1	0.255769
PF05995	Hypermutability	#NAME?	#NAME?	#NAME?	0.00112379	0.0287502	8.93635385095289e+AC0-5	0	0.999925	0.00193658	0.050236	17	23	NA	0.75	0.192308
PF05995	LasR.mutants	#NAME?	#NAME?	#NAME?	0.0462785	0.5815	0.99991	+AC0-5.873191775462004e+AC0-5	1	0.0482587	0.487833	25	6	9	0.75	0.192308
PF00115	Piocyanine.secretion	#NAME?	#NAME?	0.114076	0.119115	0.528804	0	0	6.195113646220753e+AC0-5	0.0839693	0.519791	26	14	NA	1	0.666026
PF13188	LasR.mutants	#NAME?	#NAME?	#NAME?	0.0108539	0.511603	1.3953341930382154e+AC0-5	2.8378872253136003e+AC0-5	1	0.0134712	0.435693	25	6	9	1	0.14359
PF00126	Biofilm	#NAME?	#NAME?	0.164974	0.156989	0.580991	0.999975	1.94325590822971e+AC0-5	1.00007	0.0255865	0.571526	27	13	NA	1	0.728205
PF00989	Mucoidy	#NAME?	#NAME?	#NAME?	0.00957849	0.246575	5.17695915180549e+AC0-5	0	0.999955	0.0128189	0.293659	28	12	NA	1	0.215385
PF00989	Pyoverdine.secretion	#NAME?	#NAME?	#NAME?	0.00957849	0.278737	5.17695915180549e+AC0-5	0	0.999955	0.0128189	0.33833	28	12	NA	1	0.215385
PF00180	Coloroured.colonies	#NAME?	#NAME?	#NAME?	0.0178164	0.592059	4.827681891265498e+AC0-5	5.8446171087732715e+AC0-5	1	0.0198919	0.585115	28	12	NA	1	0.253846
PF03958	Hypermutability	#NAME?	#NAME?	#NAME?	0.00715181	0.146374	2.8488522656087262e+AC0-5	4.8344706932421344e+AC0-5	0.999913	0.00891038	0.181772	17	23	NA	1	0.233333
PF09346	Biofilm	#NAME?	#NAME?	#NAME?	0.0175561	0.431177	8.319304546304983e+AC0-6	4.0123976366270584e+AC0-5	1	0.0196307	0.482129	27	13	NA	0.5	0.25641
PF05954	LasR.mutants	#NAME?	#NAME?	0.179124	0.170564	0.689565	0.999908	+AC0-7.001960950641362e+AC0-5	1	0.0837444	0.694392	25	6	9	1	0.541026
PF09477	LasR.mutants	#NAME?	#NAME?	0.0632504	0.0886254	0.689565	2.3616556758005448e+AC0-05	+AC0-4.4525960136587353e+AC0-5	1	0.0885338	0.694392	25	6	9	0.6	0.246154
PF00115	Coloroured.colonies	#NAME?	#NAME?	0.170033	0.165829	0.592059	0	0	6.132070230597899e+AC0-5	0.123143	0.585115	28	12	NA	1	0.666026
PF10106	Hemolysis	#NAME?	#NAME?	0.0116867	0.0567033	0.241776	4.338371008784802e+AC0-5	+AC0-6.334463556912995e+AC0-5	0.999986	0.0550639	0.236428	7	33	NA	1	0.24359
PF01311	Protease.secretion	#NAME?	#NAME?	0.433124	0.344254	0.803806	5.2777901510150344e+AC0-5	+AC0-1.5044989515939158e+AC0-5	1.00003	0.193507	0.794525	36	4	NA	1	0.592308
PF04536	Biofilm	#NAME?	#NAME?	#NAME?	0.00327845	0.185872	3.59449081720496e+AC0-5	5.188705913935974e+AC0-5	0.999934	0.00460653	0.257128	27	13	NA	1	0.164103
PF06808	Piocyanine.secretion	#NAME?	#NAME?	#NAME?	0.00644758	0.179946	6.831087507130828e+AC0-5	0	0.999902	0.00815097	0.208529	26	14	NA	1	0.192308
PF00009	Mucoidy	#NAME?	#NAME?	0.0776467	0.100841	0.359045	1.8320701804980694e+AC0-6	+AC0-1.8498523955640578e+AC0-5	0.99998	0.0893501	0.352919	28	12	NA	1	0.451282
PF02834	Coloroured.colonies	#NAME?	#NAME?	0.243593	0.224481	0.592059	5.934523000540023e+AC0-5	+AC0-3.7522806818893932e+AC0-6	0.99993	0.194916	0.585115	28	12	NA	0.325	0.810256
PF10038	LasR.mutants	#NAME?	#NAME?	#NAME?	0.0349762	0.511603	3.670588771401829e+AC0-5	+AC0-7.795657353453411e+AC0-5	1	0.0374023	0.435693	25	6	9	0.85	0.130769
PF05593	Hemolysis	#NAME?	#NAME?	0.0136435	0.0581367	0.246179	3.337105217908102e+AC0-5	+AC0-5.5111055063010325e+AC0-5	0.999983	0.0339171	0.147696	7	33	NA	1	0.230128
PF02353	Siderophore.secretion	#NAME?	#NAME?	#NAME?	0.0171146	0.378343	3.732966562279093e+AC0-5	6.258418638315038e+AC0-5	0.999905	0.0191872	0.36282	8	32	NA	1	0.164103
PF06715	Biofilm	#NAME?	#NAME?	0.103829	0.122135	0.580991	0	0	9.240456042829991e+AC0-5	0.102235	0.571526	27	13	NA	1	0.5
PF13533	Biofilm	#NAME?	#NAME?	0.0650458	0.0943205	0.580991	3.555789549366138e+AC0-5	+AC0-7.406024219111111e+AC0-5	0.999955	0.0874695	0.571526	27	13	NA	1	0.409615
PF02706	LasR.mutants	#NAME?	#NAME?	0.0543712	0.0860822	0.689565	5.5881272227704445e+AC0-5	0	0.999912	0.0861195	0.694392	25	6	9	1	0.253846
PF00665	Autolysis	#NAME?	#NAME?	0.0174378	0.0610767	0.461331	5.344548249161822e+AC0-5	+AC0-5.4554871837879525e+AC0-5	5.474853172733417e+AC0-5	0.0893617	0.450277	12	28	NA	1	0.307692
PF06808	Coloroured.colonies	#NAME?	#NAME?	#NAME?	0.0161897	0.592059	5.783482516277559e+AC0-5	0	0.999944	0.0182559	0.585115	28	12	NA	1	0.192308
PF06808	Pyoverdine.secretion	#NAME?	#NAME?	#NAME?	0.0161897	0.342775	5.783482516277559e+AC0-5	0	0.999944	0.0182559	0.386521	28	12	NA	1	0.192308
PF06808	Mucoidy	#NAME?	#NAME?	#NAME?	0.0161897	0.342775	5.783482516277559e+AC0-5	0	0.999944	0.0182559	0.352919	28	12	NA	1	0.192308
PF06715	Coloroured.colonies	#NAME?	#NAME?	0.129275	0.145431	0.592059	0	0	9.198105345896848e+AC0-5	0.123143	0.585115	28	12	NA	1	0.5
PF00171	Hemolysis	#NAME?	#NAME?	0.435149	0.37203	0.691634	2.1586442006495606e+AC0-5	+AC0-8.171818647625628e+AC0-5	1.00005	0.428342	0.69127	7	33	NA	1	0.866026
PF08659	Hypermutability	#NAME?	#NAME?	#NAME?	0.00563433	0.119292	5.7946769174110815e+AC0-5	0	0.999928	0.00726391	0.153294	17	23	NA	1	0.164103
PF02743	Biofilm	#NAME?	#NAME?	#NAME?	0.0137829	0.377937	4.3661412764470716e+AC0-5	+AC0-6.340556321879926e+AC0-5	3.480721808102785e+AC0-5	0.0157126	0.430383	27	13	NA	1	0.182051
PF08240	Mucoidy	#NAME?	#NAME?	#NAME?	0.022972	0.359045	8.02697954081987e+AC0-6	3.001638263766902e+AC0-5	0.999938	0.00340524	0.160832	28	12	NA	1	0.199359
PF00873	Coloroured.colonies	#NAME?	#NAME?	0.118828	0.140327	0.592059	2.4070566694764728e+AC0-5	+AC0-6.582733862057043e+AC0-5	0.999949	0.0960645	0.585115	28	12	NA	1	0.455769
PF00115	Swarming	#NAME?	#NAME?	0.308141	0.292487	0.690865	0	0	6.119982451276856e+AC0-5	0.238994	0.683906	32	8	NA	1	0.666026
PF00464	Hypermutability	#NAME?	#NAME?	0.261814	0.25981	0.457253	6.91735353411722e+AC0-5	+AC0-5.1373222359606975e+AC0-5	0.999944	0.238735	0.449746	17	23	NA	1	0.871154
PF00892	LasR.mutants	#NAME?	#NAME?	0.11221	0.134955	0.689565	9.161670338298368e+AC0-6	+AC0-4.24337814677378e+AC0-5	1	0.0493597	0.488346	25	6	9	1	0.28141
PF13411	Protease.secretion	#NAME?	#NAME?	0.302611	0.295344	0.803806	2.6453757293804772e+AC0-5	+AC0-3.811248882327963e+AC0-6	1.00002	0.240057	0.794525	36	4	NA	1	0.35641
PF00069	LasR.mutants	#NAME?	#NAME?	#NAME?	0.0018819	0.369342	6.117262681362343e+AC0-5	0	0.999926	0.00332366	0.435693	25	6	9	1	0.0711538
PF08521	Hypermutability	#NAME?	#NAME?	#NAME?	0.0333233	0.435331	2.3810475869572023e+AC0-5	+AC0-8.793437625382972e+AC0-5	0.999986	0.0316682	0.449746	17	23	NA	0.975	0.24359
PF07969	Hemolysis	#NAME?	#NAME?	0.14408	0.168983	0.576421	4.671743892711666e+AC0-5	+AC0-1.4513533107186313e+AC0-5	0.99999	0.0853977	0.313977	7	33	NA	1	0.317308
PF00171	Piocyanine.secretion	#NAME?	#NAME?	0.299477	0.299315	0.528804	6.540163611117738e+AC0-6	+AC0-8.997566014484014e+AC0-5	1.00004	0.157909	0.519791	26	14	NA	1	0.866026
PF00668	Coloroured.colonies	#NAME?	#NAME?	0.133322	0.160634	0.592059	0	+AC0-5.8709840384810565e+AC0-5	2.5581285201710743e+AC0-5	0.127603	0.585115	28	12	NA	1	0.435256
PF02738	Mucoidy	#NAME?	#NAME?	0.0387997	0.0787886	0.359045	0	0	6.377160313275474e+AC0-5	0.106145	0.352919	28	12	NA	1	0.28141
PF02738	Pyoverdine.secretion	#NAME?	#NAME?	0.0387997	0.0787886	0.402786	0	0	6.377160313275474e+AC0-5	0.106145	0.393709	28	12	NA	1	0.28141
PF00106	Coloroured.colonies	#NAME?	#NAME?	0.072833	0.107099	0.592059	0	0	7.295776109794863e+AC0-5	0.0602892	0.585115	28	12	NA	1	0.332692
PF13477	LasR.mutants	#NAME?	#NAME?	0.0826964	0.114934	0.689565	8.74300911144598e+AC0-5	0	0.999927	0.113532	0.694392	25	6	9	0.425	0.250641
PF00092	LasR.mutants	#NAME?	#NAME?	0.0826964	0.114934	0.689565	8.74300911144598e+AC0-5	0	0.999927	0.113532	0.694392	25	6	9	1	0.250641
PF08241	Hemolysis	#NAME?	#NAME?	#NAME?	0.0315721	0.139462	1.051425395707717e+AC0-5	+AC0-8.288032652003756e+AC0-5	0.999992	0.0324688	0.143423	7	33	NA	1	0.127564
PF00072	LasR.mutants	#NAME?	#NAME?	0.145854	0.173433	0.689565	1.68671356451287e+AC0-5	+AC0-2.5901038693053042e+AC0-5	1	0.169424	0.694392	25	6	9	1	0.255769
PF01311	LasR.mutants	#NAME?	#NAME?	0.400074	0.376435	0.689565	2.4738461485600337e+AC0-5	+AC0-2.0067662158019235e+AC0-5	0.999983	0.216135	0.694392	25	6	9	1	0.592308
PF00813	Piocyanine.secretion	#NAME?	#NAME?	0.0492229	0.0882885	0.528804	2.287411237169337e+AC0-5	+AC0-2.4186473720651914e+AC0-6	7.012601077449195e+AC0-5	0.0863741	0.519791	26	14	NA	1	0.307051
PF06808	Swarming	#NAME?	#NAME?	0.0278687	0.0708364	0.690865	8.375740498468106e+AC0-5	0	0.999937	0.0714235	0.683906	32	8	NA	1	0.192308
PF13675	Biofilm	#NAME?	#NAME?	#NAME?	0.0147728	0.377937	3.451617911094268e+AC0-5	+AC0-3.821023919658157e+AC0-5	0.999948	0.0168228	0.430383	27	13	NA	1	0.148077
PF02353	Autolysis	#NAME?	#NAME?	#NAME?	0.0247609	0.461331	3.8633331589268664e+AC0-5	+AC0-6.540155649661866e+AC0-5	0.99991	0.0267943	0.450277	12	28	NA	1	0.164103
PF02537	Biofilm	#NAME?	#NAME?	#NAME?	0.00170535	0.116343	5.219783106349314e+AC0-5	0	7.040163357871736e+AC0-5	0.0026998	0.184186	27	13	NA	0.9	0.0923077
PF05872	Biofilm	#NAME?	#NAME?	#NAME?	0.00170535	0.116343	5.219783106349314e+AC0-5	0	7.040163357871736e+AC0-5	0.0026998	0.184186	27	13	NA	0.9	0.0923077
PF02353	Piocyanine.secretion	#NAME?	#NAME?	#NAME?	0.0198715	0.377221	8.983358123883987e+AC0-5	0	7.70114451226905e+AC0-5	0.0219468	0.396333	26	14	NA	1	0.164103
PF00589	Hypermutability	#NAME?	#NAME?	#NAME?	0.0124277	0.211962	0	0	5.5522179617603575e+AC0-5	0.0144309	0.267627	17	23	NA	1	0.153846
PF00813	Protease.secretion	#NAME?	#NAME?	0.284928	0.301461	0.803806	0	0	0.99994	0.264698	0.794525	36	4	NA	1	0.307051
PF00115	Protease.secretion	#NAME?	#NAME?	0.570843	0.484615	0.803806	0	0	6.557484166630923e+AC0-5	0.432451	0.794525	36	4	NA	1	0.666026
PF13675	Hypermutability	#NAME?	#NAME?	#NAME?	0.0114327	0.206461	9.192253768747665e+AC0-5	0	7.311952884586477e+AC0-5	0.0134068	0.264676	17	23	NA	1	0.148077
PF02493	Hypermutability	#NAME?	#NAME?	#NAME?	0.0311618	0.415943	0	0	9.758152035171884e+AC0-5	0.0243669	0.363721	17	23	NA	1	0.199359
PF00512	LasR.mutants	#NAME?	#NAME?	0.104911	0.140517	0.689565	2.2820100435458102e+AC0-5	+AC0-4.760355515393951e+AC0-5	1	0.137913	0.694392	25	6	9	1	0.178846
PF02683	LasR.mutants	#NAME?	#NAME?	0.104911	0.140517	0.689565	2.2820100435458102e+AC0-5	+AC0-4.760355515393951e+AC0-5	1	0.137913	0.694392	25	6	9	1	0.178846
PF07690	Autolysis	#NAME?	#NAME?	0.49255	0.450473	0.624128	7.328816383770474e+AC0-5	#NAME?	1	0.509021	0.622956	12	28	NA	1	1.26603
PF00005	Mucoidy	#NAME?	#NAME?	0.150359	0.186621	0.467694	3.349486242138305e+AC0-5	+AC0-3.08023854563975e+AC0-5	3.4451782825872714e+AC0-5	0.506598	0.578662	28	12	NA	1	0.419872
PF00005	Pyoverdine.secretion	#NAME?	#NAME?	0.150359	0.186621	0.530486	3.349486242138305e+AC0-5	+AC0-3.08023854563975e+AC0-5	3.4451782825872714e+AC0-5	0.506598	0.592589	28	12	NA	1	0.419872
PF00006	Biofilm	#NAME?	#NAME?	0.00992222	0.057505	0.580991	0	0	5.074681782814082e+AC0-5	0.0464516	0.571526	27	13	NA	1	0.215385
PF00115	Biofilm	#NAME?	#NAME?	0.263286	0.292689	0.580991	5.902278843955604e+AC0-5	+AC0-2.977045414501575e+AC0-5	1.0374965811887394e+AC0-5	0.465961	0.571526	27	13	NA	1	0.666026
PF00589	LasR.mutants	#NAME?	#NAME?	#NAME?	0.0291904	0.511603	6.926611406901324e+AC0-5	+AC0-1.285102182214033e+AC0-5	0.999948	0.0317949	0.435693	25	6	9	1	0.153846
PF02954	LasR.mutants	#NAME?	#NAME?	#NAME?	0.0291904	0.511603	6.926611406901324e+AC0-5	+AC0-1.285102182214033e+AC0-5	0.999948	0.0317949	0.435693	25	6	9	1	0.0923077
PF02683	Hypermutability	#NAME?	#NAME?	#NAME?	0.0307053	0.415943	3.271785411598511e+AC0-5	+AC0-3.236573126730453e+AC0-5	5.204798068325056e+AC0-5	0.0326317	0.449746	17	23	NA	1	0.178846
PF00512	Hypermutability	#NAME?	#NAME?	#NAME?	0.0307053	0.415943	3.271785411598511e+AC0-5	+AC0-3.236573126730453e+AC0-5	5.204798068325056e+AC0-5	0.0326317	0.449746	17	23	NA	1	0.178846
PF00672	Biofilm	#NAME?	#NAME?	0.368568	0.380364	0.580991	5.814525020524515e+AC0-6	+AC0-2.3005942598538367e+AC0-5	1.00003	0.328015	0.571526	27	13	NA	1	0.917308
PF05488	Hypermutability	#NAME?	#NAME?	0.0587111	0.101153	0.457253	1.0082528763386757e+AC0-5	+AC0-3.521896527463272e+AC0-5	0.99998	0.108844	0.449746	17	23	NA	1	0.297436
PF07726	Hemolysis	#NAME?	#NAME?	#NAME?	0.0010722	0.065833	9.930870067951088e+AC0-5	0	6.332817453514182e+AC0-5	0.0018662	0.104168	7	33	NA	1	0.0487179
PF02353	Mucoidy	#NAME?	#NAME?	#NAME?	0.0392333	0.359045	0	0	7.184288170105102e+AC0-5	0.0409382	0.352919	28	12	NA	1	0.164103
PF02353	Pyoverdine.secretion	#NAME?	#NAME?	#NAME?	0.0392333	0.402786	0	0	7.184288170105102e+AC0-5	0.0409382	0.393709	28	12	NA	1	0.164103
PF00724	Hemolysis	#NAME?	#NAME?	#NAME?	0.0010722	0.065833	9.930870067951088e+AC0-5	0	6.332817453514182e+AC0-5	0.0018662	0.104168	7	33	NA	1	0.0487179
PF00202	Hemolysis	#NAME?	#NAME?	#NAME?	0.0279305	0.125353	0	0	6.410024125631614e+AC0-5	0.029913	0.133091	7	33	NA	1	0.1
PF01225	Siderophore.secretion	#NAME?	#NAME?	#NAME?	0.0476809	0.385211	9.296175786391737e+AC0-6	+AC0-2.076690991544102e+AC0-5	0.999949	0.0491178	0.381751	8	32	NA	1	0.130769
PF13683	Siderophore.secretion	#NAME?	#NAME?	0.0520839	0.0957798	0.668282	9.208958444040356e+AC0-5	+AC0-4.239857349300639e+AC0-5	0.999924	0.0232906	0.36282	8	32	NA	1	0.182051
PF01311	Swarming	#NAME?	#NAME?	0.335782	0.361964	0.690865	7.811235375633809e+AC0-5	+AC0-2.3068996134208272e+AC0-5	0.999917	0.28508	0.683906	32	8	NA	1	0.592308
PF04966	Swarming	#NAME?	#NAME?	0.276619	0.313898	0.690865	6.353609783228071e+AC0-5	+AC0-3.501962779419614e+AC0-5	5.122528867895831e+AC0-5	0.28452	0.683906	32	8	NA	1	0.486538
PF08241	Siderophore.secretion	#NAME?	#NAME?	#NAME?	0.044825	0.378343	1.5591306840593028e+AC0-5	+AC0-4.3992396364669895e+AC0-5	7.89988338530703e+AC0-6	0.04528	0.36282	8	32	NA	1	0.127564
PF13296	LasR.mutants	#NAME?	#NAME?	0.43271	0.428222	0.689565	0	0	9.91877651858371e+AC0-5	0.380324	0.694392	25	6	9	1	0.855769
PF01839	Protease.secretion	#NAME?	#NAME?	0.187366	0.234154	0.803806	0	0	0.999917	0.229421	0.794525	36	4	NA	0.25	0.192308
PF06808	Protease.secretion	#NAME?	#NAME?	0.187366	0.234154	0.803806	0	0	0.999917	0.229421	0.794525	36	4	NA	1	0.192308
PF10106	Protease.secretion	#NAME?	#NAME?	0.24784	0.291436	0.803806	7.509619809597911e+AC0-5	+AC0-2.7797617808210262e+AC0-5	0.99994	0.258432	0.794525	36	4	NA	1	0.24359
PF06715	Protease.secretion	#NAME?	#NAME?	0.481069	0.463227	0.803806	0	0	9.836226249946386e+AC0-5	0.432451	0.794525	36	4	NA	1	0.5
PF02353	Hemolysis	#NAME?	#NAME?	0.0564703	0.100841	0.362084	4.198729049409135e+AC0-5	+AC0-3.702282229335721e+AC0-5	0.999929	0.100267	0.360021	7	33	NA	1	0.164103
PF13188	Hypermutability	#NAME?	#NAME?	#NAME?	0.0205948	0.330114	0	0	5.0267114531943254e+AC0-5	0.0230042	0.363721	17	23	NA	1	0.14359
PF06715	Piocyanine.secretion	#NAME?	#NAME?	0.197461	0.246191	0.528804	1.4417892666788898e+AC0-5	+AC0-5.028601135909625e+AC0-5	3.4496509116844023e+AC0-6	0.401264	0.519791	26	14	NA	1	0.5
PF04966	Autolysis	#NAME?	#NAME?	0.211507	0.260543	0.624128	6.451174511294016e+AC0-6	+AC0-1.5028241781675673e+AC0-5	0.999987	0.124175	0.450277	12	28	NA	1	0.486538
PF12418	Biofilm	#NAME?	#NAME?	#NAME?	0.0146281	0.377937	5.2753379650328103e+AC0-5	+AC0-1.1188487670254956e+AC0-5	6.61089753461465e+AC0-6	0.016676	0.430383	27	13	NA	1	0.112179
PF13392	Biofilm	#NAME?	#NAME?	#NAME?	0.0146281	0.377937	5.2753379650328103e+AC0-5	+AC0-1.1188487670254956e+AC0-5	6.61089753461465e+AC0-6	0.016676	0.430383	27	13	NA	0.875	0.112179
PF10590	Hemolysis	#NAME?	#NAME?	0.382461	0.409042	0.691634	2.713009094599205e+AC0-6	+AC0-4.896669044869047e+AC0-5	0.999997	0.346488	0.69127	7	33	NA	1	0.592308
PF00006	Hypermutability	#NAME?	#NAME?	0.0256426	0.0726353	0.457253	2.9710198360893546e+AC0-5	+AC0-4.481451049116352e+AC0-5	1.8568506864863614e+AC0-5	0.0852865	0.449746	17	23	NA	1	0.215385
PF01311	Pyoverdine.secretion	#NAME?	#NAME?	0.27585	0.330395	0.601433	2.112046414141813e+AC0-6	+AC0-6.182992378533593e+AC0-5	0.99994	0.225755	0.592589	28	12	NA	1	0.592308
PF01311	Mucoidy	#NAME?	#NAME?	0.27585	0.330395	0.588591	2.2422841151983186e+AC0-5	+AC0-7.942763577011448e+AC0-6	0.999962	0.31014	0.578662	28	12	NA	1	0.592308
PF05954	Autolysis	#NAME?	#NAME?	0.25142	0.308194	0.624128	2.593312728589291e+AC0-5	+AC0-4.9930546829460475e+AC0-05	0.999976	0.663139	0.749847	12	28	NA	1	0.541026
PF11798	Hypermutability	#NAME?	#NAME?	#NAME?	0.0220435	0.330114	0	0	5.7101836057181305e+AC0-5	0.0241065	0.363721	17	23	NA	0.85	0.130769
PF10038	Hypermutability	#NAME?	#NAME?	#NAME?	0.0220435	0.330114	0	0	5.7101836057181305e+AC0-5	0.0241065	0.363721	17	23	NA	0.85	0.130769
PF08521	LasR.mutants	#NAME?	#NAME?	0.230169	0.286925	0.689565	1.2707056699408107e+AC0-5	+AC0-2.6036459328299103e+AC0-5	1	0.168218	0.694392	25	6	9	0.975	0.24359
PF00120	Hemolysis	#NAME?	#NAME?	#NAME?	0.0193151	0.125353	1.3207635462641164e+AC0-5	+AC0-3.53384067613453e+AC0-5	1.0181168175598742e+AC0-5	0.0213916	0.133091	7	33	NA	1	0.0711538
PF13632	Hemolysis	#NAME?	#NAME?	#NAME?	0.0193151	0.125353	1.3207635462641164e+AC0-5	+AC0-3.53384067613453e+AC0-5	1.0181168175598742e+AC0-5	0.0213916	0.133091	7	33	NA	0.075	0.0711538
PF00593	Hemolysis	#NAME?	#NAME?	0.0311834	0.0791427	0.292733	2.2486828944278184e+AC0-5	+AC0-9.001118809704237e+AC0-5	5.994066070510082e+AC0-5	0.203318	0.626532	7	33	NA	1	0.122436
PF00795	LasR.mutants	#NAME?	#NAME?	0.0542311	0.102799	0.689565	1.5152285908969175e+AC0-5	+AC0-3.976995687822991e+AC0-5	0.999949	0.101995	0.694392	25	6	9	1	0.112179
PF12399	LasR.mutants	#NAME?	#NAME?	0.0542311	0.102799	0.689565	1.5152285908969175e+AC0-5	+AC0-3.976995687822991e+AC0-5	0.999949	0.101995	0.694392	25	6	9	1	0.0923077
PF13545	LasR.mutants	#NAME?	#NAME?	0.0542311	0.102799	0.689565	1.5152285908969175e+AC0-5	+AC0-3.976995687822991e+AC0-5	0.999949	0.101995	0.694392	25	6	9	1	0.0923077
PF00668	Protease.secretion	#NAME?	#NAME?	0.458369	0.479311	0.803806	0	+AC0-1.9024267909174418e+AC0-5	8.226929734746635e+AC0-6	0.437872	0.794525	36	4	NA	1	0.435256
PF01474	Siderophore.secretion	#NAME?	#NAME?	0.168126	0.233602	0.694627	4.629997776946313e+AC0-5	+AC0-3.0600406781281875e+AC0-5	0.999955	0.297953	0.68888	8	32	NA	1	0.276282
PF07726	Siderophore.secretion	#NAME?	#NAME?	#NAME?	0.00290262	0.0990115	0	0	5.116576682639992e+AC0-5	0.00416481	0.142066	8	32	NA	1	0.0487179
PF13458	Siderophore.secretion	#NAME?	#NAME?	#NAME?	0.00290262	0.0990115	0	0	5.116576682639992e+AC0-5	0.00416481	0.142066	8	32	NA	1	0.0487179
PF05638	Swarming	#NAME?	#NAME?	0.261069	0.328304	0.690865	2.0866045778010844e+AC0-5	+AC0-3.091997914380772e+AC0-5	0.99997	0.178122	0.683906	32	8	NA	1	0.407692
PF13183	Mucoidy	#NAME?	#NAME?	#NAME?	0.00503437	0.18183	0	0	5.084078441681402e+AC0-5	0.00660127	0.213325	28	12	NA	1	0.0711538
PF13183	Pyoverdine.secretion	#NAME?	#NAME?	#NAME?	0.00503437	0.197706	0	0	5.084078441681402e+AC0-5	0.00660127	0.253324	28	12	NA	1	0.0711538
PF04966	Protease.secretion	#NAME?	#NAME?	0.499467	0.503588	0.803806	5.6944922128527144e+AC0-5	+AC0-7.05430554307564e+AC0-6	3.276700019710303e+AC0-5	0.475548	0.794525	36	4	NA	1	0.486538
PF13646	Siderophore.secretion	#NAME?	#NAME?	0.125669	0.185898	0.694627	0	0	9.931958703816676e+AC0-5	0.0885675	0.597587	8	32	NA	1	0.225
PF00106	Protease.secretion	#NAME?	#NAME?	0.368027	0.417953	0.803806	0	0	7.36172521894274e+AC0-5	0.338783	0.794525	36	4	NA	1	0.332692
PF03144	Swarming	#NAME?	#NAME?	0.1605	0.225192	0.690865	4.334056398225523e+AC0-5	+AC0-1.6747557157989213e+AC0-5	0.999955	0.384088	0.683906	32	8	NA	1	0.266667
PF02321	Siderophore.secretion	#NAME?	#NAME?	0.430737	0.461778	0.694627	2.762575676162741e+AC0-5	+AC0-5.008050241309489e+AC0-5	0.99996	0.658077	0.730668	8	32	NA	1	0.715385
PF00106	Hemolysis	#NAME?	#NAME?	0.238776	0.310065	0.691634	+AC0-5.257934202160864e+AC0-5	+AC0-2.6965588124502925e+AC0-5	5.4535760900670575e+AC0-5	0.935505	0.955741	7	33	NA	1	0.332692
PF00668	Hemolysis	#NAME?	#NAME?	0.310416	0.375608	0.691634	3.5357180302984125e+AC0-6	+AC0-9.523856353303668e+AC0-6	1.9642597491821033e+AC0-5	0.93897	0.957687	7	33	NA	1	0.435256
PF04536	Hypermutability	#NAME?	#NAME?	0.00767394	0.056992	0.457253	5.3301408774056295e+AC0-5	+AC0-6.138531317703417e+AC0-5	8.347074645937685e+AC0-6	0.0581005	0.449746	17	23	NA	1	0.164103
PF00953	Biofilm	#NAME?	#NAME?	0.087829	0.145636	0.580991	5.0634391660363785e+AC0-5	+AC0-4.348874620847628e+AC0-5	0.999926	0.143433	0.571526	27	13	NA	1	0.240385
PF01243	Biofilm	#NAME?	#NAME?	0.0722302	0.128224	0.580991	6.324253975839125e+AC0-5	+AC0-5.786019714415402e+AC0-5	0.99991	0.12663	0.571526	27	13	NA	1	0.215385
PF06808	Autolysis	#NAME?	#NAME?	0.0622011	0.116757	0.461331	2.002924555496782e+AC0-5	+AC0-9.638880386353668e+AC0-5	0.999949	0.115582	0.450277	12	28	NA	1	0.192308
PF10106	Coloroured.colonies	#NAME?	#NAME?	0.10228	0.164898	0.592059	4.710803886217411e+AC0-5	+AC0-7.197917256745705e+AC0-5	0.999976	0.189117	0.585115	28	12	NA	1	0.24359
PF07992	Autolysis	#NAME?	#NAME?	#NAME?	0.0292255	0.461331	0	0	7.896974033784715e+AC0-5	0.031183	0.450277	12	28	NA	1	0.102564
PF13614	Hemolysis	#NAME?	#NAME?	0.0249576	0.0752385	0.283414	0	0	8.205682862798566e+AC0-5	0.0810773	0.299888	7	33	NA	1	0.1
PF13555	Biofilm	#NAME?	#NAME?	0.00469688	0.054456	0.580991	1.4175908708965367e+AC0-5	+AC0-1.3767199922972219e+AC0-5	2.1162778666406756e+AC0-5	0.0556564	0.571526	27	13	NA	0.85	0.130769
PF05226	Biofilm	#NAME?	#NAME?	#NAME?	0.00853738	0.300551	0	0	7.115541443499857e+AC0-5	0.0103854	0.364103	27	13	NA	0.925	0.0711538
PF05161	Piocyanine.secretion	#NAME?	#NAME?	0.00310724	0.0529674	0.528804	0	0	7.287538067145708e+AC0-5	0.054221	0.519791	26	14	NA	1	0.130769
PF00230	Piocyanine.secretion	#NAME?	#NAME?	0.00310724	0.0529674	0.528804	0	0	7.287538067145708e+AC0-5	0.054221	0.519791	26	14	NA	1	0.130769
PF13683	Piocyanine.secretion	#NAME?	#NAME?	0.0492321	0.103447	0.528804	0	0	6.194678710653038e+AC0-5	0.083705	0.519791	26	14	NA	1	0.182051
PF08240	Pyoverdine.secretion	#NAME?	#NAME?	0.0809002	0.144194	0.4449	6.501037866305805e+AC0-6	+AC0-4.140760751554267e+AC0-5	4.9666215990255624e+AC0-5	0.0455003	0.393709	28	12	NA	1	0.199359
PF13563	Autolysis	#NAME?	#NAME?	0.101137	0.169953	0.566231	6.30797780410961e+AC0-5	+AC0-2.7064588392257047e+AC0-5	0.999904	0.166957	0.553095	12	28	NA	0.675	0.225
PF01571	Coloroured.colonies	#NAME?	#NAME?	0.0592316	0.116931	0.592059	0	0	9.460590402354438e+AC0-5	0.0837815	0.585115	28	12	NA	1	0.173718
PF00975	Mucoidy	#NAME?	#NAME?	0.0100044	0.0599981	0.359045	0	0	7.351743584750047e+AC0-5	0.0640775	0.352919	28	12	NA	1	0.122436
PF00975	Pyoverdine.secretion	#NAME?	#NAME?	0.0100044	0.0599981	0.402786	0	0	7.351743584750047e+AC0-5	0.0640775	0.393709	28	12	NA	1	0.122436
PF01571	Piocyanine.secretion	#NAME?	#NAME?	0.0482565	0.103687	0.528804	0	0	9.407998107309338e+AC0-5	0.0766844	0.519791	26	14	NA	1	0.173718
PF00989	Protease.secretion	#NAME?	#NAME?	0.27408	0.370419	0.803806	6.25445398260352e+AC0-5	+AC0-1.517046226891727e+AC0-5	0.999932	0.338116	0.794525	36	4	NA	1	0.215385
PF02353	Protease.secretion	#NAME?	#NAME?	0.20952	0.304007	0.803806	0	0	7.719471864459324e+AC0-5	0.297953	0.794525	36	4	NA	1	0.164103
PF13560	Protease.secretion	#NAME?	#NAME?	0.430511	0.494883	0.803806	4.106515338504859e+AC0-6	+AC0-2.056768488996181e+AC0-5	1	0.406903	0.794525	36	4	NA	1	0.369231
PF00668	Biofilm	#NAME?	#NAME?	0.231666	0.331043	0.580991	2.2405815061155368e+AC0-5	+AC0-6.460755034220807e+AC0-5	5.7612993915276975e+AC0-5	0.395949	0.571526	27	13	NA	1	0.435256
PF00975	Siderophore.secretion	#NAME?	#NAME?	0.055664	0.114856	0.694627	2.2659843325149176e+AC0-5	+AC0-2.1978317700090464e+AC0-05	7.370184918479104e+AC0-5	0.111612	0.68888	8	32	NA	1	0.122436
PF00577	Siderophore.secretion	#NAME?	#NAME?	#NAME?	0.0362317	0.378343	4.3252972907305905e+AC0-5	+AC0-2.495089521084939e+AC0-5	1.5088731258641702e+AC0-5	0.0380216	0.36282	8	32	NA	1	0.0711538
PF05638	Siderophore.secretion	#NAME?	#NAME?	0.293862	0.393073	0.694627	4.206496738972968e+AC0-5	+AC0-5.667779454488876e+AC0-5	1	0.198041	0.68888	8	32	NA	1	0.407692
PF05673	Siderophore.secretion	#NAME?	#NAME?	#NAME?	0.0362317	0.378343	4.3252972907305905e+AC0-5	+AC0-2.495089521084939e+AC0-5	1.5088731258641702e+AC0-5	0.0380216	0.36282	8	32	NA	1	0.0711538
PF09411	Swarming	#NAME?	#NAME?	#NAME?	0.0362317	0.550451	4.3252972907305905e+AC0-5	+AC0-2.495089521084939e+AC0-5	1.5088731258641702e+AC0-5	0.0380216	0.552881	32	8	NA	0.925	0.0711538
PF08240	Siderophore.secretion	#NAME?	#NAME?	0.136012	0.219572	0.694627	0	0	6.358288645180054e+AC0-5	0.19043	0.68888	8	32	NA	1	0.199359
PF08402	Hypermutability	#NAME?	#NAME?	#NAME?	0.0407699	0.447012	0	0	7.072156823708595e+AC0-5	0.0424289	0.449746	17	23	NA	1	0.112179
PF12418	Hypermutability	#NAME?	#NAME?	#NAME?	0.0407699	0.447012	0	0	7.072156823708595e+AC0-5	0.0424289	0.449746	17	23	NA	1	0.112179
PF00367	Hypermutability	#NAME?	#NAME?	#NAME?	0.0407699	0.447012	0	0	7.072156823708595e+AC0-5	0.0424289	0.449746	17	23	NA	1	0.112179
PF12680	Hypermutability	#NAME?	#NAME?	#NAME?	0.0407699	0.447012	0	0	7.072156823708595e+AC0-5	0.0424289	0.449746	17	23	NA	1	0.112179
PF13392	Hypermutability	#NAME?	#NAME?	#NAME?	0.0407699	0.447012	0	0	7.072156823708595e+AC0-5	0.0424289	0.449746	17	23	NA	0.875	0.112179
PF02518	Mucoidy	#NAME?	#NAME?	0.0444528	0.101832	0.359045	4.296356022366618e+AC0-5	+AC0-3.288220249614797e+AC0-5	4.884236484153698e+AC0-5	0.145894	0.4017	28	12	NA	1	0.14359
PF11798	Autolysis	#NAME?	#NAME?	0.0317349	0.0858969	0.461331	0	0	7.197121183165436e+AC0-5	0.0858999	0.450277	12	28	NA	0.85	0.130769
PF10590	Autolysis	#NAME?	#NAME?	0.325738	0.4268	0.624128	2.4576448642649063e+AC0-5	+AC0-1.610135627908299e+AC0-5	0.999982	0.345574	0.622956	12	28	NA	1	0.592308
PF01313	Mucoidy	#NAME?	#NAME?	0.0444528	0.101832	0.359045	1.8941233062922823e+AC0-5	+AC0-5.8457117938269244e+AC0-5	6.841413636973067e+AC0-5	0.100412	0.352919	28	12	NA	1	0.14359
PF01313	Pyoverdine.secretion	#NAME?	#NAME?	0.0444528	0.101832	0.402786	1.8941233062922823e+AC0-5	+AC0-5.8457117938269244e+AC0-5	6.841413636973067e+AC0-5	0.100412	0.393709	28	12	NA	1	0.14359
PF05161	Coloroured.colonies	#NAME?	#NAME?	0.0317349	0.0858969	0.592059	0	0	7.197121183165436e+AC0-5	0.0858999	0.585115	28	12	NA	1	0.130769
PF09411	Piocyanine.secretion	#NAME?	#NAME?	#NAME?	0.0133534	0.303667	0	0	6.980891518925791e+AC0-5	0.0153784	0.316381	26	14	NA	0.925	0.0711538
PF05161	Mucoidy	#NAME?	#NAME?	0.0317349	0.0858969	0.359045	0	0	7.197121183165436e+AC0-5	0.0858999	0.352919	28	12	NA	1	0.130769
PF05161	Pyoverdine.secretion	#NAME?	#NAME?	0.0317349	0.0858969	0.402786	0	0	7.197121183165436e+AC0-5	0.0858999	0.393709	28	12	NA	1	0.130769
PF00230	Coloroured.colonies	#NAME?	#NAME?	0.0317349	0.0858969	0.592059	0	0	7.197121183165436e+AC0-5	0.0858999	0.585115	28	12	NA	1	0.130769
PF13683	Coloroured.colonies	#NAME?	#NAME?	0.0793194	0.147785	0.592059	0	0	6.13148455535639e+AC0-5	0.122823	0.585115	28	12	NA	1	0.182051
PF00230	Mucoidy	#NAME?	#NAME?	0.0317349	0.0858969	0.359045	0	0	7.197121183165436e+AC0-5	0.0858999	0.352919	28	12	NA	1	0.130769
PF00230	Pyoverdine.secretion	#NAME?	#NAME?	0.0317349	0.0858969	0.402786	0	0	7.197121183165436e+AC0-5	0.0858999	0.393709	28	12	NA	1	0.130769
PF13675	Hemolysis	#NAME?	#NAME?	0.108806	0.188832	0.633567	0	0	7.645561302397574e+AC0-5	0.185272	0.626532	7	33	NA	1	0.148077
PF13304	LasR.mutants	#NAME?	#NAME?	0.0245445	0.0778369	0.689565	0	0	7.7554274474439e+AC0-5	0.0782923	0.694392	25	6	9	1	0.0512821
PF01494	LasR.mutants	#NAME?	#NAME?	0.0245445	0.0778369	0.689565	0	0	7.7554274474439e+AC0-5	0.0782923	0.694392	25	6	9	1	0.0512821
PF09477	Biofilm	#NAME?	#NAME?	0.131692	0.225192	0.580991	7.025493549640248e+AC0-5	+AC0-3.6327510538062055e+AC0-6	0.999916	0.220671	0.571526	27	13	NA	0.6	0.246154
PF07992	Hypermutability	#NAME?	#NAME?	#NAME?	0.0442265	0.457253	0	0	6.108158908125458e+AC0-5	0.0457773	0.449746	17	23	NA	1	0.102564
PF01312	Hemolysis	#NAME?	#NAME?	0.022574	0.0762986	0.283923	0	0	6.176727619596953e+AC0-5	0.079462	0.295695	7	33	NA	1	0.0762821
PF00381	Hemolysis	#NAME?	#NAME?	0.022574	0.0762986	0.283923	0	0	6.176727619596953e+AC0-5	0.079462	0.295695	7	33	NA	1	0.0762821
PF02738	Hemolysis	#NAME?	#NAME?	0.244299	0.363435	0.691634	1.4109166132913697e+AC0-5	+AC0-6.715366754029759e+AC0-5	3.308605896014849e+AC0-5	0.212339	0.626532	7	33	NA	1	0.28141
PF00437	Coloroured.colonies	#NAME?	#NAME?	0.0414556	0.101119	0.592059	0	0	8.962283863500911e+AC0-5	0.127603	0.585115	28	12	NA	1	0.127564
PF01312	Pyoverdine.secretion	#NAME?	#NAME?	#NAME?	0.0317913	0.402786	0	0	6.14982963222967e+AC0-5	0.0329404	0.393709	28	12	NA	1	0.0762821
PF05593	Mucoidy	#NAME?	#NAME?	0.130503	0.225978	0.559479	9.611372222372553e+AC0-6	+AC0-4.892476732336673e+AC0-5	4.711366150300886e+AC0-5	0.353991	0.578662	28	12	NA	1	0.230128
PF05593	Pyoverdine.secretion	#NAME?	#NAME?	0.130503	0.225978	0.601433	9.611372222372553e+AC0-6	+AC0-4.892476732336673e+AC0-5	4.711366150300886e+AC0-5	0.353991	0.592589	28	12	NA	1	0.230128
PF00106	Pyoverdine.secretion	#NAME?	#NAME?	0.200319	0.315407	0.601433	6.345459927671094e+AC0-5	+AC0-8.71287896431142e+AC0-5	3.9800288026785804e+AC0-5	0.314208	0.592589	28	12	NA	1	0.332692
PF01474	Biofilm	#NAME?	#NAME?	0.155512	0.259573	0.580991	1.1840232976363328e+AC0-5	+AC0-9.250513008128655e+AC0-5	0.999944	0.266521	0.571526	27	13	NA	1	0.276282
PF09650	Biofilm	#NAME?	#NAME?	0.119332	0.210662	0.580991	3.298543738269714e+AC0-5	+AC0-2.33787132720791e+AC0-5	0.999901	0.206505	0.571526	27	13	NA	0.675	0.225
PF13563	Biofilm	#NAME?	#NAME?	0.119332	0.210662	0.580991	3.298543738269714e+AC0-5	+AC0-2.33787132720791e+AC0-5	0.999901	0.206505	0.571526	27	13	NA	0.675	0.225
PF03772	Hypermutability	#NAME?	#NAME?	0.0414954	0.101265	0.457253	7.903808545099833e+AC0-6	+AC0-7.446058693185326e+AC0-5	4.2149710635964413e+AC0-5	0.100675	0.449746	17	23	NA	1	0.148077
PF08042	Hypermutability	#NAME?	#NAME?	0.0414954	0.101265	0.457253	7.903808545099833e+AC0-6	+AC0-7.446058693185326e+AC0-5	4.2149710635964413e+AC0-5	0.100675	0.449746	17	23	NA	0.825	0.148077
PF13649	Hypermutability	#NAME?	#NAME?	0.119581	0.2112	0.457253	3.881860889454707e+AC0-5	+AC0-1.8972613881293693e+AC0-5	1.4903218436860887e+AC0-5	0.0770501	0.449746	17	23	NA	1	0.250641
PF13560	LasR.mutants	#NAME?	#NAME?	0.398093	0.499457	0.689565	1.2167182605396618e+AC0-5	#NAME?	0.999948	0.570911	0.694392	25	6	9	1	0.369231
PF01225	LasR.mutants	#NAME?	#NAME?	0.145309	0.245802	0.689565	0	0	7.98553709437609e+AC0-5	0.239317	0.694392	25	6	9	1	0.130769
PF08521	Biofilm	#NAME?	#NAME?	0.135932	0.236094	0.580991	2.0677933631952326e+AC0-5	+AC0-5.495406892959936e+AC0-5	4.337124407686863e+AC0-5	0.339669	0.571526	27	13	NA	0.975	0.24359
PF05995	Biofilm	#NAME?	#NAME?	0.0970277	0.181271	0.580991	1.022745288239914e+AC0-6	+AC0-1.0981367230253716e+AC0-5	3.201273220319844e+AC0-5	0.177932	0.571526	27	13	NA	0.75	0.192308
PF00989	Piocyanine.secretion	#NAME?	#NAME?	0.110955	0.202483	0.528804	5.448918452925636e+AC0-5	+AC0-3.069056376626488e+AC0-5	3.760595116984156e+AC0-5	0.16931	0.519791	26	14	NA	1	0.215385
PF00550	Biofilm	#NAME?	#NAME?	0.105725	0.195922	0.580991	7.736183639745365e+AC0-5	+AC0-6.886124726435502e+AC0-5	3.459162929475763e+AC0-5	0.196016	0.571526	27	13	NA	1	0.199359
PF02493	Biofilm	#NAME?	#NAME?	0.105725	0.195922	0.580991	5.510589754408744e+AC0-5	+AC0-2.4201342049519995e+AC0-5	5.4346708485142486e+AC0-5	0.069213	0.571526	27	13	NA	1	0.199359
PF13692	Biofilm	#NAME?	#NAME?	0.00675983	0.0578288	0.580991	7.935932129851366e+AC0-5	+AC0-2.2504250266140277e+AC0-5	1.4911995482113849e+AC0-5	0.0589067	0.571526	27	13	NA	1	0.0923077
PF00107	Piocyanine.secretion	#NAME?	#NAME?	0.0264637	0.0831549	0.528804	0	0	6.880922955567728e+AC0-5	0.0832645	0.519791	26	14	NA	1	0.112179
PF00083	Piocyanine.secretion	#NAME?	#NAME?	0.318754	0.450905	0.528804	5.147631593305571e+AC0-5	+AC0-4.5057589106995064e+AC0-5	3.372975515936142e+AC0-5	0.55098	0.611757	26	14	NA	1	0.573718
PF12844	Piocyanine.secretion	#NAME?	#NAME?	0.0264637	0.0831549	0.528804	0	0	6.880922955567728e+AC0-5	0.0832645	0.519791	26	14	NA	0.125	0.112179
PF01545	Hypermutability	#NAME?	#NAME?	0.018662	0.0728565	0.457253	4.824459158887668e+AC0-5	+AC0-6.790009652970109e+AC0-5	3.988764835682268e+AC0-5	0.0733657	0.449746	17	23	NA	1	0.112179
PF02321	Mucoidy	#NAME?	#NAME?	0.404748	0.520996	0.588591	1.2586242117961731e+AC0-5	+AC0-8.494589955783502e+AC0-6	0.999993	0.749633	0.785452	28	12	NA	1	0.715385
PF00180	Autolysis	#NAME?	#NAME?	0.160511	0.27885	0.624128	7.068205174333e+AC0-5	+AC0-1.7532352843801426e+AC0-5	0.999918	0.273206	0.622956	12	28	NA	1	0.253846
PF02518	Swarming	#NAME?	#NAME?	0.113456	0.214915	0.690865	4.059692437108787e+AC0-5	+AC0-3.2462866662505746e+AC0-5	2.456140184026935e+AC0-6	0.50516	0.683906	32	8	NA	1	0.14359
PF09339	Siderophore.secretion	#NAME?	#NAME?	0.152869	0.271775	0.694627	0	0	6.118907126188935e+AC0-5	0.238593	0.68888	8	32	NA	1	0.182051
PF08241	Swarming	#NAME?	#NAME?	0.0954177	0.187675	0.690865	1.6475460907364413e+AC0-5	+AC0-2.1055200508811995e+AC0-5	7.153251989326192e+AC0-6	0.18521	0.683906	32	8	NA	1	0.127564
PF04545	Siderophore.secretion	#NAME?	#NAME?	0.050979	0.11975	0.694627	4.9766420026646084e+AC0-5	+AC0-1.1732595682709948e+AC0-5	4.3980722130564515e+AC0-6	0.118465	0.68888	8	32	NA	1	0.0923077
PF05170	Siderophore.secretion	#NAME?	#NAME?	0.050979	0.11975	0.694627	4.9766420026646084e+AC0-5	+AC0-1.1732595682709948e+AC0-5	4.3980722130564515e+AC0-6	0.118465	0.68888	8	32	NA	1	0.0923077
PF13683	Swarming	#NAME?	#NAME?	0.152869	0.271775	0.690865	0	0	6.118907126188935e+AC0-5	0.238593	0.683906	32	8	NA	1	0.182051
PF00230	Swarming	#NAME?	#NAME?	0.0991161	0.193304	0.690865	0	0	7.174013205792154e+AC0-5	0.189617	0.683906	32	8	NA	1	0.130769
PF05161	Swarming	#NAME?	#NAME?	0.0991161	0.193304	0.690865	0	0	7.174013205792154e+AC0-5	0.189617	0.683906	32	8	NA	1	0.130769
PF00813	Swarming	#NAME?	#NAME?	0.257472	0.398988	0.690865	8.224329034880811e+AC0-6	+AC0-3.1431799498816222e+AC0-06	3.637115575016837e+AC0-5	0.429502	0.683906	32	8	NA	1	0.307051
PF00009	Siderophore.secretion	#NAME?	#NAME?	0.353598	0.487272	0.694627	4.272081797706385e+AC0-5	+AC0-1.6393525659129035e+AC0-5	0.999981	0.369039	0.68888	8	32	NA	1	0.451282
PF00860	Swarming	#NAME?	#NAME?	0.345755	0.480933	0.690865	4.169643059220601e+AC0-5	+AC0-8.190597722142945e+AC0-5	0.999992	0.107611	0.683906	32	8	NA	1	0.438462
PF13411	Piocyanine.secretion	#NAME?	#NAME?	0.214396	0.351836	0.528804	7.060109251637311e+AC0-5	+AC0-5.461953245973226e+AC0-5	0.999963	0.289044	0.519791	26	14	NA	1	0.35641
PF00892	Hypermutability	#NAME?	#NAME?	0.155829	0.276782	0.457253	3.6831144046468276e+AC0-5	+AC0-4.9157381186603065e+AC0-5	5.5430000383768866e+AC0-5	0.125547	0.449746	17	23	NA	1	0.28141
PF00464	Hemolysis	#NAME?	#NAME?	0.608043	0.637866	0.691634	2.3511590428214728e+AC0-5	#NAME?	0.999995	0.833075	0.865496	7	33	NA	1	0.871154
PF09339	Hemolysis	#NAME?	#NAME?	0.177383	0.311986	0.691634	0	0	6.158676398050218e+AC0-5	0.277672	0.69127	7	33	NA	1	0.182051
PF11798	Hemolysis	#NAME?	#NAME?	0.120962	0.231621	0.646433	0	0	7.224367892328901e+AC0-5	0.226947	0.636281	7	33	NA	0.85	0.130769
PF13602	Hemolysis	#NAME?	#NAME?	0.120962	0.231621	0.646433	0	0	7.224367892328901e+AC0-5	0.226947	0.636281	7	33	NA	1	0.130769
PF00107	Coloroured.colonies	#NAME?	#NAME?	0.0510612	0.12372	0.592059	0	0	6.791117785517564e+AC0-5	0.122289	0.585115	28	12	NA	1	0.112179
PF00083	Coloroured.colonies	#NAME?	#NAME?	0.354187	0.501539	0.592059	3.2155443376673707e+AC0-5	+AC0-2.6371258953550357e+AC0-6	4.035721450461614e+AC0-5	0.665329	0.742749	28	12	NA	1	0.573718
PF00367	Autolysis	#NAME?	#NAME?	0.0510612	0.12372	0.461331	0	0	6.791117785517564e+AC0-5	0.122289	0.450277	12	28	NA	1	0.112179
PF12680	Autolysis	#NAME?	#NAME?	0.0510612	0.12372	0.461331	0	0	6.791117785517564e+AC0-5	0.122289	0.450277	12	28	NA	1	0.112179
PF13332	Autolysis	#NAME?	#NAME?	0.0510612	0.12372	0.461331	1.997431842581742e+AC0-6	+AC0-2.8917060741148068e+AC0-5	5.2559645090465904e+AC0-5	0.122289	0.450277	12	28	NA	1	0.112179
PF12844	Coloroured.colonies	#NAME?	#NAME?	0.0510612	0.12372	0.592059	0	0	6.791117785517564e+AC0-5	0.122289	0.585115	28	12	NA	0.125	0.112179
PF12844	Mucoidy	#NAME?	#NAME?	0.0510612	0.12372	0.359045	0	0	6.791117785517564e+AC0-5	0.122289	0.352919	28	12	NA	0.125	0.112179
PF12844	Pyoverdine.secretion	#NAME?	#NAME?	0.0510612	0.12372	0.402786	0	0	6.791117785517564e+AC0-5	0.122289	0.393709	28	12	NA	0.125	0.112179
PF13332	Coloroured.colonies	#NAME?	#NAME?	0.0510612	0.12372	0.592059	0	0	6.791117785517564e+AC0-5	0.122289	0.585115	28	12	NA	1	0.112179
PF13392	Coloroured.colonies	#NAME?	#NAME?	0.0510612	0.12372	0.592059	1.997431842581742e+AC0-6	+AC0-2.8917060741148068e+AC0-5	5.2559645090465904e+AC0-5	0.122289	0.585115	28	12	NA	0.875	0.112179
PF12697	Mucoidy	#NAME?	#NAME?	0.144053	0.269535	0.588591	1.2711420059085057e+AC0-5	+AC0-4.2567540957275584e+AC0-5	2.2733457353020406e+AC0-5	0.164663	0.431684	28	12	NA	1	0.214744
PF12697	Pyoverdine.secretion	#NAME?	#NAME?	0.144053	0.269535	0.601433	1.2711420059085057e+AC0-5	+AC0-4.2567540957275584e+AC0-5	2.2733457353020406e+AC0-5	0.164663	0.49164	28	12	NA	1	0.214744
PF02518	Piocyanine.secretion	#NAME?	#NAME?	0.0752399	0.164422	0.528804	3.997004921534088e+AC0-5	+AC0-4.195745521600152e+AC0-6	8.723901334403033e+AC0-6	0.225952	0.519791	26	14	NA	1	0.14359
PF13193	Hypermutability	#NAME?	#NAME?	0.109967	0.222505	0.457253	3.0057747504707655e+AC0-5	+AC0-2.915987988676124e+AC0-5	3.3186632486776715e+AC0-5	0.224443	0.449746	17	23	NA	1	0.194872
PF13412	Hypermutability	#NAME?	#NAME?	0.0170229	0.0730044	0.457253	0	0	6.636873314633991e+AC0-5	0.0735079	0.449746	17	23	NA	1	0.0923077
PF13692	Hypermutability	#NAME?	#NAME?	0.0170229	0.0730044	0.457253	0	0	6.636873314633991e+AC0-5	0.0735079	0.449746	17	23	NA	1	0.0923077
PF13545	Hypermutability	#NAME?	#NAME?	0.0170229	0.0730044	0.457253	0	0	6.636873314633991e+AC0-5	0.0735079	0.449746	17	23	NA	1	0.0923077
PF12399	Hypermutability	#NAME?	#NAME?	0.0170229	0.0730044	0.457253	0	0	6.636873314633991e+AC0-5	0.0735079	0.449746	17	23	NA	1	0.0923077
PF11412	Hypermutability	#NAME?	#NAME?	0.0170229	0.0730044	0.457253	0	0	6.636873314633991e+AC0-5	0.0735079	0.449746	17	23	NA	1	0.0923077
PF02537	Hypermutability	#NAME?	#NAME?	0.0170229	0.0730044	0.457253	0	0	6.636873314633991e+AC0-5	0.0735079	0.449746	17	23	NA	0.9	0.0923077
PF05872	Hypermutability	#NAME?	#NAME?	0.0170229	0.0730044	0.457253	0	0	6.636873314633991e+AC0-5	0.0735079	0.449746	17	23	NA	0.9	0.0923077
PF00571	Hypermutability	#NAME?	#NAME?	0.0170229	0.0730044	0.457253	0	0	6.636873314633991e+AC0-5	0.0735079	0.449746	17	23	NA	1	0.0923077
PF08281	Hypermutability	#NAME?	#NAME?	0.0170229	0.0730044	0.457253	0	0	6.636873314633991e+AC0-5	0.0735079	0.449746	17	23	NA	1	0.0923077
PF00550	LasR.mutants	#NAME?	#NAME?	0.27335	0.43385	0.689565	4.721162243319453e+AC0-5	+AC0-1.540919690024451e+AC0-5	0.999979	0.431047	0.694392	25	6	9	1	0.199359
PF13649	LasR.mutants	#NAME?	#NAME?	0.200707	0.351076	0.689565	6.056273196124802e+AC0-5	+AC0-3.5549445772958376e+AC0-5	3.413111057415667e+AC0-6	0.342424	0.694392	25	6	9	1	0.250641
PF01494	Hemolysis	#NAME?	#NAME?	0.0115443	0.0653299	0.25228	0	0	7.937697049231644e+AC0-5	0.0661274	0.258613	7	33	NA	1	0.0512821
PF02800	Hemolysis	#NAME?	#NAME?	0.0115443	0.0653299	0.25228	0	0	7.937697049231644e+AC0-5	0.0661274	0.258613	7	33	NA	1	0.0512821
PF11130	Hemolysis	#NAME?	#NAME?	0.0115443	0.0653299	0.25228	0	0	7.937697049231644e+AC0-5	0.0661274	0.258613	7	33	NA	1	0.0512821
PF11444	Hemolysis	#NAME?	#NAME?	0.0115443	0.0653299	0.25228	0	0	7.937697049231644e+AC0-5	0.0661274	0.258613	7	33	NA	1	0.0512821
PF01425	Hemolysis	#NAME?	#NAME?	0.0115443	0.0653299	0.25228	0	0	7.937697049231644e+AC0-5	0.0661274	0.258613	7	33	NA	1	0.0512821
PF00535	Hemolysis	#NAME?	#NAME?	0.0115443	0.0653299	0.25228	0	0	7.937697049231644e+AC0-5	0.0661274	0.258613	7	33	NA	1	0.0512821
PF13416	Hemolysis	#NAME?	#NAME?	0.0115443	0.0653299	0.25228	0	0	7.937697049231644e+AC0-5	0.0661274	0.258613	7	33	NA	1	0.0512821
PF16576	Hemolysis	#NAME?	#NAME?	0.0115443	0.0653299	0.25228	0	0	7.937697049231644e+AC0-5	0.0661274	0.258613	7	33	NA	1	0.0512821
PF08240	Piocyanine.secretion	#NAME?	#NAME?	0.128024	0.255009	0.528804	3.08606757419619e+AC0-5	+AC0-1.344227053856825e+AC0-5	9.463586663011059e+AC0-6	0.0995514	0.519791	26	14	NA	1	0.199359
PF00583	Mucoidy	#NAME?	#NAME?	0.0503032	0.128224	0.359045	0	0	5.981271396521689e+AC0-5	0.12663	0.352919	28	12	NA	1	0.1
PF00583	Pyoverdine.secretion	#NAME?	#NAME?	0.0503032	0.128224	0.402786	0	0	5.981271396521689e+AC0-5	0.12663	0.393709	28	12	NA	1	0.1
PF13091	Mucoidy	#NAME?	#NAME?	#NAME?	0.0266289	0.359045	0	0	6.5800272874484e+AC0-5	0.0286342	0.352919	28	12	NA	1	0.0487179
PF07963	LasR.mutants	#NAME?	#NAME?	#NAME?	0.0389456	0.511603	0	0	7.033672395333486e+AC0-5	0.0412268	0.435693	25	6	9	1	0.025
PF00271	Coloroured.colonies	#NAME?	#NAME?	0.0503032	0.128224	0.592059	0	0	5.981271396521689e+AC0-5	0.12663	0.585115	28	12	NA	1	0.1
PF08238	Mucoidy	#NAME?	#NAME?	0.0503032	0.128224	0.359045	0	0	5.981271396521689e+AC0-5	0.12663	0.352919	28	12	NA	1	0.1
PF04381	Autolysis	#NAME?	#NAME?	0.0503032	0.128224	0.461331	0	0	5.981271396521689e+AC0-5	0.12663	0.450277	12	28	NA	1	0.1
PF13458	Autolysis	#NAME?	#NAME?	#NAME?	0.0266289	0.461331	0	0	6.5800272874484e+AC0-5	0.0286342	0.450277	12	28	NA	1	0.0487179
PF04303	Autolysis	#NAME?	#NAME?	#NAME?	0.0266289	0.461331	0	0	6.5800272874484e+AC0-5	0.0286342	0.450277	12	28	NA	1	0.0487179
PF13410	LasR.mutants	#NAME?	#NAME?	#NAME?	0.0389456	0.511603	0	0	7.033672395333486e+AC0-5	0.0412268	0.435693	25	6	9	1	0.025
PF08448	Autolysis	#NAME?	#NAME?	0.15714	0.304007	0.624128	1.2400676612120894e+AC0-5	+AC0-5.1533260165797146e+AC0-5	1.0870878306229405e+AC0-6	0.336939	0.622956	12	28	NA	1	0.215385
PF01909	LasR.mutants	#NAME?	#NAME?	#NAME?	0.0389456	0.511603	0	0	7.033672395333486e+AC0-5	0.0412268	0.435693	25	6	9	1	0.025
PF00582	LasR.mutants	#NAME?	#NAME?	#NAME?	0.0389456	0.511603	0	0	7.033672395333486e+AC0-5	0.0412268	0.435693	25	6	9	1	0.025
PF05638	Coloroured.colonies	#NAME?	#NAME?	0.281822	0.456505	0.592059	1.8028088028650644e+AC0-5	+AC0-4.690807460638221e+AC0-5	0.999952	0.188963	0.585115	28	12	NA	1	0.407692
PF00313	LasR.mutants	#NAME?	#NAME?	#NAME?	0.0389456	0.511603	0	0	7.033672395333486e+AC0-5	0.0412268	0.435693	25	6	9	1	0.025
PF06127	LasR.mutants	#NAME?	#NAME?	#NAME?	0.0389456	0.511603	0	0	7.033672395333486e+AC0-5	0.0412268	0.435693	25	6	9	1	0.025
PF00230	Protease.secretion	#NAME?	#NAME?	0.220357	0.388803	0.803806	0	0	7.723187652004576e+AC0-5	0.38186	0.794525	36	4	NA	1	0.130769
PF05161	Protease.secretion	#NAME?	#NAME?	0.220357	0.388803	0.803806	0	0	7.723187652004576e+AC0-5	0.38186	0.794525	36	4	NA	1	0.130769
PF08279	Protease.secretion	#NAME?	#NAME?	0.15714	0.304007	0.803806	1.0954301544332978e+AC0-5	+AC0-1.8145789233171963e+AC0-5	4.7691312483880854e+AC0-5	0.297953	0.794525	36	4	NA	1	0.0923077
PF09296	LasR.mutants	#NAME?	#NAME?	#NAME?	0.0389456	0.511603	0	0	7.033672395333486e+AC0-5	0.0412268	0.435693	25	6	9	0.975	0.025
PF00145	LasR.mutants	#NAME?	#NAME?	#NAME?	0.0389456	0.511603	0	0	7.033672395333486e+AC0-5	0.0412268	0.435693	25	6	9	0.975	0.025
PF04233	LasR.mutants	#NAME?	#NAME?	#NAME?	0.0389456	0.511603	0	0	7.033672395333486e+AC0-5	0.0412268	0.435693	25	6	9	0.975	0.025
PF13740	LasR.mutants	#NAME?	#NAME?	#NAME?	0.0389456	0.511603	0	0	7.033672395333486e+AC0-5	0.0412268	0.435693	25	6	9	1	0.025
PF13344	Coloroured.colonies	#NAME?	#NAME?	#NAME?	0.0266289	0.592059	0	0	6.5800272874484e+AC0-5	0.0286342	0.585115	28	12	NA	0.95	0.0487179
PF00690	LasR.mutants	#NAME?	#NAME?	#NAME?	0.0389456	0.511603	0	0	7.033672395333486e+AC0-5	0.0412268	0.435693	25	6	9	1	0.025
PF13683	Protease.secretion	#NAME?	#NAME?	0.291265	0.465776	0.803806	0	0	6.55529114406393e+AC0-5	0.432058	0.794525	36	4	NA	1	0.182051
PF01225	Protease.secretion	#NAME?	#NAME?	0.220357	0.388803	0.803806	0	0	7.723187652004576e+AC0-5	0.38186	0.794525	36	4	NA	1	0.130769
PF13823	Mucoidy	#NAME?	#NAME?	#NAME?	0.0266289	0.359045	0	0	6.5800272874484e+AC0-5	0.0286342	0.352919	28	12	NA	1	0.0487179
PF02353	Coloroured.colonies	#NAME?	#NAME?	0.114711	0.237914	0.592059	6.609967212766747e+AC0-5	+AC0-5.889532307478684e+AC0-5	2.187405722928289e+AC0-5	0.233095	0.585115	28	12	NA	1	0.164103
PF13242	Coloroured.colonies	#NAME?	#NAME?	#NAME?	0.0266289	0.592059	0	0	6.5800272874484e+AC0-5	0.0286342	0.585115	28	12	NA	1	0.0487179
PF06165	Coloroured.colonies	#NAME?	#NAME?	0.0503032	0.128224	0.592059	0	0	5.981271396521689e+AC0-5	0.12663	0.585115	28	12	NA	0.975	0.1
PF12146	Mucoidy	#NAME?	#NAME?	0.0503032	0.128224	0.359045	0	0	5.981271396521689e+AC0-5	0.12663	0.352919	28	12	NA	1	0.1
PF12146	Pyoverdine.secretion	#NAME?	#NAME?	0.0503032	0.128224	0.402786	0	0	5.981271396521689e+AC0-5	0.12663	0.393709	28	12	NA	1	0.1
PF00482	Coloroured.colonies	#NAME?	#NAME?	0.0503032	0.128224	0.592059	0	0	5.981271396521689e+AC0-5	0.12663	0.585115	28	12	NA	1	0.1
PF09084	Mucoidy	#NAME?	#NAME?	#NAME?	0.0266289	0.359045	0	0	6.5800272874484e+AC0-5	0.0286342	0.352919	28	12	NA	1	0.0487179
PF00158	LasR.mutants	#NAME?	#NAME?	#NAME?	0.0389456	0.511603	0	0	7.033672395333486e+AC0-5	0.0412268	0.435693	25	6	9	1	0.0512821
PF00005	LasR.mutants	#NAME?	#NAME?	#NAME?	0.0389456	0.511603	0	0	7.033672395333486e+AC0-5	0.0412268	0.435693	25	6	9	1	0.419872
PF01266	Hypermutability	#NAME?	#NAME?	0.0671045	0.161123	0.457253	0	0	8.775462191893272e+AC0-5	0.157831	0.449746	17	23	NA	1	0.127564
PF02665	LasR.mutants	#NAME?	#NAME?	0.156481	0.309689	0.689565	0	0	7.423476488579989e+AC0-5	0.3017	0.694392	25	6	9	1	0.0923077
PF13683	LasR.mutants	#NAME?	#NAME?	0.156481	0.309689	0.689565	0	0	7.423476488579989e+AC0-5	0.3017	0.694392	25	6	9	1	0.182051
PF08659	Biofilm	#NAME?	#NAME?	0.115978	0.248394	0.580991	6.653782189260798e+AC0-5	+AC0-2.9835193434233042e+AC0-5	4.489933314696766e+AC0-5	0.243345	0.571526	27	13	NA	1	0.164103
PF02743	Hypermutability	#NAME?	#NAME?	0.116427	0.250358	0.457253	3.4828784628671645e+AC0-5	+AC0-3.89209880741837e+AC0-5	4.594108580583353e+AC0-5	0.2728	0.449746	17	23	NA	1	0.182051
PF00367	Biofilm	#NAME?	#NAME?	0.0694059	0.168744	0.580991	3.5020641665487414e+AC0-5	+AC0-4.3505042836838254e+AC0-5	2.293922002925212e+AC0-5	0.165787	0.571526	27	13	NA	1	0.112179
PF12680	Biofilm	#NAME?	#NAME?	0.0694059	0.168744	0.580991	3.5020641665487414e+AC0-5	+AC0-4.3505042836838254e+AC0-5	2.293922002925212e+AC0-5	0.165787	0.571526	27	13	NA	1	0.112179
PF00111	Biofilm	#NAME?	#NAME?	0.0694059	0.168744	0.580991	3.5020641665487414e+AC0-5	+AC0-4.3505042836838254e+AC0-5	2.293922002925212e+AC0-5	0.165787	0.571526	27	13	NA	1	0.112179
PF00005	Siderophore.secretion	#NAME?	#NAME?	0.366534	0.548741	0.694627	0	0	0	0.47392	0.68888	8	32	NA	1	0.419872
PF00107	Swarming	#NAME?	#NAME?	0.110378	0.242852	0.690865	0	0	6.748361930588361e+AC0-5	0.237923	0.683906	32	8	NA	1	0.112179
PF12697	Siderophore.secretion	#NAME?	#NAME?	0.215898	0.400671	0.694627	0	0	6.017922111822608e+AC0-5	0.374259	0.68888	8	32	NA	1	0.214744
PF13304	Siderophore.secretion	#NAME?	#NAME?	0.0200143	0.080687	0.582845	0	0	7.430477809324923e+AC0-5	0.0808927	0.56441	8	32	NA	1	0.0512821
PF12680	Siderophore.secretion	#NAME?	#NAME?	0.110378	0.242852	0.694627	0	0	6.748361930588361e+AC0-5	0.237923	0.68888	8	32	NA	1	0.112179
PF12844	Swarming	#NAME?	#NAME?	0.110378	0.242852	0.690865	0	0	6.748361930588361e+AC0-5	0.237923	0.683906	32	8	NA	0.125	0.112179
PF10106	Swarming	#NAME?	#NAME?	0.240552	0.430316	0.690865	3.842610136025855e+AC0-5	+AC0-5.452308278198895e+AC0-6	1.9523052853001526e+AC0-5	0.384974	0.683906	32	8	NA	1	0.24359
PF12844	Siderophore.secretion	#NAME?	#NAME?	0.110378	0.242852	0.694627	4.030073968085924e+AC0-5	+AC0-2.852835054695703e+AC0-5	1.6458023590247496e+AC0-6	0.237923	0.68888	8	32	NA	0.125	0.112179
PF06715	Swarming	#NAME?	#NAME?	0.414681	0.582806	0.690865	2.2435008631555788e+AC0-5	+AC0-2.0629360438035194e+AC0-5	7.450278101294221e+AC0-5	0.906265	0.951191	32	8	NA	1	0.5
PF00795	Siderophore.secretion	#NAME?	#NAME?	0.110378	0.242852	0.694627	0	0	6.748361930588361e+AC0-5	0.237923	0.68888	8	32	NA	1	0.112179
PF16576	Siderophore.secretion	#NAME?	#NAME?	0.0200143	0.080687	0.582845	0	0	7.430477809324923e+AC0-5	0.0808927	0.56441	8	32	NA	1	0.0512821
PF08241	Mucoidy	#NAME?	#NAME?	0.092807	0.213396	0.530466	5.1813967996029565e+AC0-5	+AC0-5.0288796632447295e+AC0-5	4.051902396952158e+AC0-5	0.207941	0.510703	28	12	NA	1	0.127564
PF08241	Pyoverdine.secretion	#NAME?	#NAME?	0.092807	0.213396	0.601433	5.1813967996029565e+AC0-5	+AC0-5.0288796632447295e+AC0-5	4.051902396952158e+AC0-5	0.207941	0.582994	28	12	NA	1	0.127564
PF11072	Autolysis	#NAME?	#NAME?	0.0339512	0.105108	0.461331	0	0	7.232827462566896e+AC0-5	0.106145	0.450277	12	28	NA	1	0.0762821
PF00381	Autolysis	#NAME?	#NAME?	0.0339512	0.105108	0.461331	0	0	7.232827462566896e+AC0-5	0.106145	0.450277	12	28	NA	1	0.0762821
PF00813	Coloroured.colonies	#NAME?	#NAME?	0.234034	0.425362	0.592059	9.808623196058728e+AC0-6	+AC0-6.386757765836825e+AC0-5	3.1875830413894626e+AC0-5	0.516311	0.588154	28	12	NA	1	0.307051
PF00115	Mucoidy	#NAME?	#NAME?	0.420483	0.589186	0.642558	4.3183917213767146e+AC0-5	+AC0-2.6289091193220352e+AC0-5	2.9389924938019512e+AC0-5	0.607318	0.651911	28	12	NA	1	0.666026
PF00115	Pyoverdine.secretion	#NAME?	#NAME?	0.420483	0.589186	0.655363	4.3183917213767146e+AC0-5	+AC0-2.6289091193220352e+AC0-5	2.9389924938019512e+AC0-5	0.607318	0.664694	28	12	NA	1	0.666026
PF00437	Autolysis	#NAME?	#NAME?	0.092807	0.213396	0.624128	0	0	9.306894445751214e+AC0-5	0.127603	0.450277	12	28	NA	1	0.127564
PF01590	Biofilm	#NAME?	#NAME?	#NAME?	0.0371838	0.580991	0	0	6.45791138472547e+AC0-5	0.0389475	0.571526	27	13	NA	1	0.0487179
PF02798	Biofilm	#NAME?	#NAME?	#NAME?	0.0371838	0.580991	0	0	6.45791138472547e+AC0-5	0.0389475	0.571526	27	13	NA	1	0.0487179
PF04408	Biofilm	#NAME?	#NAME?	#NAME?	0.0371838	0.580991	0	0	6.45791138472547e+AC0-5	0.0389475	0.571526	27	13	NA	1	0.0487179
PF01118	Biofilm	#NAME?	#NAME?	#NAME?	0.0371838	0.580991	0	0	6.45791138472547e+AC0-5	0.0389475	0.571526	27	13	NA	1	0.0487179
PF01346	Biofilm	#NAME?	#NAME?	#NAME?	0.0371838	0.580991	0	0	6.45791138472547e+AC0-5	0.0389475	0.571526	27	13	NA	1	0.0487179
PF08786	Biofilm	#NAME?	#NAME?	#NAME?	0.0371838	0.580991	0	0	6.45791138472547e+AC0-5	0.0389475	0.571526	27	13	NA	0.95	0.0487179
PF15538	Biofilm	#NAME?	#NAME?	#NAME?	0.0371838	0.580991	0	0	6.45791138472547e+AC0-5	0.0389475	0.571526	27	13	NA	0.95	0.0487179
PF13404	Piocyanine.secretion	#NAME?	#NAME?	0.0464337	0.128224	0.528804	0	0	6.456397141347634e+AC0-5	0.12663	0.519791	26	14	NA	1	0.0923077
PF13386	Piocyanine.secretion	#NAME?	#NAME?	0.0464337	0.128224	0.528804	0	0	6.456397141347634e+AC0-5	0.12663	0.519791	26	14	NA	1	0.0923077
PF02665	Piocyanine.secretion	#NAME?	#NAME?	0.0464337	0.128224	0.528804	0	0	6.456397141347634e+AC0-5	0.12663	0.519791	26	14	NA	1	0.0923077
PF04545	Piocyanine.secretion	#NAME?	#NAME?	0.0464337	0.128224	0.528804	0	0	6.456397141347634e+AC0-5	0.12663	0.519791	26	14	NA	1	0.0923077
PF00989	LasR.mutants	#NAME?	#NAME?	0.279108	0.474148	0.689565	7.94577941745399e+AC0-5	+AC0-1.749936350536144e+AC0-5	0.999917	0.464786	0.694392	25	6	9	1	0.215385
PF00005	Hemolysis	#NAME?	#NAME?	0.399233	0.580843	0.691634	0	0	0	0.509487	0.69127	7	33	NA	1	0.419872
PF12418	Hemolysis	#NAME?	#NAME?	0.129956	0.282697	0.691634	0	0	6.786764084474777e+AC0-5	0.276986	0.69127	7	33	NA	1	0.112179
PF00367	Hemolysis	#NAME?	#NAME?	0.129956	0.282697	0.691634	0	0	6.786764084474777e+AC0-5	0.276986	0.69127	7	33	NA	1	0.112179
PF00111	Hemolysis	#NAME?	#NAME?	0.129956	0.282697	0.691634	0	0	6.786764084474777e+AC0-5	0.276986	0.69127	7	33	NA	1	0.112179
PF00795	Hemolysis	#NAME?	#NAME?	0.129956	0.282697	0.691634	0	0	6.786764084474777e+AC0-5	0.276986	0.69127	7	33	NA	1	0.112179
PF08241	Piocyanine.secretion	#NAME?	#NAME?	0.0895277	0.214463	0.528804	5.776112860833278e+AC0-5	+AC0-3.7658804832599706e+AC0-5	1.9429534196377908e+AC0-5	0.207948	0.519791	26	14	NA	1	0.127564
PF07581	Piocyanine.secretion	#NAME?	#NAME?	0.0329879	0.105931	0.528804	0	0	7.044490187299354e+AC0-5	0.106425	0.519791	26	14	NA	1	0.0762821
PF00311	Biofilm	#NAME?	#NAME?	0.0564924	0.150998	0.580991	0	0	6.408477008888169e+AC0-5	0.148614	0.571526	27	13	NA	1	0.0923077
PF11072	Hypermutability	#NAME?	#NAME?	0.028951	0.0994151	0.457253	0	0	6.978233196374695e+AC0-5	0.0994347	0.449746	17	23	NA	1	0.0762821
PF00437	Hypermutability	#NAME?	#NAME?	0.0835598	0.205945	0.457253	0	0	8.540196965440952e+AC0-5	0.157831	0.449746	17	23	NA	1	0.127564
PF00441	Hemolysis	#NAME?	#NAME?	#NAME?	0.0279305	0.125353	0	0	6.410024125631614e+AC0-5	0.029913	0.133091	7	33	NA	1	0.025
PF00248	Hemolysis	#NAME?	#NAME?	#NAME?	0.0279305	0.125353	0	0	6.410024125631614e+AC0-5	0.029913	0.133091	7	33	NA	1	0.025
PF02525	Hemolysis	#NAME?	#NAME?	#NAME?	0.0279305	0.125353	0	0	6.410024125631614e+AC0-5	0.029913	0.133091	7	33	NA	1	0.025
PF13412	Autolysis	#NAME?	#NAME?	0.06695	0.17614	0.566231	0	0	6.367552055388066e+AC0-5	0.172955	0.553095	12	28	NA	1	0.0923077
PF13692	Autolysis	#NAME?	#NAME?	0.06695	0.17614	0.566231	0	0	6.367552055388066e+AC0-5	0.172955	0.553095	12	28	NA	1	0.0923077
PF00009	Pyoverdine.secretion	#NAME?	#NAME?	0.330179	0.544596	0.606864	3.544967831133151e+AC0-5	+AC0-1.0594942401164423e+AC0-5	0.99992	0.414072	0.592589	28	12	NA	1	0.451282
PF08238	Piocyanine.secretion	#NAME?	#NAME?	0.06695	0.17614	0.528804	0	0	0	0.172955	0.519791	26	14	NA	1	0.1
PF00109	Hemolysis	#NAME?	#NAME?	#NAME?	0.0279305	0.125353	0	0	6.410024125631614e+AC0-5	0.029913	0.133091	7	33	NA	1	0.025
PF01636	Hemolysis	#NAME?	#NAME?	#NAME?	0.0279305	0.125353	0	0	6.410024125631614e+AC0-5	0.029913	0.133091	7	33	NA	1	0.025
PF13417	Hemolysis	#NAME?	#NAME?	#NAME?	0.0279305	0.125353	0	0	6.410024125631614e+AC0-5	0.029913	0.133091	7	33	NA	1	0.025
PF00133	Hemolysis	#NAME?	#NAME?	#NAME?	0.0279305	0.125353	0	0	6.410024125631614e+AC0-5	0.029913	0.133091	7	33	NA	1	0.025
PF00580	Hemolysis	#NAME?	#NAME?	#NAME?	0.0279305	0.125353	0	0	6.410024125631614e+AC0-5	0.029913	0.133091	7	33	NA	1	0.025
PF00805	Hemolysis	#NAME?	#NAME?	#NAME?	0.0279305	0.125353	0	0	6.410024125631614e+AC0-5	0.029913	0.133091	7	33	NA	1	0.025
PF02463	Hemolysis	#NAME?	#NAME?	#NAME?	0.0279305	0.125353	0	0	6.410024125631614e+AC0-5	0.029913	0.133091	7	33	NA	1	0.025
PF00929	Hemolysis	#NAME?	#NAME?	#NAME?	0.0279305	0.125353	0	0	6.410024125631614e+AC0-5	0.029913	0.133091	7	33	NA	1	0.025
PF01075	Hemolysis	#NAME?	#NAME?	#NAME?	0.0279305	0.125353	0	0	6.410024125631614e+AC0-5	0.029913	0.133091	7	33	NA	1	0.025
PF01566	Hemolysis	#NAME?	#NAME?	#NAME?	0.0279305	0.125353	0	0	6.410024125631614e+AC0-5	0.029913	0.133091	7	33	NA	1	0.025
PF01957	Hemolysis	#NAME?	#NAME?	#NAME?	0.0279305	0.125353	0	0	6.410024125631614e+AC0-5	0.029913	0.133091	7	33	NA	1	0.025
PF02900	Hemolysis	#NAME?	#NAME?	#NAME?	0.0279305	0.125353	0	0	6.410024125631614e+AC0-5	0.029913	0.133091	7	33	NA	1	0.025
PF03328	Hemolysis	#NAME?	#NAME?	#NAME?	0.0279305	0.125353	0	0	6.410024125631614e+AC0-5	0.029913	0.133091	7	33	NA	1	0.025
PF03631	Hemolysis	#NAME?	#NAME?	#NAME?	0.0279305	0.125353	0	0	6.410024125631614e+AC0-5	0.029913	0.133091	7	33	NA	1	0.025
PF10101	Hemolysis	#NAME?	#NAME?	#NAME?	0.0279305	0.125353	0	0	6.410024125631614e+AC0-5	0.029913	0.133091	7	33	NA	1	0.025
PF10996	Hemolysis	#NAME?	#NAME?	#NAME?	0.0279305	0.125353	0	0	6.410024125631614e+AC0-5	0.029913	0.133091	7	33	NA	1	0.025
PF13098	Hemolysis	#NAME?	#NAME?	#NAME?	0.0279305	0.125353	0	0	6.410024125631614e+AC0-5	0.029913	0.133091	7	33	NA	1	0.025
PF02133	Hemolysis	#NAME?	#NAME?	#NAME?	0.0279305	0.125353	0	0	6.410024125631614e+AC0-5	0.029913	0.133091	7	33	NA	1	0.025
PF05545	Hemolysis	#NAME?	#NAME?	#NAME?	0.0279305	0.125353	0	0	6.410024125631614e+AC0-5	0.029913	0.133091	7	33	NA	1	0.025
PF13622	Hemolysis	#NAME?	#NAME?	#NAME?	0.0279305	0.125353	0	0	6.410024125631614e+AC0-5	0.029913	0.133091	7	33	NA	1	0.025
PF03641	Hemolysis	#NAME?	#NAME?	#NAME?	0.0279305	0.125353	0	0	6.410024125631614e+AC0-5	0.029913	0.133091	7	33	NA	1	0.025
PF11920	Hemolysis	#NAME?	#NAME?	0.0881329	0.218222	0.636419	3.7472909510027794e+AC0-5	+AC0-1.7954034216458373e+AC0-5	7.427921164050379e+AC0-5	0.212339	0.626532	7	33	NA	1	0.0762821
PF12799	Hemolysis	#NAME?	#NAME?	#NAME?	0.0279305	0.125353	0	0	6.410024125631614e+AC0-5	0.029913	0.133091	7	33	NA	0.025	0.025
PF13175	Hemolysis	#NAME?	#NAME?	#NAME?	0.0279305	0.125353	0	0	6.410024125631614e+AC0-5	0.029913	0.133091	7	33	NA	0.025	0.025
PF01019	Hemolysis	#NAME?	#NAME?	#NAME?	0.0279305	0.125353	0	0	6.410024125631614e+AC0-5	0.029913	0.133091	7	33	NA	1	0.025
PF01136	Hemolysis	#NAME?	#NAME?	#NAME?	0.0279305	0.125353	0	0	6.410024125631614e+AC0-5	0.029913	0.133091	7	33	NA	1	0.025
PF01384	Hemolysis	#NAME?	#NAME?	#NAME?	0.0279305	0.125353	0	0	6.410024125631614e+AC0-5	0.029913	0.133091	7	33	NA	1	0.025
PF01964	Hemolysis	#NAME?	#NAME?	#NAME?	0.0279305	0.125353	0	0	6.410024125631614e+AC0-5	0.029913	0.133091	7	33	NA	1	0.025
PF04996	Hemolysis	#NAME?	#NAME?	#NAME?	0.0279305	0.125353	0	0	6.410024125631614e+AC0-5	0.029913	0.133091	7	33	NA	1	0.025
PF14467	Hemolysis	#NAME?	#NAME?	#NAME?	0.0279305	0.125353	0	0	6.410024125631614e+AC0-5	0.029913	0.133091	7	33	NA	1	0.025
PF00230	Autolysis	#NAME?	#NAME?	0.108693	0.257465	0.624128	1.9892554697042536e+AC0-6	+AC0-2.3624672027150077e+AC0-6	2.5441098122645415e+AC0-5	0.252227	0.622956	12	28	NA	1	0.130769
PF04760	Hemolysis	#NAME?	#NAME?	#NAME?	0.0279305	0.125353	0	0	6.410024125631614e+AC0-5	0.029913	0.133091	7	33	NA	1	0.025
PF05161	Autolysis	#NAME?	#NAME?	0.108693	0.257465	0.624128	1.9892554697042536e+AC0-6	+AC0-2.3624672027150077e+AC0-6	2.5441098122645415e+AC0-5	0.252227	0.622956	12	28	NA	1	0.130769
PF12773	Hemolysis	#NAME?	#NAME?	#NAME?	0.0279305	0.125353	0	0	6.410024125631614e+AC0-5	0.029913	0.133091	7	33	NA	0.025	0.025
PF00162	Hemolysis	#NAME?	#NAME?	#NAME?	0.0279305	0.125353	0	0	6.410024125631614e+AC0-5	0.029913	0.133091	7	33	NA	1	0.025
PF00346	Hemolysis	#NAME?	#NAME?	#NAME?	0.0279305	0.125353	0	0	6.410024125631614e+AC0-5	0.029913	0.133091	7	33	NA	1	0.025
PF01068	Hemolysis	#NAME?	#NAME?	#NAME?	0.0279305	0.125353	0	0	6.410024125631614e+AC0-5	0.029913	0.133091	7	33	NA	1	0.025
PF01078	Hemolysis	#NAME?	#NAME?	#NAME?	0.0279305	0.125353	0	0	6.410024125631614e+AC0-5	0.029913	0.133091	7	33	NA	1	0.025
PF01208	Hemolysis	#NAME?	#NAME?	#NAME?	0.0279305	0.125353	0	0	6.410024125631614e+AC0-5	0.029913	0.133091	7	33	NA	1	0.025
PF01923	Hemolysis	#NAME?	#NAME?	#NAME?	0.0279305	0.125353	0	0	6.410024125631614e+AC0-5	0.029913	0.133091	7	33	NA	1	0.025
PF02481	Hemolysis	#NAME?	#NAME?	#NAME?	0.0279305	0.125353	0	0	6.410024125631614e+AC0-5	0.029913	0.133091	7	33	NA	1	0.025
PF03070	Hemolysis	#NAME?	#NAME?	#NAME?	0.0279305	0.125353	0	0	6.410024125631614e+AC0-5	0.029913	0.133091	7	33	NA	1	0.025
PF03618	Hemolysis	#NAME?	#NAME?	#NAME?	0.0279305	0.125353	0	0	6.410024125631614e+AC0-5	0.029913	0.133091	7	33	NA	1	0.025
PF03814	Hemolysis	#NAME?	#NAME?	#NAME?	0.0279305	0.125353	0	0	6.410024125631614e+AC0-5	0.029913	0.133091	7	33	NA	1	0.025
PF04107	Hemolysis	#NAME?	#NAME?	#NAME?	0.0279305	0.125353	0	0	6.410024125631614e+AC0-5	0.029913	0.133091	7	33	NA	1	0.025
PF04307	Hemolysis	#NAME?	#NAME?	#NAME?	0.0279305	0.125353	0	0	6.410024125631614e+AC0-5	0.029913	0.133091	7	33	NA	1	0.025
PF04379	Hemolysis	#NAME?	#NAME?	#NAME?	0.0279305	0.125353	0	0	6.410024125631614e+AC0-5	0.029913	0.133091	7	33	NA	1	0.025
PF06123	Hemolysis	#NAME?	#NAME?	#NAME?	0.0279305	0.125353	0	0	6.410024125631614e+AC0-5	0.029913	0.133091	7	33	NA	1	0.025
PF06537	Hemolysis	#NAME?	#NAME?	#NAME?	0.0279305	0.125353	0	0	6.410024125631614e+AC0-5	0.029913	0.133091	7	33	NA	1	0.025
PF07991	Hemolysis	#NAME?	#NAME?	#NAME?	0.0279305	0.125353	0	0	6.410024125631614e+AC0-5	0.029913	0.133091	7	33	NA	1	0.025
PF09317	Hemolysis	#NAME?	#NAME?	#NAME?	0.0279305	0.125353	0	0	6.410024125631614e+AC0-5	0.029913	0.133091	7	33	NA	1	0.025
PF10023	Hemolysis	#NAME?	#NAME?	#NAME?	0.0279305	0.125353	0	0	6.410024125631614e+AC0-5	0.029913	0.133091	7	33	NA	1	0.025
PF11612	Hemolysis	#NAME?	#NAME?	#NAME?	0.0279305	0.125353	0	0	6.410024125631614e+AC0-5	0.029913	0.133091	7	33	NA	1	0.025
PF13163	Hemolysis	#NAME?	#NAME?	#NAME?	0.0279305	0.125353	0	0	6.410024125631614e+AC0-5	0.029913	0.133091	7	33	NA	1	0.025
PF16989	Hemolysis	#NAME?	#NAME?	#NAME?	0.0279305	0.125353	0	0	6.410024125631614e+AC0-5	0.029913	0.133091	7	33	NA	1	0.025
PF10686	Hemolysis	#NAME?	#NAME?	#NAME?	0.0279305	0.125353	0	0	6.410024125631614e+AC0-5	0.029913	0.133091	7	33	NA	0.025	0.025
PF02665	Mucoidy	#NAME?	#NAME?	0.06695	0.17614	0.443238	0	0	6.367552055388066e+AC0-5	0.172955	0.431684	28	12	NA	1	0.0923077
PF02665	Pyoverdine.secretion	#NAME?	#NAME?	0.06695	0.17614	0.503024	0	0	6.367552055388066e+AC0-5	0.172955	0.49164	28	12	NA	1	0.0923077
PF00361	Hemolysis	#NAME?	#NAME?	#NAME?	0.0279305	0.125353	0	0	6.410024125631614e+AC0-5	0.029913	0.133091	7	33	NA	1	0.025
PF00370	Hemolysis	#NAME?	#NAME?	#NAME?	0.0279305	0.125353	0	0	6.410024125631614e+AC0-5	0.029913	0.133091	7	33	NA	1	0.025
PF02567	Hemolysis	#NAME?	#NAME?	#NAME?	0.0279305	0.125353	0	0	6.410024125631614e+AC0-5	0.029913	0.133091	7	33	NA	1	0.025
PF13404	Coloroured.colonies	#NAME?	#NAME?	0.06695	0.17614	0.592059	0	0	6.367552055388066e+AC0-5	0.172955	0.585115	28	12	NA	1	0.0923077
PF13404	Mucoidy	#NAME?	#NAME?	0.06695	0.17614	0.443238	0	0	6.367552055388066e+AC0-5	0.172955	0.431684	28	12	NA	1	0.0923077
PF13404	Pyoverdine.secretion	#NAME?	#NAME?	0.06695	0.17614	0.503024	0	0	6.367552055388066e+AC0-5	0.172955	0.49164	28	12	NA	1	0.0923077
PF13386	Mucoidy	#NAME?	#NAME?	0.06695	0.17614	0.443238	0	0	6.367552055388066e+AC0-5	0.172955	0.431684	28	12	NA	1	0.0923077
PF13386	Pyoverdine.secretion	#NAME?	#NAME?	0.06695	0.17614	0.503024	0	0	6.367552055388066e+AC0-5	0.172955	0.49164	28	12	NA	1	0.0923077
PF00561	Hemolysis	#NAME?	#NAME?	0.0881329	0.218222	0.636419	3.7472909510027794e+AC0-5	+AC0-1.7954034216458373e+AC0-5	7.427921164050379e+AC0-5	0.212339	0.626532	7	33	NA	1	0.0762821
PF00571	Autolysis	#NAME?	#NAME?	0.06695	0.17614	0.566231	0	0	6.367552055388066e+AC0-5	0.172955	0.553095	12	28	NA	1	0.0923077
PF02685	Coloroured.colonies	#NAME?	#NAME?	0.06695	0.17614	0.592059	0	0	6.367552055388066e+AC0-5	0.172955	0.585115	28	12	NA	1	0.0923077
PF01527	Mucoidy	#NAME?	#NAME?	0.108693	0.257465	0.588591	1.9892554697042536e+AC0-6	+AC0-2.3624672027150077e+AC0-6	2.5441098122645415e+AC0-5	0.252227	0.578662	28	12	NA	1	0.130769
PF04545	Coloroured.colonies	#NAME?	#NAME?	0.06695	0.17614	0.592059	0	0	6.367552055388066e+AC0-5	0.172955	0.585115	28	12	NA	1	0.0923077
PF04545	Mucoidy	#NAME?	#NAME?	0.06695	0.17614	0.443238	0	0	6.367552055388066e+AC0-5	0.172955	0.431684	28	12	NA	1	0.0923077
PF04545	Pyoverdine.secretion	#NAME?	#NAME?	0.06695	0.17614	0.503024	0	0	6.367552055388066e+AC0-5	0.172955	0.49164	28	12	NA	1	0.0923077
PF00355	Hemolysis	#NAME?	#NAME?	#NAME?	0.0279305	0.125353	0	0	6.410024125631614e+AC0-5	0.029913	0.133091	7	33	NA	1	0.025
PF02776	Hemolysis	#NAME?	#NAME?	#NAME?	0.0279305	0.125353	0	0	6.410024125631614e+AC0-5	0.029913	0.133091	7	33	NA	1	0.025
PF08281	Autolysis	#NAME?	#NAME?	0.06695	0.17614	0.566231	0	0	6.367552055388066e+AC0-5	0.172955	0.553095	12	28	NA	1	0.0923077
PF09084	Piocyanine.secretion	#NAME?	#NAME?	+AC0-3.212681714749588e+AC0-4	0.0495112	0.528804	0	0	6.34764542139111e+AC0-5	0.0508857	0.519791	26	14	NA	1	0.0487179
PF01839	Biofilm	#NAME?	#NAME?	0.15753	0.342472	0.580991	3.279218613915218e+AC0-5	+AC0-6.675929550167836e+AC0-6	3.89304416195881e+AC0-5	0.335924	0.571526	27	13	NA	0.25	0.192308
PF05488	LasR.mutants	#NAME?	#NAME?	0.385392	0.589929	0.689565	4.699001701278163e+AC0-5	+AC0-4.413750309392476e+AC0-5	0.99994	0.472843	0.694392	25	6	9	1	0.297436
PF00107	Protease.secretion	#NAME?	#NAME?	0.220253	0.438549	0.803806	0	0	7.210388981496825e+AC0-5	0.431401	0.794525	36	4	NA	1	0.112179
PF00083	Protease.secretion	#NAME?	#NAME?	0.678556	0.732775	0.803806	0	+AC0-1.617674152823018e+AC0-5	3.279891639326374e+AC0-5	0.56558	0.794525	36	4	NA	1	0.573718
PF13332	Protease.secretion	#NAME?	#NAME?	0.220253	0.438549	0.803806	0	0	7.210388981496825e+AC0-5	0.431401	0.794525	36	4	NA	1	0.112179
PF12844	Protease.secretion	#NAME?	#NAME?	0.220253	0.438549	0.803806	0	0	7.210388981496825e+AC0-5	0.431401	0.794525	36	4	NA	0.125	0.112179
PF00009	Hemolysis	#NAME?	#NAME?	0.432966	0.626456	0.691634	4.50918737439265e+AC0-5	+AC0-2.8567215915719914e+AC0-6	0.999959	0.515613	0.69127	7	33	NA	1	0.451282
PF07969	Piocyanine.secretion	#NAME?	#NAME?	0.242933	0.469136	0.528804	3.421192608066573e+AC0-5	+AC0-6.683974564462059e+AC0-6	3.8883260480980745e+AC0-5	0.573327	0.634276	26	14	NA	1	0.317308
PF04536	LasR.mutants	#NAME?	#NAME?	0.265396	0.499457	0.689565	6.0430324236444865e+AC0-5	+AC0-1.751384336425195e+AC0-5	5.144354525041513e+AC0-5	0.490153	0.694392	25	6	9	1	0.164103
PF00550	Autolysis	#NAME?	#NAME?	0.182054	0.402328	0.624128	2.0662741774958487e+AC0-5	+AC0-6.679526312448729e+AC0-5	3.841751650032444e+AC0-6	0.439767	0.622956	12	28	NA	1	0.199359
PF04632	Autolysis	#NAME?	#NAME?	0.112884	0.283796	0.624128	3.5738145261075726e+AC0-5	+AC0-4.5158954803852685e+AC0-5	1.5047228079681776e+AC0-5	0.506598	0.622956	12	28	NA	1	0.122436
PF01571	Autolysis	#NAME?	#NAME?	0.160825	0.369305	0.624128	5.0550733885098764e+AC0-5	+AC0-1.5181095909136884e+AC0-5	2.374933658075069e+AC0-5	0.62988	0.714873	12	28	NA	1	0.173718
PF03972	Autolysis	#NAME?	#NAME?	0.0528369	0.157379	0.533873	4.714602406169235e+AC0-5	+AC0-6.034892267785838e+AC0-6	1.9780623959130868e+AC0-5	0.154785	0.519332	12	28	NA	1	0.0711538
PF13675	Autolysis	#NAME?	#NAME?	0.137925	0.330395	0.624128	4.803580824805102e+AC0-5	+AC0-9.160204797372068e+AC0-6	2.82057590368084e+AC0-5	0.323986	0.622956	12	28	NA	1	0.148077
PF04412	Autolysis	#NAME?	#NAME?	0.0528369	0.157379	0.533873	4.714602406169235e+AC0-5	+AC0-6.034892267785838e+AC0-6	1.9780623959130868e+AC0-5	0.154785	0.519332	12	28	NA	1	0.0711538
PF02626	Autolysis	#NAME?	#NAME?	0.0528369	0.157379	0.533873	4.714602406169235e+AC0-5	+AC0-6.034892267785838e+AC0-6	1.9780623959130868e+AC0-5	0.154785	0.519332	12	28	NA	1	0.0711538
PF05947	Autolysis	#NAME?	#NAME?	0.0528369	0.157379	0.533873	4.714602406169235e+AC0-5	+AC0-6.034892267785838e+AC0-6	1.9780623959130868e+AC0-5	0.154785	0.519332	12	28	NA	1	0.0711538
PF13632	Autolysis	#NAME?	#NAME?	0.0528369	0.157379	0.533873	4.714602406169235e+AC0-5	+AC0-6.034892267785838e+AC0-6	1.9780623959130868e+AC0-5	0.154785	0.519332	12	28	NA	0.075	0.0711538
PF09411	Coloroured.colonies	#NAME?	#NAME?	0.0528369	0.157379	0.592059	4.714602406169235e+AC0-5	+AC0-6.034892267785838e+AC0-6	1.9780623959130868e+AC0-5	0.154785	0.585115	28	12	NA	0.925	0.0711538
PF09411	Mucoidy	#NAME?	#NAME?	0.0528369	0.157379	0.427571	4.714602406169235e+AC0-5	+AC0-6.034892267785838e+AC0-6	1.9780623959130868e+AC0-5	0.154785	0.416832	28	12	NA	0.925	0.0711538
PF01474	Coloroured.colonies	#NAME?	#NAME?	0.238493	0.477416	0.592059	5.538675290985961e+AC0-5	+AC0-1.2770521355098336e+AC0-5	2.01075502186032e+AC0-5	0.495628	0.585115	28	12	NA	1	0.276282
PF01474	Mucoidy	#NAME?	#NAME?	0.238493	0.477416	0.588591	5.538675290985961e+AC0-5	+AC0-1.2770521355098336e+AC0-5	2.01075502186032e+AC0-5	0.495628	0.578662	28	12	NA	1	0.276282
PF13646	Mucoidy	#NAME?	#NAME?	0.201932	0.430764	0.588591	4.46073132982357e+AC0-5	+AC0-5.034238668758514e+AC0-5	1.0640264715452202e+AC0-5	0.382929	0.578662	28	12	NA	1	0.225
PF13511	Hypermutability	#NAME?	#NAME?	0.0392163	0.127894	0.457253	0	0	6.174075024328143e+AC0-5	0.126312	0.449746	17	23	NA	1	0.0711538
PF00483	Hypermutability	#NAME?	#NAME?	0.0392163	0.127894	0.457253	0	0	6.174075024328143e+AC0-5	0.126312	0.449746	17	23	NA	1	0.0711538
PF00563	Hypermutability	#NAME?	#NAME?	0.0392163	0.127894	0.457253	0	0	6.174075024328143e+AC0-5	0.126312	0.449746	17	23	NA	1	0.0711538
PF01050	Hypermutability	#NAME?	#NAME?	0.0392163	0.127894	0.457253	0	0	6.174075024328143e+AC0-5	0.126312	0.449746	17	23	NA	1	0.0711538
PF00201	Hypermutability	#NAME?	#NAME?	0.0392163	0.127894	0.457253	0	0	6.174075024328143e+AC0-5	0.126312	0.449746	17	23	NA	0.925	0.0711538
PF05226	Hypermutability	#NAME?	#NAME?	0.0392163	0.127894	0.457253	0	0	6.174075024328143e+AC0-5	0.126312	0.449746	17	23	NA	0.925	0.0711538
PF07715	LasR.mutants	#NAME?	#NAME?	0.104545	0.271712	0.689565	6.244897408903409e+AC0-5	+AC0-4.987812091461168e+AC0-5	8.98336588858878e+AC0-6	0.264543	0.694392	25	6	9	1	0.0711538
PF13561	LasR.mutants	#NAME?	#NAME?	0.209604	0.447294	0.689565	5.8953244247525786e+AC0-5	+AC0-7.669088301126201e+AC0-7	4.3815466447832765e+AC0-6	0.439397	0.694392	25	6	9	1	0.1
PF17149	LasR.mutants	#NAME?	#NAME?	0.104545	0.271712	0.689565	6.244897408903409e+AC0-5	+AC0-4.987812091461168e+AC0-5	8.98336588858878e+AC0-6	0.264543	0.694392	25	6	9	0.95	0.0487179
PF04879	LasR.mutants	#NAME?	#NAME?	0.104545	0.271712	0.689565	6.244897408903409e+AC0-5	+AC0-4.987812091461168e+AC0-5	8.98336588858878e+AC0-6	0.264543	0.694392	25	6	9	1	0.0487179
PF10569	LasR.mutants	#NAME?	#NAME?	0.104545	0.271712	0.689565	6.244897408903409e+AC0-5	+AC0-4.987812091461168e+AC0-5	8.98336588858878e+AC0-6	0.264543	0.694392	25	6	9	0.95	0.0487179
PF01590	LasR.mutants	#NAME?	#NAME?	0.104545	0.271712	0.689565	6.244897408903409e+AC0-5	+AC0-4.987812091461168e+AC0-5	8.98336588858878e+AC0-6	0.264543	0.694392	25	6	9	1	0.0487179
PF00403	LasR.mutants	#NAME?	#NAME?	0.104545	0.271712	0.689565	6.244897408903409e+AC0-5	+AC0-4.987812091461168e+AC0-5	8.98336588858878e+AC0-6	0.264543	0.694392	25	6	9	1	0.0711538
PF02771	LasR.mutants	#NAME?	#NAME?	0.104545	0.271712	0.689565	6.244897408903409e+AC0-5	+AC0-4.987812091461168e+AC0-5	8.98336588858878e+AC0-6	0.264543	0.694392	25	6	9	1	0.0711538
PF00668	Piocyanine.secretion	#NAME?	#NAME?	0.320228	0.570129	0.633019	6.825146401122757e+AC0-5	+AC0-2.2786642879500213e+AC0-5	7.840496086968473e+AC0-5	0.451897	0.519791	26	14	NA	1	0.435256
PF00106	Piocyanine.secretion	#NAME?	#NAME?	0.26356	0.515722	0.577834	3.195459898540676e+AC0-5	+AC0-4.826932992269478e+AC0-5	1.8175354296427884e+AC0-5	0.667374	0.711402	26	14	NA	1	0.332692
PF00881	Biofilm	#NAME?	#NAME?	0.193302	0.430764	0.580991	4.6803381614916254e+AC0-5	+AC0-1.1957188897327136e+AC0-5	9.024832060004214e+AC0-5	0.423634	0.571526	27	13	NA	1	0.215385
PF00440	Siderophore.secretion	#NAME?	#NAME?	0.340787	0.590115	0.694627	5.684261661453815e+AC0-5	+AC0-3.09408489832985e+AC0-5	4.415392826896906e+AC0-5	0.66314	0.733636	8	32	NA	1	0.332692
PF02803	Swarming	#NAME?	#NAME?	#NAME?	0.0439402	0.550451	0	0	6.235355338042427e+AC0-5	0.0455003	0.552881	32	8	NA	1	0.025
PF04055	Swarming	#NAME?	#NAME?	#NAME?	0.0439402	0.550451	0	0	6.235355338042427e+AC0-5	0.0455003	0.552881	32	8	NA	1	0.025
PF00009	Swarming	#NAME?	#NAME?	0.418041	0.643886	0.712335	7.510058894839885e+AC0-5	+AC0-1.8468646236662917e+AC0-5	0.999933	0.653333	0.722786	32	8	NA	1	0.451282
PF02463	Siderophore.secretion	#NAME?	#NAME?	#NAME?	0.0439402	0.378343	0	0	6.235355338042427e+AC0-5	0.0455003	0.36282	8	32	NA	1	0.025
PF13692	Siderophore.secretion	#NAME?	#NAME?	0.117855	0.304007	0.694627	0	0	6.304214731386228e+AC0-5	0.297953	0.68888	8	32	NA	1	0.0923077
PF00012	Swarming	#NAME?	#NAME?	#NAME?	0.0439402	0.550451	0	0	6.235355338042427e+AC0-5	0.0455003	0.552881	32	8	NA	1	0.025
PF02133	Siderophore.secretion	#NAME?	#NAME?	#NAME?	0.0439402	0.378343	0	0	6.235355338042427e+AC0-5	0.0455003	0.36282	8	32	NA	1	0.025
PF13622	Siderophore.secretion	#NAME?	#NAME?	#NAME?	0.0439402	0.378343	0	0	6.235355338042427e+AC0-5	0.0455003	0.36282	8	32	NA	1	0.025
PF05545	Siderophore.secretion	#NAME?	#NAME?	#NAME?	0.0439402	0.378343	0	0	6.235355338042427e+AC0-5	0.0455003	0.36282	8	32	NA	1	0.025
PF00977	Siderophore.secretion	#NAME?	#NAME?	#NAME?	0.0439402	0.378343	0	0	6.235355338042427e+AC0-5	0.0455003	0.36282	8	32	NA	1	0.025
PF00108	Swarming	#NAME?	#NAME?	#NAME?	0.0439402	0.550451	0	0	6.235355338042427e+AC0-5	0.0455003	0.552881	32	8	NA	1	0.025
PF03641	Siderophore.secretion	#NAME?	#NAME?	#NAME?	0.0439402	0.378343	0	0	6.235355338042427e+AC0-5	0.0455003	0.36282	8	32	NA	1	0.025
PF00515	Siderophore.secretion	#NAME?	#NAME?	#NAME?	0.0439402	0.378343	0	0	6.235355338042427e+AC0-5	0.0455003	0.36282	8	32	NA	1	0.025
PF01432	Siderophore.secretion	#NAME?	#NAME?	#NAME?	0.0439402	0.378343	0	0	6.235355338042427e+AC0-5	0.0455003	0.36282	8	32	NA	1	0.025
PF01964	Siderophore.secretion	#NAME?	#NAME?	#NAME?	0.0439402	0.378343	0	0	6.235355338042427e+AC0-5	0.0455003	0.36282	8	32	NA	1	0.025
PF02571	Siderophore.secretion	#NAME?	#NAME?	#NAME?	0.0439402	0.378343	0	0	6.235355338042427e+AC0-5	0.0455003	0.36282	8	32	NA	1	0.025
PF03239	Siderophore.secretion	#NAME?	#NAME?	#NAME?	0.0439402	0.378343	0	0	6.235355338042427e+AC0-5	0.0455003	0.36282	8	32	NA	1	0.025
PF03576	Siderophore.secretion	#NAME?	#NAME?	#NAME?	0.0439402	0.378343	0	0	6.235355338042427e+AC0-5	0.0455003	0.36282	8	32	NA	1	0.025
PF04996	Siderophore.secretion	#NAME?	#NAME?	#NAME?	0.0439402	0.378343	0	0	6.235355338042427e+AC0-5	0.0455003	0.36282	8	32	NA	1	0.025
PF11354	Siderophore.secretion	#NAME?	#NAME?	#NAME?	0.0439402	0.378343	0	0	6.235355338042427e+AC0-5	0.0455003	0.36282	8	32	NA	1	0.025
PF14467	Siderophore.secretion	#NAME?	#NAME?	#NAME?	0.0439402	0.378343	0	0	6.235355338042427e+AC0-5	0.0455003	0.36282	8	32	NA	1	0.025
PF01180	Swarming	#NAME?	#NAME?	#NAME?	0.0439402	0.550451	0	0	6.235355338042427e+AC0-5	0.0455003	0.552881	32	8	NA	1	0.025
PF03450	Swarming	#NAME?	#NAME?	#NAME?	0.0439402	0.550451	0	0	6.235355338042427e+AC0-5	0.0455003	0.552881	32	8	NA	1	0.025
PF02665	Swarming	#NAME?	#NAME?	0.117855	0.304007	0.690865	0	0	6.304214731386228e+AC0-5	0.297953	0.683906	32	8	NA	1	0.0923077
PF10686	Siderophore.secretion	#NAME?	#NAME?	#NAME?	0.0439402	0.378343	0	0	6.235355338042427e+AC0-5	0.0455003	0.36282	8	32	NA	0.025	0.025
PF00182	Swarming	#NAME?	#NAME?	#NAME?	0.0439402	0.550451	0	0	6.235355338042427e+AC0-5	0.0455003	0.552881	32	8	NA	0.975	0.025
PF12857	Swarming	#NAME?	#NAME?	#NAME?	0.0439402	0.550451	0	0	6.235355338042427e+AC0-5	0.0455003	0.552881	32	8	NA	0.975	0.025
PF14667	Swarming	#NAME?	#NAME?	#NAME?	0.0439402	0.550451	0	0	6.235355338042427e+AC0-5	0.0455003	0.552881	32	8	NA	0.975	0.025
PF13404	Swarming	#NAME?	#NAME?	0.117855	0.304007	0.690865	0	0	6.304214731386228e+AC0-5	0.297953	0.683906	32	8	NA	1	0.0923077
PF07676	Swarming	#NAME?	#NAME?	#NAME?	0.0439402	0.550451	0	0	6.235355338042427e+AC0-5	0.0455003	0.552881	32	8	NA	1	0.025
PF01312	Swarming	#NAME?	#NAME?	0.0951062	0.257465	0.690865	1.5863436774751316e+AC0-5	+AC0-8.200792566301674e+AC0-6	3.967183323393586e+AC0-7	0.251102	0.683906	32	8	NA	1	0.0762821
PF12840	Swarming	#NAME?	#NAME?	#NAME?	0.0439402	0.550451	0	0	6.235355338042427e+AC0-5	0.0455003	0.552881	32	8	NA	1	0.025
PF04545	Swarming	#NAME?	#NAME?	0.117855	0.304007	0.690865	0	0	6.304214731386228e+AC0-5	0.297953	0.683906	32	8	NA	1	0.0923077
PF01584	Swarming	#NAME?	#NAME?	#NAME?	0.0439402	0.550451	0	0	6.235355338042427e+AC0-5	0.0455003	0.552881	32	8	NA	1	0.025
PF13419	Siderophore.secretion	#NAME?	#NAME?	#NAME?	0.0439402	0.378343	0	0	6.235355338042427e+AC0-5	0.0455003	0.36282	8	32	NA	1	0.025
PF01119	Swarming	#NAME?	#NAME?	#NAME?	0.0439402	0.550451	0	0	6.235355338042427e+AC0-5	0.0455003	0.552881	32	8	NA	0.975	0.025
PF02694	Swarming	#NAME?	#NAME?	#NAME?	0.0439402	0.550451	0	0	6.235355338042427e+AC0-5	0.0455003	0.552881	32	8	NA	0.975	0.025
PF03706	Swarming	#NAME?	#NAME?	#NAME?	0.0439402	0.550451	0	0	6.235355338042427e+AC0-5	0.0455003	0.552881	32	8	NA	1	0.025
PF03873	Swarming	#NAME?	#NAME?	#NAME?	0.0439402	0.550451	0	0	6.235355338042427e+AC0-5	0.0455003	0.552881	32	8	NA	0.975	0.025
PF09474	Swarming	#NAME?	#NAME?	#NAME?	0.0439402	0.550451	0	0	6.235355338042427e+AC0-5	0.0455003	0.552881	32	8	NA	0.975	0.025
PF13488	Swarming	#NAME?	#NAME?	#NAME?	0.0439402	0.550451	0	0	6.235355338042427e+AC0-5	0.0455003	0.552881	32	8	NA	1	0.025
PF13589	Swarming	#NAME?	#NAME?	#NAME?	0.0439402	0.550451	0	0	6.235355338042427e+AC0-5	0.0455003	0.552881	32	8	NA	1	0.025
PF16754	Swarming	#NAME?	#NAME?	#NAME?	0.0439402	0.550451	0	0	6.235355338042427e+AC0-5	0.0455003	0.552881	32	8	NA	0.975	0.025
PF08447	Swarming	#NAME?	#NAME?	#NAME?	0.0439402	0.550451	0	0	6.235355338042427e+AC0-5	0.0455003	0.552881	32	8	NA	1	0.025
PF00106	Swarming	#NAME?	#NAME?	0.340787	0.590115	0.690865	5.684261661453815e+AC0-5	+AC0-3.09408489832985e+AC0-5	4.415392826896906e+AC0-5	0.66314	0.731001	32	8	NA	1	0.332692
PF07883	Siderophore.secretion	#NAME?	#NAME?	0.179435	0.411048	0.694627	0	0	5.868378595643405e+AC0-5	0.374259	0.68888	8	32	NA	1	0.14359
PF02683	Biofilm	#NAME?	#NAME?	0.167503	0.397826	0.580991	4.911637993208106e+AC0-5	+AC0-5.971895158829663e+AC0-5	3.9537410773826274e+AC0-7	0.390829	0.571526	27	13	NA	1	0.178846
PF00512	Biofilm	#NAME?	#NAME?	0.167503	0.397826	0.580991	4.911637993208106e+AC0-5	+AC0-5.971895158829663e+AC0-5	3.9537410773826274e+AC0-7	0.390829	0.571526	27	13	NA	1	0.178846
PF13412	Hemolysis	#NAME?	#NAME?	0.135	0.344254	0.691634	0	0	6.32966712200446e+AC0-5	0.337687	0.69127	7	33	NA	1	0.0923077
PF08279	Hemolysis	#NAME?	#NAME?	0.135	0.344254	0.691634	0	0	6.32966712200446e+AC0-5	0.337687	0.69127	7	33	NA	1	0.0923077
PF02537	Hemolysis	#NAME?	#NAME?	0.135	0.344254	0.691634	0	0	6.32966712200446e+AC0-5	0.337687	0.69127	7	33	NA	0.9	0.0923077
PF00571	Hemolysis	#NAME?	#NAME?	0.135	0.344254	0.691634	0	0	6.32966712200446e+AC0-5	0.337687	0.69127	7	33	NA	1	0.0923077
PF00486	Hemolysis	#NAME?	#NAME?	0.135	0.344254	0.691634	0	0	6.32966712200446e+AC0-5	0.337687	0.69127	7	33	NA	1	0.0923077
PF08281	Hemolysis	#NAME?	#NAME?	0.135	0.344254	0.691634	0	0	6.32966712200446e+AC0-5	0.337687	0.69127	7	33	NA	1	0.0923077
PF02518	Hemolysis	#NAME?	#NAME?	0.199715	0.449231	0.691634	0	0	5.8739040273096166e+AC0-5	0.413102	0.69127	7	33	NA	1	0.14359
PF01225	Piocyanine.secretion	#NAME?	#NAME?	0.121743	0.31955	0.528804	7.113222825779396e+AC0-5	+AC0-3.959268177143035e+AC0-5	9.441243770807691e+AC0-6	0.313278	0.519791	26	14	NA	1	0.130769
PF00593	LasR.mutants	#NAME?	#NAME?	0.25191	0.514518	0.689565	0	0	6.618536741223366e+AC0-5	0.481263	0.694392	25	6	9	1	0.122436
PF00534	LasR.mutants	#NAME?	#NAME?	0.160531	0.388834	0.689565	0	0	6.82893260961419e+AC0-5	0.379775	0.694392	25	6	9	1	0.0711538
PF05673	LasR.mutants	#NAME?	#NAME?	0.160531	0.388834	0.689565	0	0	6.82893260961419e+AC0-5	0.379775	0.694392	25	6	9	1	0.0711538
PF13476	LasR.mutants	#NAME?	#NAME?	0.25191	0.514518	0.689565	2.6405738154884048e+AC0-5	+AC0-6.135391699652564e+AC0-5	2.002690735861812e+AC0-5	0.481263	0.694392	25	6	9	0.95	0.173718
PF12679	LasR.mutants	#NAME?	#NAME?	0.160531	0.388834	0.689565	0	0	6.82893260961419e+AC0-5	0.379775	0.694392	25	6	9	1	0.0711538
PF00577	LasR.mutants	#NAME?	#NAME?	0.160531	0.388834	0.689565	0	0	6.82893260961419e+AC0-5	0.379775	0.694392	25	6	9	1	0.0711538
PF02826	LasR.mutants	#NAME?	#NAME?	0.160531	0.388834	0.689565	0	0	6.82893260961419e+AC0-5	0.379775	0.694392	25	6	9	1	0.0711538
PF00120	LasR.mutants	#NAME?	#NAME?	0.160531	0.388834	0.689565	0	0	6.82893260961419e+AC0-5	0.379775	0.694392	25	6	9	1	0.0711538
PF09339	Biofilm	#NAME?	#NAME?	0.173115	0.413187	0.580991	4.550021930898847e+AC0-5	+AC0-1.2214841678131023e+AC0-5	3.3814956645735513e+AC0-5	0.190735	0.571526	27	13	NA	1	0.182051
PF10038	Biofilm	#NAME?	#NAME?	0.127599	0.333435	0.580991	5.011645673528948e+AC0-5	+AC0-4.856607739677163e+AC0-5	7.557059702028148e+AC0-5	0.326989	0.571526	27	13	NA	0.85	0.130769
PF11798	Biofilm	#NAME?	#NAME?	0.127599	0.333435	0.580991	5.011645673528948e+AC0-5	+AC0-4.856607739677163e+AC0-5	7.557059702028148e+AC0-5	0.326989	0.571526	27	13	NA	0.85	0.130769
PF16576	Mucoidy	#NAME?	#NAME?	0.0363529	0.129233	0.359045	0	0	6.358484996249957e+AC0-5	0.127603	0.352919	28	12	NA	1	0.0512821
PF16576	Pyoverdine.secretion	#NAME?	#NAME?	0.0363529	0.129233	0.402786	0	0	6.358484996249957e+AC0-5	0.127603	0.393709	28	12	NA	1	0.0512821
PF07992	Coloroured.colonies	#NAME?	#NAME?	0.104172	0.287103	0.592059	5.4947500678329865e+AC0-5	+AC0-2.8619040999308052e+AC0-5	4.233210816960973e+AC0-5	0.281317	0.585115	28	12	NA	1	0.102564
PF13416	Mucoidy	#NAME?	#NAME?	0.0363529	0.129233	0.359045	0	0	6.358484996249957e+AC0-5	0.127603	0.352919	28	12	NA	1	0.0512821
PF13416	Pyoverdine.secretion	#NAME?	#NAME?	0.0363529	0.129233	0.402786	0	0	6.358484996249957e+AC0-5	0.127603	0.393709	28	12	NA	1	0.0512821
PF01370	Coloroured.colonies	#NAME?	#NAME?	0.0363529	0.129233	0.592059	0	0	6.358484996249957e+AC0-5	0.127603	0.585115	28	12	NA	1	0.0512821
PF00589	Autolysis	#NAME?	#NAME?	0.155734	0.385966	0.624128	3.205308509516666e+AC0-5	+AC0-1.7355042669242352e+AC0-5	5.3354385841913274e+AC0-5	0.379041	0.622956	12	28	NA	1	0.153846
PF00535	Mucoidy	#NAME?	#NAME?	0.0363529	0.129233	0.359045	0	0	6.358484996249957e+AC0-5	0.127603	0.352919	28	12	NA	1	0.0512821
PF00535	Pyoverdine.secretion	#NAME?	#NAME?	0.0363529	0.129233	0.402786	0	0	6.358484996249957e+AC0-5	0.127603	0.393709	28	12	NA	1	0.0512821
PF14518	Autolysis	#NAME?	#NAME?	0.0363529	0.129233	0.461331	0	0	6.358484996249957e+AC0-5	0.127603	0.450277	12	28	NA	1	0.0512821
PF11130	Autolysis	#NAME?	#NAME?	0.0363529	0.129233	0.461331	0	0	6.358484996249957e+AC0-5	0.127603	0.450277	12	28	NA	1	0.0512821
PF11444	Autolysis	#NAME?	#NAME?	0.0363529	0.129233	0.461331	0	0	6.358484996249957e+AC0-5	0.127603	0.450277	12	28	NA	1	0.0512821
PF13487	Autolysis	#NAME?	#NAME?	0.0363529	0.129233	0.461331	0	0	6.358484996249957e+AC0-5	0.127603	0.450277	12	28	NA	1	0.0512821
PF13450	Mucoidy	#NAME?	#NAME?	0.0363529	0.129233	0.359045	0	0	6.358484996249957e+AC0-5	0.127603	0.352919	28	12	NA	1	0.0512821
PF13450	Pyoverdine.secretion	#NAME?	#NAME?	0.0363529	0.129233	0.402786	0	0	6.358484996249957e+AC0-5	0.127603	0.393709	28	12	NA	1	0.0512821
PF05995	Autolysis	#NAME?	#NAME?	0.188789	0.438549	0.624128	2.100472694590365e+AC0-5	+AC0-3.3127815456451045e+AC0-5	1.4406886061652582e+AC0-5	0.431401	0.622956	12	28	NA	0.75	0.192308
PF10106	Autolysis	#NAME?	#NAME?	0.227998	0.491637	0.624128	6.760572336621888e+AC0-5	+AC0-6.0655385464042054e+AC0-6	1.7451829933076858e+AC0-6	0.50551	0.622956	12	28	NA	1	0.24359
PF02311	Mucoidy	#NAME?	#NAME?	0.0363529	0.129233	0.359045	0	0	6.358484996249957e+AC0-5	0.127603	0.352919	28	12	NA	1	0.0512821
PF02311	Pyoverdine.secretion	#NAME?	#NAME?	0.0363529	0.129233	0.402786	0	0	6.358484996249957e+AC0-5	0.127603	0.393709	28	12	NA	1	0.0512821
PF04229	Pyoverdine.secretion	#NAME?	#NAME?	0.0363529	0.129233	0.402786	0	0	6.358484996249957e+AC0-5	0.127603	0.393709	28	12	NA	0.975	0.0512821
PF01966	Mucoidy	#NAME?	#NAME?	0.0363529	0.129233	0.359045	0	0	6.358484996249957e+AC0-5	0.127603	0.352919	28	12	NA	1	0.0512821
PF01966	Pyoverdine.secretion	#NAME?	#NAME?	0.0363529	0.129233	0.402786	0	0	6.358484996249957e+AC0-5	0.127603	0.393709	28	12	NA	1	0.0512821
PF02800	Mucoidy	#NAME?	#NAME?	0.0363529	0.129233	0.359045	0	0	6.358484996249957e+AC0-5	0.127603	0.352919	28	12	NA	1	0.0512821
PF02800	Pyoverdine.secretion	#NAME?	#NAME?	0.0363529	0.129233	0.402786	0	0	6.358484996249957e+AC0-5	0.127603	0.393709	28	12	NA	1	0.0512821
PF01370	Autolysis	#NAME?	#NAME?	0.0363529	0.129233	0.461331	0	0	6.358484996249957e+AC0-5	0.127603	0.450277	12	28	NA	1	0.0512821
PF12838	Hypermutability	#NAME?	#NAME?	0.0218873	0.0960106	0.457253	0	0	6.915398309985248e+AC0-5	0.0956218	0.449746	17	23	NA	1	0.0487179
PF00890	Hypermutability	#NAME?	#NAME?	0.0218873	0.0960106	0.457253	0	0	6.915398309985248e+AC0-5	0.0956218	0.449746	17	23	NA	1	0.0487179
PF04381	Hypermutability	#NAME?	#NAME?	0.0861559	0.249844	0.457253	0	0	0	0.244765	0.449746	17	23	NA	1	0.1
PF13646	Biofilm	#NAME?	#NAME?	0.209343	0.472879	0.580991	8.39395766142793e+AC0-5	+AC0-6.0988663680793204e+AC0-5	2.9324828682003815e+AC0-5	0.411049	0.571526	27	13	NA	1	0.225
PF00593	Piocyanine.secretion	#NAME?	#NAME?	0.119464	0.326216	0.528804	0	0	0	0.293273	0.519791	26	14	NA	1	0.122436
PF00296	Piocyanine.secretion	#NAME?	#NAME?	0.061961	0.195689	0.528804	0	0	6.718625783590988e+AC0-5	0.191935	0.519791	26	14	NA	1	0.0711538
PF00534	Piocyanine.secretion	#NAME?	#NAME?	0.061961	0.195689	0.528804	0	0	6.718625783590988e+AC0-5	0.191935	0.519791	26	14	NA	1	0.0711538
PF12172	Piocyanine.secretion	#NAME?	#NAME?	0.061961	0.195689	0.528804	0	0	6.718625783590988e+AC0-5	0.191935	0.519791	26	14	NA	0.075	0.0711538
PF13632	Piocyanine.secretion	#NAME?	#NAME?	0.061961	0.195689	0.528804	0	0	6.718625783590988e+AC0-5	0.191935	0.519791	26	14	NA	0.075	0.0711538
PF02626	Piocyanine.secretion	#NAME?	#NAME?	0.061961	0.195689	0.528804	0	0	6.718625783590988e+AC0-5	0.191935	0.519791	26	14	NA	1	0.0711538
PF05673	Piocyanine.secretion	#NAME?	#NAME?	0.061961	0.195689	0.528804	0	0	6.718625783590988e+AC0-5	0.191935	0.519791	26	14	NA	1	0.0711538
PF02514	Piocyanine.secretion	#NAME?	#NAME?	0.119464	0.326216	0.528804	0	0	0	0.293273	0.519791	26	14	NA	1	0.122436
PF03143	Piocyanine.secretion	#NAME?	#NAME?	0.119464	0.326216	0.528804	0	0	0	0.293273	0.519791	26	14	NA	1	0.122436
PF04632	Piocyanine.secretion	#NAME?	#NAME?	0.119464	0.326216	0.528804	0	0	0	0.293273	0.519791	26	14	NA	1	0.122436
PF00577	Piocyanine.secretion	#NAME?	#NAME?	0.061961	0.195689	0.528804	0	0	6.718625783590988e+AC0-5	0.191935	0.519791	26	14	NA	1	0.0711538
PF00975	Piocyanine.secretion	#NAME?	#NAME?	0.119464	0.326216	0.528804	1.866574928055043e+AC0-5	+AC0-4.897659024158193e+AC0-5	1.2132444511605887e+AC0-5	0.299387	0.519791	26	14	NA	1	0.122436
PF02826	Piocyanine.secretion	#NAME?	#NAME?	0.061961	0.195689	0.528804	0	0	6.718625783590988e+AC0-5	0.191935	0.519791	26	14	NA	1	0.0711538
PF00120	Piocyanine.secretion	#NAME?	#NAME?	0.061961	0.195689	0.528804	0	0	6.718625783590988e+AC0-5	0.191935	0.519791	26	14	NA	1	0.0711538
PF00111	Hypermutability	#NAME?	#NAME?	0.101337	0.288484	0.457253	4.545019618601143e+AC0-5	+AC0-2.4632236412734865e+AC0-5	4.3545360527469584e+AC0-5	0.282675	0.449746	17	23	NA	1	0.112179
PF00795	Hypermutability	#NAME?	#NAME?	0.101337	0.288484	0.457253	4.545019618601143e+AC0-5	+AC0-2.4632236412734865e+AC0-5	4.3545360527469584e+AC0-5	0.282675	0.449746	17	23	NA	1	0.112179
PF01494	Biofilm	#NAME?	#NAME?	0.0382891	0.137976	0.580991	0	0	6.215504058560254e+AC0-5	0.136037	0.571526	27	13	NA	1	0.0512821
PF00589	Biofilm	#NAME?	#NAME?	0.155002	0.396413	0.580991	3.945290564443915e+AC0-5	+AC0-6.635815470763512e+AC0-5	3.973655077492953e+AC0-6	0.389424	0.571526	27	13	NA	1	0.153846
PF00291	Biofilm	#NAME?	#NAME?	0.104581	0.2978	0.580991	5.261381125222764e+AC0-5	+AC0-1.6733868292918066e+AC0-6	1.7980221007781365e+AC0-5	0.291841	0.571526	27	13	NA	1	0.102564
PF01425	Biofilm	#NAME?	#NAME?	0.0382891	0.137976	0.580991	0	0	6.215504058560254e+AC0-5	0.136037	0.571526	27	13	NA	1	0.0512821
PF01370	Biofilm	#NAME?	#NAME?	0.0382891	0.137976	0.580991	0	0	6.215504058560254e+AC0-5	0.136037	0.571526	27	13	NA	1	0.0512821
PF03061	Biofilm	#NAME?	#NAME?	0.0382891	0.137976	0.580991	0	0	6.215504058560254e+AC0-5	0.136037	0.571526	27	13	NA	1	0.0512821
PF00158	Biofilm	#NAME?	#NAME?	0.0382891	0.137976	0.580991	0	0	6.215504058560254e+AC0-5	0.136037	0.571526	27	13	NA	1	0.0512821
PF02353	LasR.mutants	#NAME?	#NAME?	0.305095	0.583852	0.689565	1.899960713590672e+AC0-5	+AC0-9.944627205085833e+AC0-6	4.1651485422516106e+AC0-5	0.575157	0.694392	25	6	9	1	0.164103
PF00083	LasR.mutants	#NAME?	#NAME?	0.481595	0.699668	0.761598	9.406161180675407e+AC0-5	+AC0-6.466681868446067e+AC0-5	1.4253443933651755e+AC0-5	0.79418	0.839962	25	6	9	1	0.573718
PF01145	Hemolysis	#NAME?	#NAME?	0.0721504	0.224923	0.636419	2.4725744702999413e+AC0-5	+AC0-1.627500712130634e+AC0-5	6.218155097489775e+AC0-5	0.220409	0.626532	7	33	NA	1	0.0487179
PF00857	Hemolysis	#NAME?	#NAME?	0.0721504	0.224923	0.636419	2.4725744702999413e+AC0-5	+AC0-1.627500712130634e+AC0-5	6.218155097489775e+AC0-5	0.220409	0.626532	7	33	NA	1	0.0487179
PF13379	Hemolysis	#NAME?	#NAME?	0.0721504	0.224923	0.636419	2.4725744702999413e+AC0-5	+AC0-1.627500712130634e+AC0-5	6.218155097489775e+AC0-5	0.220409	0.626532	7	33	NA	1	0.0487179
PF13406	Hemolysis	#NAME?	#NAME?	0.0721504	0.224923	0.636419	2.4725744702999413e+AC0-5	+AC0-1.627500712130634e+AC0-5	6.218155097489775e+AC0-5	0.220409	0.626532	7	33	NA	1	0.0487179
PF00221	Hemolysis	#NAME?	#NAME?	0.0721504	0.224923	0.636419	2.4725744702999413e+AC0-5	+AC0-1.627500712130634e+AC0-5	6.218155097489775e+AC0-5	0.220409	0.626532	7	33	NA	1	0.0487179
PF13458	Hemolysis	#NAME?	#NAME?	0.0721504	0.224923	0.636419	2.4725744702999413e+AC0-5	+AC0-1.627500712130634e+AC0-5	6.218155097489775e+AC0-5	0.220409	0.626532	7	33	NA	1	0.0487179
PF00144	Hemolysis	#NAME?	#NAME?	0.0721504	0.224923	0.636419	2.4725744702999413e+AC0-5	+AC0-1.627500712130634e+AC0-5	6.218155097489775e+AC0-5	0.220409	0.626532	7	33	NA	1	0.0487179
PF04303	Hemolysis	#NAME?	#NAME?	0.0721504	0.224923	0.636419	2.4725744702999413e+AC0-5	+AC0-1.627500712130634e+AC0-5	6.218155097489775e+AC0-5	0.220409	0.626532	7	33	NA	1	0.0487179
PF02595	Hemolysis	#NAME?	#NAME?	0.0721504	0.224923	0.636419	2.4725744702999413e+AC0-5	+AC0-1.627500712130634e+AC0-5	6.218155097489775e+AC0-5	0.220409	0.626532	7	33	NA	1	0.0487179
PF00155	Hemolysis	#NAME?	#NAME?	0.0721504	0.224923	0.636419	2.4725744702999413e+AC0-5	+AC0-1.627500712130634e+AC0-5	6.218155097489775e+AC0-5	0.220409	0.626532	7	33	NA	1	0.0487179
PF00884	Hemolysis	#NAME?	#NAME?	0.0721504	0.224923	0.636419	2.4725744702999413e+AC0-5	+AC0-1.627500712130634e+AC0-5	6.218155097489775e+AC0-5	0.220409	0.626532	7	33	NA	1	0.0487179
PF00990	Hemolysis	#NAME?	#NAME?	0.0721504	0.224923	0.636419	2.4725744702999413e+AC0-5	+AC0-1.627500712130634e+AC0-5	6.218155097489775e+AC0-5	0.220409	0.626532	7	33	NA	1	0.0487179
PF03929	Biofilm	#NAME?	#NAME?	0.128377	0.353548	0.580991	0	0	0	0.320316	0.571526	27	13	NA	1	0.122436
PF00009	Protease.secretion	#NAME?	#NAME?	0.614091	0.75813	0.818088	3.0259781080042993e+AC0-5	#NAME?	0.999999	0.764616	0.820759	36	4	NA	1	0.451282
PF03972	Biofilm	#NAME?	#NAME?	0.0699245	0.221673	0.580991	0	0	6.580051076013761e+AC0-5	0.217238	0.571526	27	13	NA	1	0.0711538
PF03143	Biofilm	#NAME?	#NAME?	0.128377	0.353548	0.580991	0	0	0	0.320316	0.571526	27	13	NA	1	0.122436
PF02514	Biofilm	#NAME?	#NAME?	0.128377	0.353548	0.580991	0	0	0	0.320316	0.571526	27	13	NA	1	0.122436
PF04412	Biofilm	#NAME?	#NAME?	0.0699245	0.221673	0.580991	0	0	6.580051076013761e+AC0-5	0.217238	0.571526	27	13	NA	1	0.0711538
PF05947	Biofilm	#NAME?	#NAME?	0.0699245	0.221673	0.580991	0	0	6.580051076013761e+AC0-5	0.217238	0.571526	27	13	NA	1	0.0711538
PF00562	Biofilm	#NAME?	#NAME?	0.0699245	0.221673	0.580991	0	0	6.580051076013761e+AC0-5	0.217238	0.571526	27	13	NA	1	0.0711538
PF13404	Protease.secretion	#NAME?	#NAME?	0.215256	0.494883	0.803806	0	0	6.669588325404141e+AC0-5	0.487752	0.794525	36	4	NA	1	0.0923077
PF02665	Protease.secretion	#NAME?	#NAME?	0.215256	0.494883	0.803806	0	0	6.669588325404141e+AC0-5	0.487752	0.794525	36	4	NA	1	0.0923077
PF13386	Protease.secretion	#NAME?	#NAME?	0.215256	0.494883	0.803806	0	0	6.669588325404141e+AC0-5	0.487752	0.794525	36	4	NA	1	0.0923077
PF04545	Protease.secretion	#NAME?	#NAME?	0.215256	0.494883	0.803806	0	0	6.669588325404141e+AC0-5	0.487752	0.794525	36	4	NA	1	0.0923077
PF00311	Protease.secretion	#NAME?	#NAME?	0.215256	0.494883	0.803806	0	0	6.669588325404141e+AC0-5	0.487752	0.794525	36	4	NA	1	0.0923077
PF02685	Protease.secretion	#NAME?	#NAME?	0.215256	0.494883	0.803806	0	0	6.669588325404141e+AC0-5	0.487752	0.794525	36	4	NA	1	0.0923077
PF10590	Protease.secretion	#NAME?	#NAME?	0.719963	0.788123	0.847473	2.0271128389229786e+AC0-5	#NAME?	1	0.567768	0.794525	36	4	NA	1	0.592308
PF05170	Protease.secretion	#NAME?	#NAME?	0.215256	0.494883	0.803806	0	0	6.669588325404141e+AC0-5	0.487752	0.794525	36	4	NA	1	0.0923077
PF01297	Piocyanine.secretion	#NAME?	#NAME?	0.0397769	0.145431	0.528804	0	0	6.1015726887033553e+AC0-5	0.143235	0.519791	26	14	NA	1	0.0512821
PF13683	Biofilm	#NAME?	#NAME?	0.184989	0.459445	0.580991	3.322844786366362e+AC0-5	+AC0-2.16203314218784e+AC0-5	1.5364076266952305e+AC0-5	0.51298	0.598802	27	13	NA	1	0.182051
PF10590	Hypermutability	#NAME?	#NAME?	0.396186	0.668329	0.742051	2.5071894817888207e+AC0-5	+AC0-3.639858443820915e+AC0-5	0.999948	0.751564	0.804734	17	23	NA	1	0.592308
PF00593	Mucoidy	#NAME?	#NAME?	0.137944	0.381728	0.588591	0	0	0	0.348443	0.578662	28	12	NA	1	0.122436
PF00593	Pyoverdine.secretion	#NAME?	#NAME?	0.137944	0.381728	0.601433	0	0	0	0.348443	0.592589	28	12	NA	1	0.122436
PF00593	Coloroured.colonies	#NAME?	#NAME?	0.137944	0.381728	0.592059	0	0	0	0.348443	0.585115	28	12	NA	1	0.122436
PF00296	Pyoverdine.secretion	#NAME?	#NAME?	0.0783022	0.24944	0.601433	0	0	6.458132931060238e+AC0-5	0.244369	0.592589	28	12	NA	1	0.0711538
PF00296	Mucoidy	#NAME?	#NAME?	0.0783022	0.24944	0.584565	0	0	6.458132931060238e+AC0-5	0.244369	0.568343	28	12	NA	1	0.0711538
PF00296	Coloroured.colonies	#NAME?	#NAME?	0.0783022	0.24944	0.592059	0	0	6.458132931060238e+AC0-5	0.244369	0.585115	28	12	NA	1	0.0711538
PF00534	Coloroured.colonies	#NAME?	#NAME?	0.0783022	0.24944	0.592059	0	0	6.458132931060238e+AC0-5	0.244369	0.585115	28	12	NA	1	0.0711538
PF13511	Autolysis	#NAME?	#NAME?	0.0783022	0.24944	0.624128	0	0	6.458132931060238e+AC0-5	0.244369	0.622956	12	28	NA	1	0.0711538
PF00534	Mucoidy	#NAME?	#NAME?	0.0783022	0.24944	0.584565	0	0	6.458132931060238e+AC0-5	0.244369	0.568343	28	12	NA	1	0.0711538
PF00534	Pyoverdine.secretion	#NAME?	#NAME?	0.0783022	0.24944	0.601433	0	0	6.458132931060238e+AC0-5	0.244369	0.592589	28	12	NA	1	0.0711538
PF00483	Autolysis	#NAME?	#NAME?	0.0783022	0.24944	0.624128	0	0	6.458132931060238e+AC0-5	0.244369	0.622956	12	28	NA	1	0.0711538
PF00563	Autolysis	#NAME?	#NAME?	0.0783022	0.24944	0.624128	0	0	6.458132931060238e+AC0-5	0.244369	0.622956	12	28	NA	1	0.0711538
PF01050	Autolysis	#NAME?	#NAME?	0.0783022	0.24944	0.624128	0	0	6.458132931060238e+AC0-5	0.244369	0.622956	12	28	NA	1	0.0711538
PF09411	Autolysis	#NAME?	#NAME?	0.0783022	0.24944	0.624128	0	0	6.458132931060238e+AC0-5	0.244369	0.622956	12	28	NA	0.925	0.0711538
PF13476	Mucoidy	#NAME?	#NAME?	0.18568	0.463417	0.588591	4.534469930796915e+AC0-5	+AC0-5.363678568740508e+AC0-5	4.039953671090811e+AC0-5	0.461159	0.578662	28	12	NA	0.95	0.173718
PF13476	Pyoverdine.secretion	#NAME?	#NAME?	0.18568	0.463417	0.601433	4.534469930796915e+AC0-5	+AC0-5.363678568740508e+AC0-5	4.039953671090811e+AC0-5	0.461159	0.592589	28	12	NA	0.95	0.173718
PF12172	Coloroured.colonies	#NAME?	#NAME?	0.0783022	0.24944	0.592059	0	0	6.458132931060238e+AC0-5	0.244369	0.585115	28	12	NA	0.075	0.0711538
PF13476	Coloroured.colonies	#NAME?	#NAME?	0.18568	0.463417	0.592059	4.006072267986783e+AC0-5	+AC0-4.003160905887511e+AC0-5	4.061720740812488e+AC0-5	0.421435	0.585115	28	12	NA	0.95	0.173718
PF05947	Coloroured.colonies	#NAME?	#NAME?	0.0783022	0.24944	0.592059	0	0	6.458132931060238e+AC0-5	0.244369	0.585115	28	12	NA	1	0.0711538
PF02626	Coloroured.colonies	#NAME?	#NAME?	0.0783022	0.24944	0.592059	0	0	6.458132931060238e+AC0-5	0.244369	0.585115	28	12	NA	1	0.0711538
PF05673	Mucoidy	#NAME?	#NAME?	0.0783022	0.24944	0.584565	0	0	6.458132931060238e+AC0-5	0.244369	0.568343	28	12	NA	1	0.0711538
PF05673	Pyoverdine.secretion	#NAME?	#NAME?	0.0783022	0.24944	0.601433	0	0	6.458132931060238e+AC0-5	0.244369	0.592589	28	12	NA	1	0.0711538
PF04412	Coloroured.colonies	#NAME?	#NAME?	0.0783022	0.24944	0.592059	0	0	6.458132931060238e+AC0-5	0.244369	0.585115	28	12	NA	1	0.0711538
PF03972	Coloroured.colonies	#NAME?	#NAME?	0.0783022	0.24944	0.592059	0	0	6.458132931060238e+AC0-5	0.244369	0.585115	28	12	NA	1	0.0711538
PF02514	Coloroured.colonies	#NAME?	#NAME?	0.137944	0.381728	0.592059	0	0	0	0.348443	0.585115	28	12	NA	1	0.122436
PF03143	Coloroured.colonies	#NAME?	#NAME?	0.137944	0.381728	0.592059	0	0	0	0.348443	0.585115	28	12	NA	1	0.122436
PF12679	Mucoidy	#NAME?	#NAME?	0.0783022	0.24944	0.584565	0	0	6.458132931060238e+AC0-5	0.244369	0.568343	28	12	NA	1	0.0711538
PF12679	Pyoverdine.secretion	#NAME?	#NAME?	0.0783022	0.24944	0.601433	0	0	6.458132931060238e+AC0-5	0.244369	0.592589	28	12	NA	1	0.0711538
PF02514	Mucoidy	#NAME?	#NAME?	0.137944	0.381728	0.588591	0	0	0	0.348443	0.578662	28	12	NA	1	0.122436
PF02514	Pyoverdine.secretion	#NAME?	#NAME?	0.137944	0.381728	0.601433	0	0	0	0.348443	0.592589	28	12	NA	1	0.122436
PF04632	Coloroured.colonies	#NAME?	#NAME?	0.137944	0.381728	0.592059	0	0	0	0.348443	0.585115	28	12	NA	1	0.122436
PF00577	Coloroured.colonies	#NAME?	#NAME?	0.0783022	0.24944	0.592059	0	0	6.458132931060238e+AC0-5	0.244369	0.585115	28	12	NA	1	0.0711538
PF00577	Mucoidy	#NAME?	#NAME?	0.0783022	0.24944	0.584565	0	0	6.458132931060238e+AC0-5	0.244369	0.568343	28	12	NA	1	0.0711538
PF00577	Pyoverdine.secretion	#NAME?	#NAME?	0.0783022	0.24944	0.601433	0	0	6.458132931060238e+AC0-5	0.244369	0.592589	28	12	NA	1	0.0711538
PF00975	Coloroured.colonies	#NAME?	#NAME?	0.137944	0.381728	0.592059	3.6952438518790624e+AC0-5	+AC0-5.006770832390525e+AC0-5	4.82252186826075e+AC0-5	0.354539	0.585115	28	12	NA	1	0.122436
PF00120	Coloroured.colonies	#NAME?	#NAME?	0.0783022	0.24944	0.592059	0	0	6.458132931060238e+AC0-5	0.244369	0.585115	28	12	NA	1	0.0711538
PF02826	Coloroured.colonies	#NAME?	#NAME?	0.0783022	0.24944	0.592059	0	0	6.458132931060238e+AC0-5	0.244369	0.585115	28	12	NA	1	0.0711538
PF02826	Mucoidy	#NAME?	#NAME?	0.0783022	0.24944	0.584565	0	0	6.458132931060238e+AC0-5	0.244369	0.568343	28	12	NA	1	0.0711538
PF02826	Pyoverdine.secretion	#NAME?	#NAME?	0.0783022	0.24944	0.601433	0	0	6.458132931060238e+AC0-5	0.244369	0.592589	28	12	NA	1	0.0711538
PF00120	Mucoidy	#NAME?	#NAME?	0.0783022	0.24944	0.584565	0	0	6.458132931060238e+AC0-5	0.244369	0.568343	28	12	NA	1	0.0711538
PF00120	Pyoverdine.secretion	#NAME?	#NAME?	0.0783022	0.24944	0.601433	0	0	6.458132931060238e+AC0-5	0.244369	0.592589	28	12	NA	1	0.0711538
PF03929	Coloroured.colonies	#NAME?	#NAME?	0.137944	0.381728	0.592059	0	0	0	0.348443	0.585115	28	12	NA	1	0.122436
PF03929	Pyoverdine.secretion	#NAME?	#NAME?	0.137944	0.381728	0.601433	0	0	0	0.348443	0.592589	28	12	NA	1	0.122436
PF13183	Piocyanine.secretion	#NAME?	#NAME?	0.0736828	0.242686	0.528804	4.783153673388532e+AC0-5	+AC0-4.249011861624005e+AC0-5	3.821992353555021e+AC0-5	0.237761	0.519791	26	14	NA	1	0.0711538
PF13646	Piocyanine.secretion	#NAME?	#NAME?	0.216259	0.513818	0.576753	8.735310096347355e+AC0-5	+AC0-3.0454053160510394e+AC0-5	8.821803695169717e+AC0-6	0.437638	0.519791	26	14	NA	1	0.225
PF14518	Hypermutability	#NAME?	#NAME?	0.0423949	0.160528	0.457253	0	0	5.890049994298947e+AC0-5	0.157831	0.449746	17	23	NA	1	0.0512821
PF00291	Hypermutability	#NAME?	#NAME?	0.10507	0.324264	0.457253	1.3390581973535165e+AC0-5	+AC0-4.253976580527516e+AC0-5	3.489367051807186e+AC0-5	0.31793	0.449746	17	23	NA	1	0.102564
PF13487	Hypermutability	#NAME?	#NAME?	0.0423949	0.160528	0.457253	0	0	5.890049994298947e+AC0-5	0.157831	0.449746	17	23	NA	1	0.0512821
PF01370	Hypermutability	#NAME?	#NAME?	0.0423949	0.160528	0.457253	0	0	5.890049994298947e+AC0-5	0.157831	0.449746	17	23	NA	1	0.0512821
PF03061	Hypermutability	#NAME?	#NAME?	0.0423949	0.160528	0.457253	0	0	5.890049994298947e+AC0-5	0.157831	0.449746	17	23	NA	1	0.0512821
PF00158	Hypermutability	#NAME?	#NAME?	0.0423949	0.160528	0.457253	0	0	5.890049994298947e+AC0-5	0.157831	0.449746	17	23	NA	1	0.0512821
PF00550	Hypermutability	#NAME?	#NAME?	0.191302	0.49204	0.562594	2.186213644770482e+AC0-5	+AC0-2.0147748572065915e+AC0-5	4.7372025799152955e+AC0-5	0.439681	0.501089	17	23	NA	1	0.199359
PF01311	Piocyanine.secretion	#NAME?	#NAME?	0.423315	0.703564	0.74998	4.589949940040467e+AC0-5	+AC0-1.900885432201487e+AC0-5	0.99999	0.56062	0.621337	26	14	NA	1	0.592308
PF02518	Pyoverdine.secretion	#NAME?	#NAME?	0.171069	0.473516	0.601433	8.39652174266963e+AC0-5	+AC0-5.937906918205234e+AC0-5	4.184010309127781e+AC0-5	0.846261	0.890732	28	12	NA	1	0.14359
PF07660	Mucoidy	#NAME?	#NAME?	0.117463	0.370419	0.588591	5.6787258796274867e+AC0-5	+AC0-2.6271674405049878e+AC0-5	4.6166970200608415e+AC0-6	0.363607	0.578662	28	12	NA	1	0.0923077
PF07660	Pyoverdine.secretion	#NAME?	#NAME?	0.117463	0.370419	0.601433	5.6787258796274867e+AC0-5	+AC0-2.6271674405049878e+AC0-5	4.6166970200608415e+AC0-6	0.363607	0.592589	28	12	NA	1	0.0923077
PF07883	Mucoidy	#NAME?	#NAME?	0.171069	0.473516	0.588591	5.0833369609795155e+AC0-5	+AC0-2.864946228462439e+AC0-5	1.7365594797829134e+AC0-5	0.174704	0.434285	28	12	NA	1	0.14359
PF07883	Pyoverdine.secretion	#NAME?	#NAME?	0.171069	0.473516	0.601433	5.0833369609795155e+AC0-5	+AC0-2.864946228462439e+AC0-5	1.7365594797829134e+AC0-5	0.174704	0.494325	28	12	NA	1	0.14359
PF13602	Autolysis	#NAME?	#NAME?	0.158731	0.452449	0.624128	6.504747352641354e+AC0-5	+AC0-2.1609437132322746e+AC0-5	7.05302078600288e+AC0-5	0.445282	0.622956	12	28	NA	1	0.130769
PF13386	Autolysis	#NAME?	#NAME?	0.117463	0.370419	0.624128	5.6787258796274867e+AC0-5	+AC0-2.6271674405049878e+AC0-5	4.6166970200608415e+AC0-6	0.363607	0.622956	12	28	NA	1	0.0923077
PF01311	Hemolysis	#NAME?	#NAME?	0.560817	0.770451	0.804519	+AC0-5.1525214109794895e+AC0-5	#NAME?	0.999994	0.921366	0.946018	7	33	NA	1	0.592308
PF01311	Autolysis	#NAME?	#NAME?	0.448453	0.724841	0.804796	4.323761712357356e+AC0-5	+AC0-1.6959402898953496e+AC0-5	0.999936	0.844268	0.903102	12	28	NA	1	0.592308
PF08279	Pyoverdine.secretion	#NAME?	#NAME?	0.117463	0.370419	0.601433	5.6787258796274867e+AC0-5	+AC0-2.6271674405049878e+AC0-5	4.6166970200608415e+AC0-6	0.363607	0.592589	28	12	NA	1	0.0923077
PF01225	Mucoidy	#NAME?	#NAME?	0.158731	0.452449	0.588591	6.504747352641354e+AC0-5	+AC0-2.1609437132322746e+AC0-5	7.05302078600288e+AC0-5	0.445282	0.578662	28	12	NA	1	0.130769
PF01225	Pyoverdine.secretion	#NAME?	#NAME?	0.158731	0.452449	0.601433	6.504747352641354e+AC0-5	+AC0-2.1609437132322746e+AC0-5	7.05302078600288e+AC0-5	0.445282	0.592589	28	12	NA	1	0.130769
PF02771	Siderophore.secretion	#NAME?	#NAME?	0.120291	0.380827	0.694627	0	0	6.17191100228732e+AC0-5	0.373937	0.68888	8	32	NA	1	0.0711538
PF00593	Swarming	#NAME?	#NAME?	0.188235	0.504996	0.690865	0	0	0	0.47392	0.683906	32	8	NA	1	0.122436
PF00296	Swarming	#NAME?	#NAME?	0.120291	0.380827	0.690865	0	0	6.17191100228732e+AC0-5	0.373937	0.683906	32	8	NA	1	0.0711538
PF00534	Swarming	#NAME?	#NAME?	0.120291	0.380827	0.690865	0	0	6.17191100228732e+AC0-5	0.373937	0.683906	32	8	NA	1	0.0711538
PF00989	Swarming	#NAME?	#NAME?	0.281218	0.615681	0.690865	7.913052995477511e+AC0-5	+AC0-4.0016208840327374e+AC0-5	2.151413844102691e+AC0-5	0.574616	0.683906	32	8	NA	1	0.215385
PF00857	Siderophore.secretion	#NAME?	#NAME?	0.0825143	0.288395	0.694627	3.940710855589252e+AC0-5	+AC0-2.852211025806602e+AC0-5	3.311165691980313e+AC0-5	0.282587	0.68888	8	32	NA	1	0.0487179
PF00171	Siderophore.secretion	#NAME?	#NAME?	0.660038	0.80257	0.846697	5.146449719976051e+AC0-5	#NAME?	0.999944	0.886047	0.933161	8	32	NA	1	0.866026
PF03573	Siderophore.secretion	#NAME?	#NAME?	0.0825143	0.288395	0.694627	3.940710855589252e+AC0-5	+AC0-2.852211025806602e+AC0-5	3.311165691980313e+AC0-5	0.282587	0.68888	8	32	NA	1	0.0487179
PF02595	Siderophore.secretion	#NAME?	#NAME?	0.0825143	0.288395	0.694627	3.940710855589252e+AC0-5	+AC0-2.852211025806602e+AC0-5	3.311165691980313e+AC0-5	0.282587	0.68888	8	32	NA	1	0.0487179
PF09411	Siderophore.secretion	#NAME?	#NAME?	0.120291	0.380827	0.694627	0	0	6.17191100228732e+AC0-5	0.373937	0.68888	8	32	NA	0.925	0.0711538
PF04303	Siderophore.secretion	#NAME?	#NAME?	0.0825143	0.288395	0.694627	3.940710855589252e+AC0-5	+AC0-2.852211025806602e+AC0-5	3.311165691980313e+AC0-5	0.282587	0.68888	8	32	NA	1	0.0487179
PF04536	Siderophore.secretion	#NAME?	#NAME?	0.233204	0.565024	0.694627	5.660355839217843e+AC0-6	+AC0-4.5615915660678325e+AC0-5	4.2074015142948856e+AC0-5	0.558233	0.68888	8	32	NA	1	0.164103
PF12172	Swarming	#NAME?	#NAME?	0.120291	0.380827	0.690865	0	0	6.17191100228732e+AC0-5	0.373937	0.683906	32	8	NA	0.075	0.0711538
PF01571	Swarming	#NAME?	#NAME?	0.242729	0.576042	0.690865	9.657292188950696e+AC0-5	+AC0-4.5555469414784793e+AC0-05	4.16877910426501e+AC0-5	0.603339	0.683906	32	8	NA	1	0.173718
PF02626	Swarming	#NAME?	#NAME?	0.120291	0.380827	0.690865	0	0	6.17191100228732e+AC0-5	0.373937	0.683906	32	8	NA	1	0.0711538
PF05947	Swarming	#NAME?	#NAME?	0.120291	0.380827	0.690865	0	0	6.17191100228732e+AC0-5	0.373937	0.683906	32	8	NA	1	0.0711538
PF04412	Swarming	#NAME?	#NAME?	0.120291	0.380827	0.690865	0	0	6.17191100228732e+AC0-5	0.373937	0.683906	32	8	NA	1	0.0711538
PF03972	Swarming	#NAME?	#NAME?	0.120291	0.380827	0.690865	0	0	6.17191100228732e+AC0-5	0.373937	0.683906	32	8	NA	1	0.0711538
PF13344	Swarming	#NAME?	#NAME?	0.0825143	0.288395	0.690865	3.940710855589252e+AC0-5	+AC0-2.852211025806602e+AC0-5	3.311165691980313e+AC0-5	0.282587	0.683906	32	8	NA	0.95	0.0487179
PF02514	Swarming	#NAME?	#NAME?	0.188235	0.504996	0.690865	0	0	0	0.47392	0.683906	32	8	NA	1	0.122436
PF13242	Swarming	#NAME?	#NAME?	0.0825143	0.288395	0.690865	3.940710855589252e+AC0-5	+AC0-2.852211025806602e+AC0-5	3.311165691980313e+AC0-5	0.282587	0.683906	32	8	NA	1	0.0487179
PF13183	Siderophore.secretion	#NAME?	#NAME?	0.120291	0.380827	0.694627	0	0	6.17191100228732e+AC0-5	0.373937	0.68888	8	32	NA	1	0.0711538
PF00577	Swarming	#NAME?	#NAME?	0.120291	0.380827	0.690865	0	0	6.17191100228732e+AC0-5	0.373937	0.683906	32	8	NA	1	0.0711538
PF04632	Swarming	#NAME?	#NAME?	0.188235	0.504996	0.690865	0	0	0	0.47392	0.683906	32	8	NA	1	0.122436
PF02353	Swarming	#NAME?	#NAME?	0.233204	0.565024	0.690865	5.660355839217843e+AC0-6	+AC0-4.5615915660678325e+AC0-5	4.2074015142948856e+AC0-5	0.558233	0.683906	32	8	NA	1	0.164103
PF13641	Swarming	#NAME?	#NAME?	0.0825143	0.288395	0.690865	3.940710855589252e+AC0-5	+AC0-2.852211025806602e+AC0-5	3.311165691980313e+AC0-5	0.282587	0.683906	32	8	NA	1	0.0487179
PF00975	Swarming	#NAME?	#NAME?	0.188235	0.504996	0.690865	4.435342917637753e+AC0-5	+AC0-3.972661299762138e+AC0-5	1.0800780266677026e+AC0-5	0.4795	0.683906	32	8	NA	1	0.122436
PF00120	Swarming	#NAME?	#NAME?	0.120291	0.380827	0.690865	0	0	6.17191100228732e+AC0-5	0.373937	0.683906	32	8	NA	1	0.0711538
PF02826	Swarming	#NAME?	#NAME?	0.120291	0.380827	0.690865	0	0	6.17191100228732e+AC0-5	0.373937	0.683906	32	8	NA	1	0.0711538
PF00724	Siderophore.secretion	#NAME?	#NAME?	0.0825143	0.288395	0.694627	3.940710855589252e+AC0-5	+AC0-2.852211025806602e+AC0-5	3.311165691980313e+AC0-5	0.282587	0.68888	8	32	NA	1	0.0487179
PF09084	Swarming	#NAME?	#NAME?	0.0825143	0.288395	0.690865	3.940710855589252e+AC0-5	+AC0-2.852211025806602e+AC0-5	3.311165691980313e+AC0-5	0.282587	0.683906	32	8	NA	1	0.0487179
PF13439	Swarming	#NAME?	#NAME?	0.0825143	0.288395	0.690865	3.940710855589252e+AC0-5	+AC0-2.852211025806602e+AC0-5	3.311165691980313e+AC0-5	0.282587	0.683906	32	8	NA	1	0.0487179
PF03929	Swarming	#NAME?	#NAME?	0.188235	0.504996	0.690865	0	0	0	0.47392	0.683906	32	8	NA	1	0.122436
PF13520	Siderophore.secretion	#NAME?	#NAME?	0.0825143	0.288395	0.694627	3.940710855589252e+AC0-5	+AC0-2.852211025806602e+AC0-5	3.311165691980313e+AC0-5	0.282587	0.68888	8	32	NA	1	0.0487179
PF13581	Biofilm	#NAME?	#NAME?	0.251016	0.592785	0.663825	6.407692655947883e+AC0-5	+AC0-1.3138717154377924e+AC0-5	2.3443057629424357e+AC0-5	0.586214	0.65542	27	13	NA	0.6	0.246154
PF02771	Hemolysis	#NAME?	#NAME?	0.13477	0.419882	0.691634	0	0	6.174659299877709e+AC0-5	0.412786	0.69127	7	33	NA	1	0.0711538
PF13183	Hemolysis	#NAME?	#NAME?	0.13477	0.419882	0.691634	0	0	6.174659299877709e+AC0-5	0.412786	0.69127	7	33	NA	1	0.0711538
PF13511	Hemolysis	#NAME?	#NAME?	0.13477	0.419882	0.691634	0	0	6.174659299877709e+AC0-5	0.412786	0.69127	7	33	NA	1	0.0711538
PF00483	Hemolysis	#NAME?	#NAME?	0.13477	0.419882	0.691634	0	0	6.174659299877709e+AC0-5	0.412786	0.69127	7	33	NA	1	0.0711538
PF00563	Hemolysis	#NAME?	#NAME?	0.13477	0.419882	0.691634	0	0	6.174659299877709e+AC0-5	0.412786	0.69127	7	33	NA	1	0.0711538
PF01050	Hemolysis	#NAME?	#NAME?	0.13477	0.419882	0.691634	0	0	6.174659299877709e+AC0-5	0.412786	0.69127	7	33	NA	1	0.0711538
PF00201	Hemolysis	#NAME?	#NAME?	0.13477	0.419882	0.691634	0	0	6.174659299877709e+AC0-5	0.412786	0.69127	7	33	NA	0.925	0.0711538
PF09411	Hemolysis	#NAME?	#NAME?	0.13477	0.419882	0.691634	0	0	6.174659299877709e+AC0-5	0.412786	0.69127	7	33	NA	0.925	0.0711538
PF13646	Hemolysis	#NAME?	#NAME?	0.312798	0.651082	0.691634	2.140145041294411e+AC0-5	+AC0-4.4641173342659706e+AC0-5	4.7489217310770756e+AC0-5	0.784995	0.821102	7	33	NA	1	0.225
PF00403	Hemolysis	#NAME?	#NAME?	0.13477	0.419882	0.691634	0	0	6.174659299877709e+AC0-5	0.412786	0.69127	7	33	NA	1	0.0711538
PF13560	Piocyanine.secretion	#NAME?	#NAME?	0.324186	0.668284	0.717354	8.096032829766485e+AC0-5	+AC0-4.980092189905486e+AC0-5	0.999929	0.514368	0.572142	26	14	NA	1	0.369231
PF03144	Piocyanine.secretion	#NAME?	#NAME?	0.261973	0.613939	0.675553	4.9940386620898544e+AC0-5	+AC0-8.497533086938988e+AC0-5	4.8186373399238276e+AC0-5	0.81248	0.854217	26	14	NA	1	0.266667
PF01590	Hypermutability	#NAME?	#NAME?	0.0549837	0.222505	0.457253	0	0	5.797797015376194e+AC0-5	0.218049	0.449746	17	23	NA	1	0.0487179
PF00482	Hypermutability	#NAME?	#NAME?	0.118501	0.396932	0.457253	0	0	0	0.38994	0.449746	17	23	NA	1	0.1
PF03372	Hypermutability	#NAME?	#NAME?	0.0549837	0.222505	0.457253	0	0	5.797797015376194e+AC0-5	0.218049	0.449746	17	23	NA	1	0.0487179
PF13641	Hypermutability	#NAME?	#NAME?	0.0549837	0.222505	0.457253	0	0	5.797797015376194e+AC0-5	0.218049	0.449746	17	23	NA	1	0.0487179
PF02798	Hypermutability	#NAME?	#NAME?	0.0549837	0.222505	0.457253	0	0	5.797797015376194e+AC0-5	0.218049	0.449746	17	23	NA	1	0.0487179
PF04408	Hypermutability	#NAME?	#NAME?	0.0549837	0.222505	0.457253	0	0	5.797797015376194e+AC0-5	0.218049	0.449746	17	23	NA	1	0.0487179
PF04879	Hypermutability	#NAME?	#NAME?	0.0549837	0.222505	0.457253	0	0	5.797797015376194e+AC0-5	0.218049	0.449746	17	23	NA	1	0.0487179
PF13242	Hypermutability	#NAME?	#NAME?	0.0549837	0.222505	0.457253	0	0	5.797797015376194e+AC0-5	0.218049	0.449746	17	23	NA	1	0.0487179
PF06165	Hypermutability	#NAME?	#NAME?	0.118501	0.396932	0.457253	0	0	0	0.38994	0.449746	17	23	NA	0.975	0.1
PF10569	Hypermutability	#NAME?	#NAME?	0.0549837	0.222505	0.457253	0	0	5.797797015376194e+AC0-5	0.218049	0.449746	17	23	NA	0.95	0.0487179
PF01346	Hypermutability	#NAME?	#NAME?	0.0549837	0.222505	0.457253	0	0	5.797797015376194e+AC0-5	0.218049	0.449746	17	23	NA	1	0.0487179
PF08786	Hypermutability	#NAME?	#NAME?	0.0549837	0.222505	0.457253	0	0	5.797797015376194e+AC0-5	0.218049	0.449746	17	23	NA	0.95	0.0487179
PF13344	Hypermutability	#NAME?	#NAME?	0.0549837	0.222505	0.457253	0	0	5.797797015376194e+AC0-5	0.218049	0.449746	17	23	NA	0.95	0.0487179
PF15538	Hypermutability	#NAME?	#NAME?	0.0549837	0.222505	0.457253	0	0	5.797797015376194e+AC0-5	0.218049	0.449746	17	23	NA	0.95	0.0487179
PF17149	Hypermutability	#NAME?	#NAME?	0.0549837	0.222505	0.457253	0	0	5.797797015376194e+AC0-5	0.218049	0.449746	17	23	NA	0.95	0.0487179
PF01118	Hypermutability	#NAME?	#NAME?	0.0549837	0.222505	0.457253	0	0	5.797797015376194e+AC0-5	0.218049	0.449746	17	23	NA	1	0.0487179
PF13245	Hypermutability	#NAME?	#NAME?	0.0549837	0.222505	0.457253	0	0	5.797797015376194e+AC0-5	0.218049	0.449746	17	23	NA	0.95	0.0487179
PF13614	Hypermutability	#NAME?	#NAME?	0.118501	0.396932	0.457253	5.40757195142137e+AC0-5	+AC0-4.715134584963683e+AC0-5	6.591210607723096e+AC0-5	0.371375	0.449746	17	23	NA	1	0.1
PF00271	Hypermutability	#NAME?	#NAME?	0.118501	0.396932	0.457253	0	0	0	0.38994	0.449746	17	23	NA	1	0.1
PF13561	Hypermutability	#NAME?	#NAME?	0.118501	0.396932	0.457253	5.40757195142137e+AC0-5	+AC0-4.715134584963683e+AC0-5	6.591210607723096e+AC0-5	0.371375	0.449746	17	23	NA	1	0.1
PF07969	LasR.mutants	#NAME?	#NAME?	0.477397	0.755586	0.813934	1.2579383618928483e+AC0-5	+AC0-5.7632198695123377e+AC0-5	3.9684312471710116e+AC0-5	0.870166	0.903186	25	6	9	1	0.317308
PF00378	Autolysis	#NAME?	#NAME?	0.0251516	0.128224	0.461331	0	0	5.981271396521689e+AC0-5	0.12663	0.450277	12	28	NA	1	0.025
PF13442	Mucoidy	#NAME?	#NAME?	0.0251516	0.128224	0.359045	0	0	5.981271396521689e+AC0-5	0.12663	0.352919	28	12	NA	1	0.025
PF13442	Pyoverdine.secretion	#NAME?	#NAME?	0.0251516	0.128224	0.402786	0	0	5.981271396521689e+AC0-5	0.12663	0.393709	28	12	NA	1	0.025
PF00593	Protease.secretion	#NAME?	#NAME?	0.29389	0.65726	0.803806	0	0	0	0.63307	0.794525	36	4	NA	1	0.122436
PF00668	Pyoverdine.secretion	#NAME?	#NAME?	0.382704	0.719367	0.777626	1.0343524367815708e+AC0-5	+AC0-9.247319874575939e+AC0-6	5.444501506069024e+AC0-6	0.596781	0.661414	28	12	NA	1	0.435256
PF00196	Mucoidy	#NAME?	#NAME?	0.0251516	0.128224	0.359045	0	0	5.981271396521689e+AC0-5	0.12663	0.352919	28	12	NA	1	0.025
PF00263	Coloroured.colonies	#NAME?	#NAME?	0.0251516	0.128224	0.592059	0	0	5.981271396521689e+AC0-5	0.12663	0.585115	28	12	NA	1	0.025
PF00496	Autolysis	#NAME?	#NAME?	0.0251516	0.128224	0.461331	0	0	5.981271396521689e+AC0-5	0.12663	0.450277	12	28	NA	1	0.025
PF01926	Mucoidy	#NAME?	#NAME?	0.0251516	0.128224	0.359045	0	0	5.981271396521689e+AC0-5	0.12663	0.352919	28	12	NA	1	0.025
PF01926	Pyoverdine.secretion	#NAME?	#NAME?	0.0251516	0.128224	0.402786	0	0	5.981271396521689e+AC0-5	0.12663	0.393709	28	12	NA	1	0.025
PF00034	Mucoidy	#NAME?	#NAME?	0.0251516	0.128224	0.359045	0	0	5.981271396521689e+AC0-5	0.12663	0.352919	28	12	NA	1	0.025
PF00034	Pyoverdine.secretion	#NAME?	#NAME?	0.0251516	0.128224	0.402786	0	0	5.981271396521689e+AC0-5	0.12663	0.393709	28	12	NA	1	0.025
PF00175	Mucoidy	#NAME?	#NAME?	0.0251516	0.128224	0.359045	0	0	5.981271396521689e+AC0-5	0.12663	0.352919	28	12	NA	1	0.025
PF00175	Pyoverdine.secretion	#NAME?	#NAME?	0.0251516	0.128224	0.402786	0	0	5.981271396521689e+AC0-5	0.12663	0.393709	28	12	NA	1	0.025
PF00529	Autolysis	#NAME?	#NAME?	0.0251516	0.128224	0.461331	0	0	5.981271396521689e+AC0-5	0.12663	0.450277	12	28	NA	1	0.025
PF04055	Mucoidy	#NAME?	#NAME?	0.0251516	0.128224	0.359045	0	0	5.981271396521689e+AC0-5	0.12663	0.352919	28	12	NA	1	0.025
PF04055	Pyoverdine.secretion	#NAME?	#NAME?	0.0251516	0.128224	0.402786	0	0	5.981271396521689e+AC0-5	0.12663	0.393709	28	12	NA	1	0.025
PF00296	Protease.secretion	#NAME?	#NAME?	0.203691	0.560174	0.803806	0	0	6.644660362583556e+AC0-5	0.553349	0.794525	36	4	NA	1	0.0711538
PF00108	Mucoidy	#NAME?	#NAME?	0.0251516	0.128224	0.359045	0	0	5.981271396521689e+AC0-5	0.12663	0.352919	28	12	NA	1	0.025
PF00108	Pyoverdine.secretion	#NAME?	#NAME?	0.0251516	0.128224	0.402786	0	0	5.981271396521689e+AC0-5	0.12663	0.393709	28	12	NA	1	0.025
PF01804	Autolysis	#NAME?	#NAME?	0.0251516	0.128224	0.461331	0	0	5.981271396521689e+AC0-5	0.12663	0.450277	12	28	NA	1	0.025
PF07044	Autolysis	#NAME?	#NAME?	0.0251516	0.128224	0.461331	0	0	5.981271396521689e+AC0-5	0.12663	0.450277	12	28	NA	1	0.025
PF00534	Protease.secretion	#NAME?	#NAME?	0.203691	0.560174	0.803806	0	0	6.644660362583556e+AC0-5	0.553349	0.794525	36	4	NA	1	0.0711538
PF00664	Mucoidy	#NAME?	#NAME?	0.0251516	0.128224	0.359045	0	0	5.981271396521689e+AC0-5	0.12663	0.352919	28	12	NA	1	0.025
PF00664	Pyoverdine.secretion	#NAME?	#NAME?	0.0251516	0.128224	0.402786	0	0	5.981271396521689e+AC0-5	0.12663	0.393709	28	12	NA	1	0.025
PF01119	Mucoidy	#NAME?	#NAME?	0.0251516	0.128224	0.359045	0	0	5.981271396521689e+AC0-5	0.12663	0.352919	28	12	NA	0.975	0.025
PF01119	Pyoverdine.secretion	#NAME?	#NAME?	0.0251516	0.128224	0.402786	0	0	5.981271396521689e+AC0-5	0.12663	0.393709	28	12	NA	0.975	0.025
PF02694	Mucoidy	#NAME?	#NAME?	0.0251516	0.128224	0.359045	0	0	5.981271396521689e+AC0-5	0.12663	0.352919	28	12	NA	0.975	0.025
PF02694	Pyoverdine.secretion	#NAME?	#NAME?	0.0251516	0.128224	0.402786	0	0	5.981271396521689e+AC0-5	0.12663	0.393709	28	12	NA	0.975	0.025
PF02803	Mucoidy	#NAME?	#NAME?	0.0251516	0.128224	0.359045	0	0	5.981271396521689e+AC0-5	0.12663	0.352919	28	12	NA	1	0.025
PF02803	Pyoverdine.secretion	#NAME?	#NAME?	0.0251516	0.128224	0.402786	0	0	5.981271396521689e+AC0-5	0.12663	0.393709	28	12	NA	1	0.025
PF03706	Mucoidy	#NAME?	#NAME?	0.0251516	0.128224	0.359045	0	0	5.981271396521689e+AC0-5	0.12663	0.352919	28	12	NA	1	0.025
PF03706	Pyoverdine.secretion	#NAME?	#NAME?	0.0251516	0.128224	0.402786	0	0	5.981271396521689e+AC0-5	0.12663	0.393709	28	12	NA	1	0.025
PF03873	Mucoidy	#NAME?	#NAME?	0.0251516	0.128224	0.359045	0	0	5.981271396521689e+AC0-5	0.12663	0.352919	28	12	NA	0.975	0.025
PF03873	Pyoverdine.secretion	#NAME?	#NAME?	0.0251516	0.128224	0.402786	0	0	5.981271396521689e+AC0-5	0.12663	0.393709	28	12	NA	0.975	0.025
PF09474	Mucoidy	#NAME?	#NAME?	0.0251516	0.128224	0.359045	0	0	5.981271396521689e+AC0-5	0.12663	0.352919	28	12	NA	0.975	0.025
PF09474	Pyoverdine.secretion	#NAME?	#NAME?	0.0251516	0.128224	0.402786	0	0	5.981271396521689e+AC0-5	0.12663	0.393709	28	12	NA	0.975	0.025
PF13488	Mucoidy	#NAME?	#NAME?	0.0251516	0.128224	0.359045	0	0	5.981271396521689e+AC0-5	0.12663	0.352919	28	12	NA	1	0.025
PF13488	Pyoverdine.secretion	#NAME?	#NAME?	0.0251516	0.128224	0.402786	0	0	5.981271396521689e+AC0-5	0.12663	0.393709	28	12	NA	1	0.025
PF13589	Mucoidy	#NAME?	#NAME?	0.0251516	0.128224	0.359045	0	0	5.981271396521689e+AC0-5	0.12663	0.352919	28	12	NA	1	0.025
PF13589	Pyoverdine.secretion	#NAME?	#NAME?	0.0251516	0.128224	0.402786	0	0	5.981271396521689e+AC0-5	0.12663	0.393709	28	12	NA	1	0.025
PF16754	Mucoidy	#NAME?	#NAME?	0.0251516	0.128224	0.359045	0	0	5.981271396521689e+AC0-5	0.12663	0.352919	28	12	NA	0.975	0.025
PF16754	Pyoverdine.secretion	#NAME?	#NAME?	0.0251516	0.128224	0.402786	0	0	5.981271396521689e+AC0-5	0.12663	0.393709	28	12	NA	0.975	0.025
PF01315	Autolysis	#NAME?	#NAME?	0.0251516	0.128224	0.461331	0	0	5.981271396521689e+AC0-5	0.12663	0.450277	12	28	NA	1	0.025
PF05199	Autolysis	#NAME?	#NAME?	0.0251516	0.128224	0.461331	0	0	5.981271396521689e+AC0-5	0.12663	0.450277	12	28	NA	1	0.025
PF07685	Autolysis	#NAME?	#NAME?	0.0251516	0.128224	0.461331	0	0	5.981271396521689e+AC0-5	0.12663	0.450277	12	28	NA	1	0.025
PF13508	Autolysis	#NAME?	#NAME?	0.0251516	0.128224	0.461331	0	0	5.981271396521689e+AC0-5	0.12663	0.450277	12	28	NA	1	0.025
PF02133	Autolysis	#NAME?	#NAME?	0.0251516	0.128224	0.461331	0	0	5.981271396521689e+AC0-5	0.12663	0.450277	12	28	NA	1	0.025
PF03486	Autolysis	#NAME?	#NAME?	0.0251516	0.128224	0.461331	0	0	5.981271396521689e+AC0-5	0.12663	0.450277	12	28	NA	1	0.025
PF07993	Autolysis	#NAME?	#NAME?	0.0251516	0.128224	0.461331	0	0	5.981271396521689e+AC0-5	0.12663	0.450277	12	28	NA	1	0.025
PF11920	Autolysis	#NAME?	#NAME?	0.110178	0.388803	0.624128	1.731027385254441e+AC0-5	+AC0-1.772141177240174e+AC0-5	6.683672982902935e+AC0-5	0.382929	0.622956	12	28	NA	1	0.0762821
PF01323	Coloroured.colonies	#NAME?	#NAME?	0.0251516	0.128224	0.592059	0	0	5.981271396521689e+AC0-5	0.12663	0.585115	28	12	NA	1	0.025
PF01751	Coloroured.colonies	#NAME?	#NAME?	0.0251516	0.128224	0.592059	0	0	5.981271396521689e+AC0-5	0.12663	0.585115	28	12	NA	1	0.025
PF05545	Autolysis	#NAME?	#NAME?	0.0251516	0.128224	0.461331	0	0	5.981271396521689e+AC0-5	0.12663	0.450277	12	28	NA	1	0.025
PF00383	Autolysis	#NAME?	#NAME?	0.0251516	0.128224	0.461331	0	0	5.981271396521689e+AC0-5	0.12663	0.450277	12	28	NA	1	0.025
PF01888	Autolysis	#NAME?	#NAME?	0.0251516	0.128224	0.461331	0	0	5.981271396521689e+AC0-5	0.12663	0.450277	12	28	NA	1	0.025
PF03952	Autolysis	#NAME?	#NAME?	0.0251516	0.128224	0.461331	0	0	5.981271396521689e+AC0-5	0.12663	0.450277	12	28	NA	1	0.025
PF04348	Autolysis	#NAME?	#NAME?	0.0251516	0.128224	0.461331	0	0	5.981271396521689e+AC0-5	0.12663	0.450277	12	28	NA	1	0.025
PF04392	Autolysis	#NAME?	#NAME?	0.0251516	0.128224	0.461331	0	0	5.981271396521689e+AC0-5	0.12663	0.450277	12	28	NA	1	0.025
PF04955	Autolysis	#NAME?	#NAME?	0.0251516	0.128224	0.461331	0	0	5.981271396521689e+AC0-5	0.12663	0.450277	12	28	NA	1	0.025
PF04997	Autolysis	#NAME?	#NAME?	0.0251516	0.128224	0.461331	0	0	5.981271396521689e+AC0-5	0.12663	0.450277	12	28	NA	1	0.025
PF10977	Autolysis	#NAME?	#NAME?	0.0251516	0.128224	0.461331	0	0	5.981271396521689e+AC0-5	0.12663	0.450277	12	28	NA	1	0.025
PF11182	Autolysis	#NAME?	#NAME?	0.0251516	0.128224	0.461331	0	0	5.981271396521689e+AC0-5	0.12663	0.450277	12	28	NA	1	0.025
PF13166	Autolysis	#NAME?	#NAME?	0.0251516	0.128224	0.461331	0	0	5.981271396521689e+AC0-5	0.12663	0.450277	12	28	NA	1	0.025
PF13460	Autolysis	#NAME?	#NAME?	0.0251516	0.128224	0.461331	0	0	5.981271396521689e+AC0-5	0.12663	0.450277	12	28	NA	1	0.025
PF16963	Autolysis	#NAME?	#NAME?	0.0251516	0.128224	0.461331	0	0	5.981271396521689e+AC0-5	0.12663	0.450277	12	28	NA	1	0.025
PF16968	Autolysis	#NAME?	#NAME?	0.0251516	0.128224	0.461331	0	0	5.981271396521689e+AC0-5	0.12663	0.450277	12	28	NA	1	0.025
PF01156	Autolysis	#NAME?	#NAME?	0.0251516	0.128224	0.461331	0	0	5.981271396521689e+AC0-5	0.12663	0.450277	12	28	NA	1	0.025
PF02254	Mucoidy	#NAME?	#NAME?	0.0251516	0.128224	0.359045	0	0	5.981271396521689e+AC0-5	0.12663	0.352919	28	12	NA	1	0.025
PF02254	Pyoverdine.secretion	#NAME?	#NAME?	0.0251516	0.128224	0.402786	0	0	5.981271396521689e+AC0-5	0.12663	0.393709	28	12	NA	1	0.025
PF02875	Mucoidy	#NAME?	#NAME?	0.0251516	0.128224	0.359045	0	0	5.981271396521689e+AC0-5	0.12663	0.352919	28	12	NA	1	0.025
PF02875	Pyoverdine.secretion	#NAME?	#NAME?	0.0251516	0.128224	0.402786	0	0	5.981271396521689e+AC0-5	0.12663	0.393709	28	12	NA	1	0.025
PF03692	Mucoidy	#NAME?	#NAME?	0.0251516	0.128224	0.359045	0	0	5.981271396521689e+AC0-5	0.12663	0.352919	28	12	NA	1	0.025
PF03692	Pyoverdine.secretion	#NAME?	#NAME?	0.0251516	0.128224	0.402786	0	0	5.981271396521689e+AC0-5	0.12663	0.393709	28	12	NA	1	0.025
PF05940	Autolysis	#NAME?	#NAME?	0.0251516	0.128224	0.461331	0	0	5.981271396521689e+AC0-5	0.12663	0.450277	12	28	NA	1	0.025
PF03641	Autolysis	#NAME?	#NAME?	0.0251516	0.128224	0.461331	0	0	5.981271396521689e+AC0-5	0.12663	0.450277	12	28	NA	1	0.025
PF07676	Mucoidy	#NAME?	#NAME?	0.0251516	0.128224	0.359045	0	0	5.981271396521689e+AC0-5	0.12663	0.352919	28	12	NA	1	0.025
PF07676	Pyoverdine.secretion	#NAME?	#NAME?	0.0251516	0.128224	0.402786	0	0	5.981271396521689e+AC0-5	0.12663	0.393709	28	12	NA	1	0.025
PF01235	Autolysis	#NAME?	#NAME?	0.0251516	0.128224	0.461331	0	0	5.981271396521689e+AC0-5	0.12663	0.450277	12	28	NA	1	0.025
PF04820	Autolysis	#NAME?	#NAME?	0.0251516	0.128224	0.461331	0	0	5.981271396521689e+AC0-5	0.12663	0.450277	12	28	NA	1	0.025
PF09850	Autolysis	#NAME?	#NAME?	0.0251516	0.128224	0.461331	0	0	5.981271396521689e+AC0-5	0.12663	0.450277	12	28	NA	1	0.025
PF04996	Autolysis	#NAME?	#NAME?	0.0251516	0.128224	0.461331	0	0	5.981271396521689e+AC0-5	0.12663	0.450277	12	28	NA	1	0.025
PF00012	Coloroured.colonies	#NAME?	#NAME?	0.0251516	0.128224	0.592059	0	0	5.981271396521689e+AC0-5	0.12663	0.585115	28	12	NA	1	0.025
PF05977	Autolysis	#NAME?	#NAME?	0.0251516	0.128224	0.461331	0	0	5.981271396521689e+AC0-5	0.12663	0.450277	12	28	NA	1	0.025
PF13637	Autolysis	#NAME?	#NAME?	0.0251516	0.128224	0.461331	0	0	5.981271396521689e+AC0-5	0.12663	0.450277	12	28	NA	0.025	0.025
PF12773	Autolysis	#NAME?	#NAME?	0.0251516	0.128224	0.461331	0	0	5.981271396521689e+AC0-5	0.12663	0.450277	12	28	NA	0.025	0.025
PF12172	Protease.secretion	#NAME?	#NAME?	0.203691	0.560174	0.803806	0	0	6.644660362583556e+AC0-5	0.553349	0.794525	36	4	NA	0.075	0.0711538
PF00916	Autolysis	#NAME?	#NAME?	0.0251516	0.128224	0.461331	0	0	5.981271396521689e+AC0-5	0.12663	0.450277	12	28	NA	1	0.025
PF02515	Autolysis	#NAME?	#NAME?	0.0251516	0.128224	0.461331	0	0	5.981271396521689e+AC0-5	0.12663	0.450277	12	28	NA	1	0.025
PF13632	Protease.secretion	#NAME?	#NAME?	0.203691	0.560174	0.803806	0	0	6.644660362583556e+AC0-5	0.553349	0.794525	36	4	NA	0.075	0.0711538
PF13476	Protease.secretion	#NAME?	#NAME?	0.366347	0.709632	0.803806	3.467222907864619e+AC0-5	+AC0-3.7989675080445936e+AC0-5	4.194895483295002e+AC0-5	0.682288	0.794525	36	4	NA	0.95	0.173718
PF02626	Protease.secretion	#NAME?	#NAME?	0.203691	0.560174	0.803806	0	0	6.644660362583556e+AC0-5	0.553349	0.794525	36	4	NA	1	0.0711538
PF05673	Protease.secretion	#NAME?	#NAME?	0.203691	0.560174	0.803806	0	0	6.644660362583556e+AC0-5	0.553349	0.794525	36	4	NA	1	0.0711538
PF05947	Protease.secretion	#NAME?	#NAME?	0.203691	0.560174	0.803806	0	0	6.644660362583556e+AC0-5	0.553349	0.794525	36	4	NA	1	0.0711538
PF01571	Protease.secretion	#NAME?	#NAME?	0.366347	0.709632	0.803806	5.540950521516729e+AC0-5	+AC0-6.248199717132755e+AC0-5	4.0976818781568135e+AC0-5	0.729039	0.794525	36	4	NA	1	0.173718
PF00023	Mucoidy	#NAME?	#NAME?	0.0251516	0.128224	0.359045	0	0	5.981271396521689e+AC0-5	0.12663	0.352919	28	12	NA	0.975	0.025
PF00023	Pyoverdine.secretion	#NAME?	#NAME?	0.0251516	0.128224	0.402786	0	0	5.981271396521689e+AC0-5	0.12663	0.393709	28	12	NA	0.975	0.025
PF00116	Mucoidy	#NAME?	#NAME?	0.0251516	0.128224	0.359045	0	0	5.981271396521689e+AC0-5	0.12663	0.352919	28	12	NA	1	0.025
PF00116	Pyoverdine.secretion	#NAME?	#NAME?	0.0251516	0.128224	0.402786	0	0	5.981271396521689e+AC0-5	0.12663	0.393709	28	12	NA	1	0.025
PF01368	Mucoidy	#NAME?	#NAME?	0.0251516	0.128224	0.359045	0	0	5.981271396521689e+AC0-5	0.12663	0.352919	28	12	NA	0.975	0.025
PF01368	Pyoverdine.secretion	#NAME?	#NAME?	0.0251516	0.128224	0.402786	0	0	5.981271396521689e+AC0-5	0.12663	0.393709	28	12	NA	0.975	0.025
PF01597	Mucoidy	#NAME?	#NAME?	0.0251516	0.128224	0.359045	0	0	5.981271396521689e+AC0-5	0.12663	0.352919	28	12	NA	1	0.025
PF01597	Pyoverdine.secretion	#NAME?	#NAME?	0.0251516	0.128224	0.402786	0	0	5.981271396521689e+AC0-5	0.12663	0.393709	28	12	NA	1	0.025
PF02613	Mucoidy	#NAME?	#NAME?	0.0251516	0.128224	0.359045	0	0	5.981271396521689e+AC0-5	0.12663	0.352919	28	12	NA	0.975	0.025
PF02613	Pyoverdine.secretion	#NAME?	#NAME?	0.0251516	0.128224	0.402786	0	0	5.981271396521689e+AC0-5	0.12663	0.393709	28	12	NA	0.975	0.025
PF03232	Mucoidy	#NAME?	#NAME?	0.0251516	0.128224	0.359045	0	0	5.981271396521689e+AC0-5	0.12663	0.352919	28	12	NA	0.975	0.025
PF03232	Pyoverdine.secretion	#NAME?	#NAME?	0.0251516	0.128224	0.402786	0	0	5.981271396521689e+AC0-5	0.12663	0.393709	28	12	NA	0.975	0.025
PF03435	Mucoidy	#NAME?	#NAME?	0.0251516	0.128224	0.359045	0	0	5.981271396521689e+AC0-5	0.12663	0.352919	28	12	NA	0.975	0.025
PF03435	Pyoverdine.secretion	#NAME?	#NAME?	0.0251516	0.128224	0.402786	0	0	5.981271396521689e+AC0-5	0.12663	0.393709	28	12	NA	0.975	0.025
PF04364	Mucoidy	#NAME?	#NAME?	0.0251516	0.128224	0.359045	0	0	5.981271396521689e+AC0-5	0.12663	0.352919	28	12	NA	0.975	0.025
PF04364	Pyoverdine.secretion	#NAME?	#NAME?	0.0251516	0.128224	0.402786	0	0	5.981271396521689e+AC0-5	0.12663	0.393709	28	12	NA	0.975	0.025
PF04957	Mucoidy	#NAME?	#NAME?	0.0251516	0.128224	0.359045	0	0	5.981271396521689e+AC0-5	0.12663	0.352919	28	12	NA	0.975	0.025
PF04957	Pyoverdine.secretion	#NAME?	#NAME?	0.0251516	0.128224	0.402786	0	0	5.981271396521689e+AC0-5	0.12663	0.393709	28	12	NA	0.975	0.025
PF06750	Mucoidy	#NAME?	#NAME?	0.0251516	0.128224	0.359045	0	0	5.981271396521689e+AC0-5	0.12663	0.352919	28	12	NA	0.975	0.025
PF06750	Pyoverdine.secretion	#NAME?	#NAME?	0.0251516	0.128224	0.402786	0	0	5.981271396521689e+AC0-5	0.12663	0.393709	28	12	NA	0.975	0.025
PF06803	Mucoidy	#NAME?	#NAME?	0.0251516	0.128224	0.359045	0	0	5.981271396521689e+AC0-5	0.12663	0.352919	28	12	NA	0.975	0.025
PF06803	Pyoverdine.secretion	#NAME?	#NAME?	0.0251516	0.128224	0.402786	0	0	5.981271396521689e+AC0-5	0.12663	0.393709	28	12	NA	0.975	0.025
PF07085	Mucoidy	#NAME?	#NAME?	0.0251516	0.128224	0.359045	0	0	5.981271396521689e+AC0-5	0.12663	0.352919	28	12	NA	0.975	0.025
PF07085	Pyoverdine.secretion	#NAME?	#NAME?	0.0251516	0.128224	0.402786	0	0	5.981271396521689e+AC0-5	0.12663	0.393709	28	12	NA	0.975	0.025
PF07504	Mucoidy	#NAME?	#NAME?	0.0251516	0.128224	0.359045	0	0	5.981271396521689e+AC0-5	0.12663	0.352919	28	12	NA	0.975	0.025
PF07504	Pyoverdine.secretion	#NAME?	#NAME?	0.0251516	0.128224	0.402786	0	0	5.981271396521689e+AC0-5	0.12663	0.393709	28	12	NA	0.975	0.025
PF08239	Mucoidy	#NAME?	#NAME?	0.0251516	0.128224	0.359045	0	0	5.981271396521689e+AC0-5	0.12663	0.352919	28	12	NA	0.975	0.025
PF08239	Pyoverdine.secretion	#NAME?	#NAME?	0.0251516	0.128224	0.402786	0	0	5.981271396521689e+AC0-5	0.12663	0.393709	28	12	NA	0.975	0.025
PF08282	Mucoidy	#NAME?	#NAME?	0.0251516	0.128224	0.359045	0	0	5.981271396521689e+AC0-5	0.12663	0.352919	28	12	NA	0.975	0.025
PF08282	Pyoverdine.secretion	#NAME?	#NAME?	0.0251516	0.128224	0.402786	0	0	5.981271396521689e+AC0-5	0.12663	0.393709	28	12	NA	0.975	0.025
PF09152	Mucoidy	#NAME?	#NAME?	0.0251516	0.128224	0.359045	0	0	5.981271396521689e+AC0-5	0.12663	0.352919	28	12	NA	0.975	0.025
PF09152	Pyoverdine.secretion	#NAME?	#NAME?	0.0251516	0.128224	0.402786	0	0	5.981271396521689e+AC0-5	0.12663	0.393709	28	12	NA	0.975	0.025
PF09842	Mucoidy	#NAME?	#NAME?	0.0251516	0.128224	0.359045	0	0	5.981271396521689e+AC0-5	0.12663	0.352919	28	12	NA	0.975	0.025
PF09842	Pyoverdine.secretion	#NAME?	#NAME?	0.0251516	0.128224	0.402786	0	0	5.981271396521689e+AC0-5	0.12663	0.393709	28	12	NA	0.975	0.025
PF09981	Mucoidy	#NAME?	#NAME?	0.0251516	0.128224	0.359045	0	0	5.981271396521689e+AC0-5	0.12663	0.352919	28	12	NA	0.975	0.025
PF09981	Pyoverdine.secretion	#NAME?	#NAME?	0.0251516	0.128224	0.402786	0	0	5.981271396521689e+AC0-5	0.12663	0.393709	28	12	NA	0.975	0.025
PF10415	Mucoidy	#NAME?	#NAME?	0.0251516	0.128224	0.359045	0	0	5.981271396521689e+AC0-5	0.12663	0.352919	28	12	NA	1	0.025
PF10415	Pyoverdine.secretion	#NAME?	#NAME?	0.0251516	0.128224	0.402786	0	0	5.981271396521689e+AC0-5	0.12663	0.393709	28	12	NA	1	0.025
PF11747	Mucoidy	#NAME?	#NAME?	0.0251516	0.128224	0.359045	0	0	5.981271396521689e+AC0-5	0.12663	0.352919	28	12	NA	1	0.025
PF11747	Pyoverdine.secretion	#NAME?	#NAME?	0.0251516	0.128224	0.402786	0	0	5.981271396521689e+AC0-5	0.12663	0.393709	28	12	NA	1	0.025
PF11871	Mucoidy	#NAME?	#NAME?	0.0251516	0.128224	0.359045	0	0	5.981271396521689e+AC0-5	0.12663	0.352919	28	12	NA	0.975	0.025
PF11871	Pyoverdine.secretion	#NAME?	#NAME?	0.0251516	0.128224	0.402786	0	0	5.981271396521689e+AC0-5	0.12663	0.393709	28	12	NA	0.975	0.025
PF12170	Mucoidy	#NAME?	#NAME?	0.0251516	0.128224	0.359045	0	0	5.981271396521689e+AC0-5	0.12663	0.352919	28	12	NA	0.975	0.025
PF12170	Pyoverdine.secretion	#NAME?	#NAME?	0.0251516	0.128224	0.402786	0	0	5.981271396521689e+AC0-5	0.12663	0.393709	28	12	NA	0.975	0.025
PF13089	Mucoidy	#NAME?	#NAME?	0.0251516	0.128224	0.359045	0	0	5.981271396521689e+AC0-5	0.12663	0.352919	28	12	NA	0.975	0.025
PF13089	Pyoverdine.secretion	#NAME?	#NAME?	0.0251516	0.128224	0.402786	0	0	5.981271396521689e+AC0-5	0.12663	0.393709	28	12	NA	0.975	0.025
PF13466	Mucoidy	#NAME?	#NAME?	0.0251516	0.128224	0.359045	0	0	5.981271396521689e+AC0-5	0.12663	0.352919	28	12	NA	1	0.025
PF13466	Pyoverdine.secretion	#NAME?	#NAME?	0.0251516	0.128224	0.402786	0	0	5.981271396521689e+AC0-5	0.12663	0.393709	28	12	NA	1	0.025
PF13491	Mucoidy	#NAME?	#NAME?	0.0251516	0.128224	0.359045	0	0	5.981271396521689e+AC0-5	0.12663	0.352919	28	12	NA	0.975	0.025
PF13491	Pyoverdine.secretion	#NAME?	#NAME?	0.0251516	0.128224	0.402786	0	0	5.981271396521689e+AC0-5	0.12663	0.393709	28	12	NA	0.975	0.025
PF14333	Mucoidy	#NAME?	#NAME?	0.0251516	0.128224	0.359045	0	0	5.981271396521689e+AC0-5	0.12663	0.352919	28	12	NA	0.975	0.025
PF14333	Pyoverdine.secretion	#NAME?	#NAME?	0.0251516	0.128224	0.402786	0	0	5.981271396521689e+AC0-5	0.12663	0.393709	28	12	NA	0.975	0.025
PF15537	Mucoidy	#NAME?	#NAME?	0.0251516	0.128224	0.359045	0	0	5.981271396521689e+AC0-5	0.12663	0.352919	28	12	NA	0.975	0.025
PF15537	Pyoverdine.secretion	#NAME?	#NAME?	0.0251516	0.128224	0.402786	0	0	5.981271396521689e+AC0-5	0.12663	0.393709	28	12	NA	0.975	0.025
PF16344	Mucoidy	#NAME?	#NAME?	0.0251516	0.128224	0.359045	0	0	5.981271396521689e+AC0-5	0.12663	0.352919	28	12	NA	1	0.025
PF16344	Pyoverdine.secretion	#NAME?	#NAME?	0.0251516	0.128224	0.402786	0	0	5.981271396521689e+AC0-5	0.12663	0.393709	28	12	NA	1	0.025
PF02749	Mucoidy	#NAME?	#NAME?	0.0251516	0.128224	0.359045	0	0	5.981271396521689e+AC0-5	0.12663	0.352919	28	12	NA	0.975	0.025
PF04412	Protease.secretion	#NAME?	#NAME?	0.203691	0.560174	0.803806	0	0	6.644660362583556e+AC0-5	0.553349	0.794525	36	4	NA	1	0.0711538
PF05988	Mucoidy	#NAME?	#NAME?	0.0251516	0.128224	0.359045	0	0	5.981271396521689e+AC0-5	0.12663	0.352919	28	12	NA	0.975	0.025
PF10982	Mucoidy	#NAME?	#NAME?	0.0251516	0.128224	0.359045	0	0	5.981271396521689e+AC0-5	0.12663	0.352919	28	12	NA	0.975	0.025
PF00562	Protease.secretion	#NAME?	#NAME?	0.203691	0.560174	0.803806	0	0	6.644660362583556e+AC0-5	0.553349	0.794525	36	4	NA	1	0.0711538
PF00182	Coloroured.colonies	#NAME?	#NAME?	0.0251516	0.128224	0.592059	0	0	5.981271396521689e+AC0-5	0.12663	0.585115	28	12	NA	0.975	0.025
PF12679	Protease.secretion	#NAME?	#NAME?	0.203691	0.560174	0.803806	0	0	6.644660362583556e+AC0-5	0.553349	0.794525	36	4	NA	1	0.0711538
PF12857	Coloroured.colonies	#NAME?	#NAME?	0.0251516	0.128224	0.592059	0	0	5.981271396521689e+AC0-5	0.12663	0.585115	28	12	NA	0.975	0.025
PF14667	Coloroured.colonies	#NAME?	#NAME?	0.0251516	0.128224	0.592059	0	0	5.981271396521689e+AC0-5	0.12663	0.585115	28	12	NA	0.975	0.025
PF00436	Coloroured.colonies	#NAME?	#NAME?	0.0251516	0.128224	0.592059	0	0	5.981271396521689e+AC0-5	0.12663	0.585115	28	12	NA	1	0.025
PF01131	Coloroured.colonies	#NAME?	#NAME?	0.0251516	0.128224	0.592059	0	0	5.981271396521689e+AC0-5	0.12663	0.585115	28	12	NA	1	0.025
PF01610	Coloroured.colonies	#NAME?	#NAME?	0.0251516	0.128224	0.592059	0	0	5.981271396521689e+AC0-5	0.12663	0.585115	28	12	NA	1	0.025
PF01850	Coloroured.colonies	#NAME?	#NAME?	0.0251516	0.128224	0.592059	0	0	5.981271396521689e+AC0-5	0.12663	0.585115	28	12	NA	0.975	0.025
PF02514	Protease.secretion	#NAME?	#NAME?	0.29389	0.65726	0.803806	0	0	0	0.63307	0.794525	36	4	NA	1	0.122436
PF03693	Coloroured.colonies	#NAME?	#NAME?	0.0251516	0.128224	0.592059	0	0	5.981271396521689e+AC0-5	0.12663	0.585115	28	12	NA	0.975	0.025
PF04014	Coloroured.colonies	#NAME?	#NAME?	0.0251516	0.128224	0.592059	0	0	5.981271396521689e+AC0-5	0.12663	0.585115	28	12	NA	0.975	0.025
PF04917	Coloroured.colonies	#NAME?	#NAME?	0.0251516	0.128224	0.592059	0	0	5.981271396521689e+AC0-5	0.12663	0.585115	28	12	NA	0.975	0.025
PF06864	Coloroured.colonies	#NAME?	#NAME?	0.0251516	0.128224	0.592059	0	0	5.981271396521689e+AC0-5	0.12663	0.585115	28	12	NA	0.975	0.025
PF07419	Coloroured.colonies	#NAME?	#NAME?	0.0251516	0.128224	0.592059	0	0	5.981271396521689e+AC0-5	0.12663	0.585115	28	12	NA	0.975	0.025
PF07505	Coloroured.colonies	#NAME?	#NAME?	0.0251516	0.128224	0.592059	0	0	5.981271396521689e+AC0-5	0.12663	0.585115	28	12	NA	0.975	0.025
PF07655	Coloroured.colonies	#NAME?	#NAME?	0.0251516	0.128224	0.592059	0	0	5.981271396521689e+AC0-5	0.12663	0.585115	28	12	NA	0.975	0.025
PF07849	Coloroured.colonies	#NAME?	#NAME?	0.0251516	0.128224	0.592059	0	0	5.981271396521689e+AC0-5	0.12663	0.585115	28	12	NA	0.975	0.025
PF08805	Coloroured.colonies	#NAME?	#NAME?	0.0251516	0.128224	0.592059	0	0	5.981271396521689e+AC0-5	0.12663	0.585115	28	12	NA	0.975	0.025
PF09669	Coloroured.colonies	#NAME?	#NAME?	0.0251516	0.128224	0.592059	0	0	5.981271396521689e+AC0-5	0.12663	0.585115	28	12	NA	0.975	0.025
PF10091	Coloroured.colonies	#NAME?	#NAME?	0.0251516	0.128224	0.592059	0	0	5.981271396521689e+AC0-5	0.12663	0.585115	28	12	NA	0.975	0.025
PF10671	Coloroured.colonies	#NAME?	#NAME?	0.0251516	0.128224	0.592059	0	0	5.981271396521689e+AC0-5	0.12663	0.585115	28	12	NA	0.975	0.025
PF10979	Coloroured.colonies	#NAME?	#NAME?	0.0251516	0.128224	0.592059	0	0	5.981271396521689e+AC0-5	0.12663	0.585115	28	12	NA	0.975	0.025
PF12101	Coloroured.colonies	#NAME?	#NAME?	0.0251516	0.128224	0.592059	0	0	5.981271396521689e+AC0-5	0.12663	0.585115	28	12	NA	1	0.025
PF17167	Coloroured.colonies	#NAME?	#NAME?	0.0251516	0.128224	0.592059	0	0	5.981271396521689e+AC0-5	0.12663	0.585115	28	12	NA	0.975	0.025
PF03972	Protease.secretion	#NAME?	#NAME?	0.203691	0.560174	0.803806	0	0	6.644660362583556e+AC0-5	0.553349	0.794525	36	4	NA	1	0.0711538
PF04632	Protease.secretion	#NAME?	#NAME?	0.29389	0.65726	0.803806	0	0	0	0.63307	0.794525	36	4	NA	1	0.122436
PF01512	Coloroured.colonies	#NAME?	#NAME?	0.0251516	0.128224	0.592059	0	0	5.981271396521689e+AC0-5	0.12663	0.585115	28	12	NA	1	0.025
PF01799	Mucoidy	#NAME?	#NAME?	0.0251516	0.128224	0.359045	0	0	5.981271396521689e+AC0-5	0.12663	0.352919	28	12	NA	1	0.025
PF01799	Pyoverdine.secretion	#NAME?	#NAME?	0.0251516	0.128224	0.402786	0	0	5.981271396521689e+AC0-5	0.12663	0.393709	28	12	NA	1	0.025
PF03707	Mucoidy	#NAME?	#NAME?	0.0251516	0.128224	0.359045	0	0	5.981271396521689e+AC0-5	0.12663	0.352919	28	12	NA	1	0.025
PF03707	Pyoverdine.secretion	#NAME?	#NAME?	0.0251516	0.128224	0.402786	0	0	5.981271396521689e+AC0-5	0.12663	0.393709	28	12	NA	1	0.025
PF04324	Mucoidy	#NAME?	#NAME?	0.0251516	0.128224	0.359045	0	0	5.981271396521689e+AC0-5	0.12663	0.352919	28	12	NA	1	0.025
PF04324	Pyoverdine.secretion	#NAME?	#NAME?	0.0251516	0.128224	0.402786	0	0	5.981271396521689e+AC0-5	0.12663	0.393709	28	12	NA	1	0.025
PF00772	Coloroured.colonies	#NAME?	#NAME?	0.0251516	0.128224	0.592059	0	0	5.981271396521689e+AC0-5	0.12663	0.585115	28	12	NA	1	0.025
PF01512	Mucoidy	#NAME?	#NAME?	0.0251516	0.128224	0.359045	0	0	5.981271396521689e+AC0-5	0.12663	0.352919	28	12	NA	1	0.025
PF01512	Pyoverdine.secretion	#NAME?	#NAME?	0.0251516	0.128224	0.402786	0	0	5.981271396521689e+AC0-5	0.12663	0.393709	28	12	NA	1	0.025
PF03796	Coloroured.colonies	#NAME?	#NAME?	0.0251516	0.128224	0.592059	0	0	5.981271396521689e+AC0-5	0.12663	0.585115	28	12	NA	1	0.025
PF03869	Coloroured.colonies	#NAME?	#NAME?	0.0251516	0.128224	0.592059	0	0	5.981271396521689e+AC0-5	0.12663	0.585115	28	12	NA	1	0.025
PF04245	Coloroured.colonies	#NAME?	#NAME?	0.0251516	0.128224	0.592059	0	0	5.981271396521689e+AC0-5	0.12663	0.585115	28	12	NA	1	0.025
PF04851	Coloroured.colonies	#NAME?	#NAME?	0.0251516	0.128224	0.592059	0	0	5.981271396521689e+AC0-5	0.12663	0.585115	28	12	NA	1	0.025
PF05016	Coloroured.colonies	#NAME?	#NAME?	0.0251516	0.128224	0.592059	0	0	5.981271396521689e+AC0-5	0.12663	0.585115	28	12	NA	1	0.025
PF06834	Coloroured.colonies	#NAME?	#NAME?	0.0251516	0.128224	0.592059	0	0	5.981271396521689e+AC0-5	0.12663	0.585115	28	12	NA	1	0.025
PF07514	Coloroured.colonies	#NAME?	#NAME?	0.0251516	0.128224	0.592059	0	0	5.981271396521689e+AC0-5	0.12663	0.585115	28	12	NA	1	0.025
PF07515	Coloroured.colonies	#NAME?	#NAME?	0.0251516	0.128224	0.592059	0	0	5.981271396521689e+AC0-5	0.12663	0.585115	28	12	NA	1	0.025
PF08900	Coloroured.colonies	#NAME?	#NAME?	0.0251516	0.128224	0.592059	0	0	5.981271396521689e+AC0-5	0.12663	0.585115	28	12	NA	1	0.025
PF09686	Coloroured.colonies	#NAME?	#NAME?	0.0251516	0.128224	0.592059	0	0	5.981271396521689e+AC0-5	0.12663	0.585115	28	12	NA	1	0.025
PF11072	Coloroured.colonies	#NAME?	#NAME?	0.110178	0.388803	0.592059	1.731027385254441e+AC0-5	+AC0-1.772141177240174e+AC0-5	6.683672982902935e+AC0-5	0.382929	0.585115	28	12	NA	1	0.0762821
PF11190	Coloroured.colonies	#NAME?	#NAME?	0.0251516	0.128224	0.592059	0	0	5.981271396521689e+AC0-5	0.12663	0.585115	28	12	NA	1	0.025
PF11198	Coloroured.colonies	#NAME?	#NAME?	0.0251516	0.128224	0.592059	0	0	5.981271396521689e+AC0-5	0.12663	0.585115	28	12	NA	1	0.025
PF11660	Coloroured.colonies	#NAME?	#NAME?	0.0251516	0.128224	0.592059	0	0	5.981271396521689e+AC0-5	0.12663	0.585115	28	12	NA	1	0.025
PF11679	Coloroured.colonies	#NAME?	#NAME?	0.0251516	0.128224	0.592059	0	0	5.981271396521689e+AC0-5	0.12663	0.585115	28	12	NA	1	0.025
PF11990	Coloroured.colonies	#NAME?	#NAME?	0.0251516	0.128224	0.592059	0	0	5.981271396521689e+AC0-5	0.12663	0.585115	28	12	NA	1	0.025
PF12696	Coloroured.colonies	#NAME?	#NAME?	0.0251516	0.128224	0.592059	0	0	5.981271396521689e+AC0-5	0.12663	0.585115	28	12	NA	1	0.025
PF13462	Coloroured.colonies	#NAME?	#NAME?	0.0251516	0.128224	0.592059	0	0	5.981271396521689e+AC0-5	0.12663	0.585115	28	12	NA	1	0.025
PF14348	Coloroured.colonies	#NAME?	#NAME?	0.0251516	0.128224	0.592059	0	0	5.981271396521689e+AC0-5	0.12663	0.585115	28	12	NA	1	0.025
PF00325	Mucoidy	#NAME?	#NAME?	0.0251516	0.128224	0.359045	0	0	5.981271396521689e+AC0-5	0.12663	0.352919	28	12	NA	1	0.025
PF00325	Pyoverdine.secretion	#NAME?	#NAME?	0.0251516	0.128224	0.402786	0	0	5.981271396521689e+AC0-5	0.12663	0.393709	28	12	NA	1	0.025
PF00420	Mucoidy	#NAME?	#NAME?	0.0251516	0.128224	0.359045	0	0	5.981271396521689e+AC0-5	0.12663	0.352919	28	12	NA	1	0.025
PF00420	Pyoverdine.secretion	#NAME?	#NAME?	0.0251516	0.128224	0.402786	0	0	5.981271396521689e+AC0-5	0.12663	0.393709	28	12	NA	1	0.025
PF00577	Protease.secretion	#NAME?	#NAME?	0.203691	0.560174	0.803806	0	0	6.644660362583556e+AC0-5	0.553349	0.794525	36	4	NA	1	0.0711538
PF00692	Mucoidy	#NAME?	#NAME?	0.0251516	0.128224	0.359045	0	0	5.981271396521689e+AC0-5	0.12663	0.352919	28	12	NA	1	0.025
PF00692	Pyoverdine.secretion	#NAME?	#NAME?	0.0251516	0.128224	0.402786	0	0	5.981271396521689e+AC0-5	0.12663	0.393709	28	12	NA	1	0.025
PF01029	Mucoidy	#NAME?	#NAME?	0.0251516	0.128224	0.359045	0	0	5.981271396521689e+AC0-5	0.12663	0.352919	28	12	NA	1	0.025
PF01029	Pyoverdine.secretion	#NAME?	#NAME?	0.0251516	0.128224	0.402786	0	0	5.981271396521689e+AC0-5	0.12663	0.393709	28	12	NA	1	0.025
PF01048	Mucoidy	#NAME?	#NAME?	0.0251516	0.128224	0.359045	0	0	5.981271396521689e+AC0-5	0.12663	0.352919	28	12	NA	1	0.025
PF01048	Pyoverdine.secretion	#NAME?	#NAME?	0.0251516	0.128224	0.402786	0	0	5.981271396521689e+AC0-5	0.12663	0.393709	28	12	NA	1	0.025
PF03330	Mucoidy	#NAME?	#NAME?	0.0251516	0.128224	0.359045	0	0	5.981271396521689e+AC0-5	0.12663	0.352919	28	12	NA	1	0.025
PF03330	Pyoverdine.secretion	#NAME?	#NAME?	0.0251516	0.128224	0.402786	0	0	5.981271396521689e+AC0-5	0.12663	0.393709	28	12	NA	1	0.025
PF03788	Mucoidy	#NAME?	#NAME?	0.0251516	0.128224	0.359045	0	0	5.981271396521689e+AC0-5	0.12663	0.352919	28	12	NA	1	0.025
PF04261	Mucoidy	#NAME?	#NAME?	0.0251516	0.128224	0.359045	0	0	5.981271396521689e+AC0-5	0.12663	0.352919	28	12	NA	1	0.025
PF04261	Pyoverdine.secretion	#NAME?	#NAME?	0.0251516	0.128224	0.402786	0	0	5.981271396521689e+AC0-5	0.12663	0.393709	28	12	NA	1	0.025
PF05597	Mucoidy	#NAME?	#NAME?	0.0251516	0.128224	0.359045	0	0	5.981271396521689e+AC0-5	0.12663	0.352919	28	12	NA	1	0.025
PF05597	Pyoverdine.secretion	#NAME?	#NAME?	0.0251516	0.128224	0.402786	0	0	5.981271396521689e+AC0-5	0.12663	0.393709	28	12	NA	1	0.025
PF09836	Mucoidy	#NAME?	#NAME?	0.0251516	0.128224	0.359045	0	0	5.981271396521689e+AC0-5	0.12663	0.352919	28	12	NA	1	0.025
PF09836	Pyoverdine.secretion	#NAME?	#NAME?	0.0251516	0.128224	0.402786	0	0	5.981271396521689e+AC0-5	0.12663	0.393709	28	12	NA	1	0.025
PF13452	Mucoidy	#NAME?	#NAME?	0.0251516	0.128224	0.359045	0	0	5.981271396521689e+AC0-5	0.12663	0.352919	28	12	NA	1	0.025
PF13452	Pyoverdine.secretion	#NAME?	#NAME?	0.0251516	0.128224	0.402786	0	0	5.981271396521689e+AC0-5	0.12663	0.393709	28	12	NA	1	0.025
PF13500	Mucoidy	#NAME?	#NAME?	0.0251516	0.128224	0.359045	0	0	5.981271396521689e+AC0-5	0.12663	0.352919	28	12	NA	1	0.025
PF13500	Pyoverdine.secretion	#NAME?	#NAME?	0.0251516	0.128224	0.402786	0	0	5.981271396521689e+AC0-5	0.12663	0.393709	28	12	NA	1	0.025
PF14437	Mucoidy	#NAME?	#NAME?	0.0251516	0.128224	0.359045	0	0	5.981271396521689e+AC0-5	0.12663	0.352919	28	12	NA	1	0.025
PF14437	Pyoverdine.secretion	#NAME?	#NAME?	0.0251516	0.128224	0.402786	0	0	5.981271396521689e+AC0-5	0.12663	0.393709	28	12	NA	1	0.025
PF14715	Mucoidy	#NAME?	#NAME?	0.0251516	0.128224	0.359045	0	0	5.981271396521689e+AC0-5	0.12663	0.352919	28	12	NA	1	0.025
PF14715	Pyoverdine.secretion	#NAME?	#NAME?	0.0251516	0.128224	0.402786	0	0	5.981271396521689e+AC0-5	0.12663	0.393709	28	12	NA	1	0.025
PF16703	Mucoidy	#NAME?	#NAME?	0.0251516	0.128224	0.359045	0	0	5.981271396521689e+AC0-5	0.12663	0.352919	28	12	NA	1	0.025
PF16703	Pyoverdine.secretion	#NAME?	#NAME?	0.0251516	0.128224	0.402786	0	0	5.981271396521689e+AC0-5	0.12663	0.393709	28	12	NA	1	0.025
PF16822	Mucoidy	#NAME?	#NAME?	0.0251516	0.128224	0.359045	0	0	5.981271396521689e+AC0-5	0.12663	0.352919	28	12	NA	1	0.025
PF16868	Mucoidy	#NAME?	#NAME?	0.0251516	0.128224	0.359045	0	0	5.981271396521689e+AC0-5	0.12663	0.352919	28	12	NA	1	0.025
PF16868	Pyoverdine.secretion	#NAME?	#NAME?	0.0251516	0.128224	0.402786	0	0	5.981271396521689e+AC0-5	0.12663	0.393709	28	12	NA	1	0.025
PF02627	Coloroured.colonies	#NAME?	#NAME?	0.0251516	0.128224	0.592059	0	0	5.981271396521689e+AC0-5	0.12663	0.585115	28	12	NA	1	0.025
PF13353	Coloroured.colonies	#NAME?	#NAME?	0.0251516	0.128224	0.592059	0	0	5.981271396521689e+AC0-5	0.12663	0.585115	28	12	NA	1	0.025
PF00975	Protease.secretion	#NAME?	#NAME?	0.29389	0.65726	0.803806	5.782783576131653e+AC0-5	+AC0-4.001953872527012e+AC0-5	5.873773447521703e+AC0-5	0.637352	0.794525	36	4	NA	1	0.122436
PF00356	Mucoidy	#NAME?	#NAME?	0.0251516	0.128224	0.359045	0	0	5.981271396521689e+AC0-5	0.12663	0.352919	28	12	NA	1	0.025
PF00356	Pyoverdine.secretion	#NAME?	#NAME?	0.0251516	0.128224	0.402786	0	0	5.981271396521689e+AC0-5	0.12663	0.393709	28	12	NA	1	0.025
PF01312	Mucoidy	#NAME?	#NAME?	0.110178	0.388803	0.588591	1.731027385254441e+AC0-5	+AC0-1.772141177240174e+AC0-5	6.683672982902935e+AC0-5	0.382929	0.578662	28	12	NA	1	0.0762821
PF01396	Mucoidy	#NAME?	#NAME?	0.0251516	0.128224	0.359045	0	0	5.981271396521689e+AC0-5	0.12663	0.352919	28	12	NA	1	0.025
PF01467	Mucoidy	#NAME?	#NAME?	0.0251516	0.128224	0.359045	0	0	5.981271396521689e+AC0-5	0.12663	0.352919	28	12	NA	1	0.025
PF01467	Pyoverdine.secretion	#NAME?	#NAME?	0.0251516	0.128224	0.402786	0	0	5.981271396521689e+AC0-5	0.12663	0.393709	28	12	NA	1	0.025
PF01497	Mucoidy	#NAME?	#NAME?	0.0251516	0.128224	0.359045	0	0	5.981271396521689e+AC0-5	0.12663	0.352919	28	12	NA	1	0.025
PF01497	Pyoverdine.secretion	#NAME?	#NAME?	0.0251516	0.128224	0.402786	0	0	5.981271396521689e+AC0-5	0.12663	0.393709	28	12	NA	1	0.025
PF02678	Mucoidy	#NAME?	#NAME?	0.0251516	0.128224	0.359045	0	0	5.981271396521689e+AC0-5	0.12663	0.352919	28	12	NA	1	0.025
PF02678	Pyoverdine.secretion	#NAME?	#NAME?	0.0251516	0.128224	0.402786	0	0	5.981271396521689e+AC0-5	0.12663	0.393709	28	12	NA	1	0.025
PF05932	Mucoidy	#NAME?	#NAME?	0.0251516	0.128224	0.359045	0	0	5.981271396521689e+AC0-5	0.12663	0.352919	28	12	NA	1	0.025
PF05932	Pyoverdine.secretion	#NAME?	#NAME?	0.0251516	0.128224	0.402786	0	0	5.981271396521689e+AC0-5	0.12663	0.393709	28	12	NA	1	0.025
PF06983	Mucoidy	#NAME?	#NAME?	0.0251516	0.128224	0.359045	0	0	5.981271396521689e+AC0-5	0.12663	0.352919	28	12	NA	1	0.025
PF06983	Pyoverdine.secretion	#NAME?	#NAME?	0.0251516	0.128224	0.402786	0	0	5.981271396521689e+AC0-5	0.12663	0.393709	28	12	NA	1	0.025
PF10417	Mucoidy	#NAME?	#NAME?	0.0251516	0.128224	0.359045	0	0	5.981271396521689e+AC0-5	0.12663	0.352919	28	12	NA	1	0.025
PF10417	Pyoverdine.secretion	#NAME?	#NAME?	0.0251516	0.128224	0.402786	0	0	5.981271396521689e+AC0-5	0.12663	0.393709	28	12	NA	1	0.025
PF00176	Coloroured.colonies	#NAME?	#NAME?	0.0251516	0.128224	0.592059	0	0	5.981271396521689e+AC0-5	0.12663	0.585115	28	12	NA	1	0.025
PF02195	Coloroured.colonies	#NAME?	#NAME?	0.0251516	0.128224	0.592059	0	0	5.981271396521689e+AC0-5	0.12663	0.585115	28	12	NA	1	0.025
PF04116	Coloroured.colonies	#NAME?	#NAME?	0.0251516	0.128224	0.592059	0	0	5.981271396521689e+AC0-5	0.12663	0.585115	28	12	NA	1	0.025
PF12840	Coloroured.colonies	#NAME?	#NAME?	0.0251516	0.128224	0.592059	0	0	5.981271396521689e+AC0-5	0.12663	0.585115	28	12	NA	1	0.025
PF13361	Coloroured.colonies	#NAME?	#NAME?	0.0251516	0.128224	0.592059	0	0	5.981271396521689e+AC0-5	0.12663	0.585115	28	12	NA	1	0.025
PF00120	Protease.secretion	#NAME?	#NAME?	0.203691	0.560174	0.803806	0	0	6.644660362583556e+AC0-5	0.553349	0.794525	36	4	NA	1	0.0711538
PF01180	Mucoidy	#NAME?	#NAME?	0.0251516	0.128224	0.359045	0	0	5.981271396521689e+AC0-5	0.12663	0.352919	28	12	NA	1	0.025
PF01180	Pyoverdine.secretion	#NAME?	#NAME?	0.0251516	0.128224	0.402786	0	0	5.981271396521689e+AC0-5	0.12663	0.393709	28	12	NA	1	0.025
PF02826	Protease.secretion	#NAME?	#NAME?	0.203691	0.560174	0.803806	0	0	6.644660362583556e+AC0-5	0.553349	0.794525	36	4	NA	1	0.0711538
PF03450	Mucoidy	#NAME?	#NAME?	0.0251516	0.128224	0.359045	0	0	5.981271396521689e+AC0-5	0.12663	0.352919	28	12	NA	1	0.025
PF03450	Pyoverdine.secretion	#NAME?	#NAME?	0.0251516	0.128224	0.402786	0	0	5.981271396521689e+AC0-5	0.12663	0.393709	28	12	NA	1	0.025
PF00487	Coloroured.colonies	#NAME?	#NAME?	0.0251516	0.128224	0.592059	0	0	5.981271396521689e+AC0-5	0.12663	0.585115	28	12	NA	1	0.025
PF02801	Coloroured.colonies	#NAME?	#NAME?	0.0251516	0.128224	0.592059	0	0	5.981271396521689e+AC0-5	0.12663	0.585115	28	12	NA	1	0.025
PF02801	Mucoidy	#NAME?	#NAME?	0.0251516	0.128224	0.359045	0	0	5.981271396521689e+AC0-5	0.12663	0.352919	28	12	NA	1	0.025
PF02801	Pyoverdine.secretion	#NAME?	#NAME?	0.0251516	0.128224	0.402786	0	0	5.981271396521689e+AC0-5	0.12663	0.393709	28	12	NA	1	0.025
PF08447	Mucoidy	#NAME?	#NAME?	0.0251516	0.128224	0.359045	0	0	5.981271396521689e+AC0-5	0.12663	0.352919	28	12	NA	1	0.025
PF08447	Pyoverdine.secretion	#NAME?	#NAME?	0.0251516	0.128224	0.402786	0	0	5.981271396521689e+AC0-5	0.12663	0.393709	28	12	NA	1	0.025
PF00581	Mucoidy	#NAME?	#NAME?	0.0251516	0.128224	0.359045	0	0	5.981271396521689e+AC0-5	0.12663	0.352919	28	12	NA	1	0.025
PF00581	Pyoverdine.secretion	#NAME?	#NAME?	0.0251516	0.128224	0.402786	0	0	5.981271396521689e+AC0-5	0.12663	0.393709	28	12	NA	1	0.025
PF01479	Mucoidy	#NAME?	#NAME?	0.0251516	0.128224	0.359045	0	0	5.981271396521689e+AC0-5	0.12663	0.352919	28	12	NA	1	0.025
PF01479	Pyoverdine.secretion	#NAME?	#NAME?	0.0251516	0.128224	0.402786	0	0	5.981271396521689e+AC0-5	0.12663	0.393709	28	12	NA	1	0.025
PF03929	Protease.secretion	#NAME?	#NAME?	0.29389	0.65726	0.803806	0	0	0	0.63307	0.794525	36	4	NA	1	0.122436
PF01584	Mucoidy	#NAME?	#NAME?	0.0251516	0.128224	0.359045	0	0	5.981271396521689e+AC0-5	0.12663	0.352919	28	12	NA	1	0.025
PF01584	Pyoverdine.secretion	#NAME?	#NAME?	0.0251516	0.128224	0.402786	0	0	5.981271396521689e+AC0-5	0.12663	0.393709	28	12	NA	1	0.025
PF00027	Coloroured.colonies	#NAME?	#NAME?	0.0251516	0.128224	0.592059	0	0	5.981271396521689e+AC0-5	0.12663	0.585115	28	12	NA	1	0.025
PF03992	Mucoidy	#NAME?	#NAME?	0.0251516	0.128224	0.359045	0	0	5.981271396521689e+AC0-5	0.12663	0.352919	28	12	NA	1	0.025
PF00691	Mucoidy	#NAME?	#NAME?	0.0251516	0.128224	0.359045	0	0	5.981271396521689e+AC0-5	0.12663	0.352919	28	12	NA	1	0.025
PF00691	Pyoverdine.secretion	#NAME?	#NAME?	0.0251516	0.128224	0.402786	0	0	5.981271396521689e+AC0-5	0.12663	0.393709	28	12	NA	1	0.025
PF13426	Mucoidy	#NAME?	#NAME?	0.0251516	0.128224	0.359045	0	0	5.981271396521689e+AC0-5	0.12663	0.352919	28	12	NA	1	0.025
PF13426	Pyoverdine.secretion	#NAME?	#NAME?	0.0251516	0.128224	0.402786	0	0	5.981271396521689e+AC0-5	0.12663	0.393709	28	12	NA	1	0.025
PF16220	Mucoidy	#NAME?	#NAME?	0.0251516	0.128224	0.359045	0	0	5.981271396521689e+AC0-5	0.12663	0.352919	28	12	NA	1	0.025
PF16220	Pyoverdine.secretion	#NAME?	#NAME?	0.0251516	0.128224	0.402786	0	0	5.981271396521689e+AC0-5	0.12663	0.393709	28	12	NA	1	0.025
PF00106	Mucoidy	#NAME?	#NAME?	0.323896	0.681011	0.72974	2.067763669714228e+AC0-5	+AC0-4.292708419748623e+AC0-5	3.282701561805266e+AC0-5	0.893252	0.916486	28	12	NA	1	0.332692
PF08241	Autolysis	#NAME?	#NAME?	0.167913	0.505994	0.624128	1.8793138859492706e+AC0-5	+AC0-4.033882486829119e+AC0-5	5.0708396802842445e+AC0-6	0.504024	0.622956	12	28	NA	1	0.127564
PF04773	Mucoidy	#NAME?	#NAME?	0.0251516	0.128224	0.359045	0	0	5.981271396521689e+AC0-5	0.12663	0.352919	28	12	NA	1	0.025
PF04773	Pyoverdine.secretion	#NAME?	#NAME?	0.0251516	0.128224	0.402786	0	0	5.981271396521689e+AC0-5	0.12663	0.393709	28	12	NA	1	0.025
PF03466	Protease.secretion	#NAME?	#NAME?	0.29389	0.65726	0.803806	5.782783576131653e+AC0-5	+AC0-4.001953872527012e+AC0-5	5.873773447521703e+AC0-5	0.637352	0.794525	36	4	NA	1	0.122436
PF08042	Biofilm	#NAME?	#NAME?	0.182407	0.531757	0.621902	3.6135133752261944e+AC0-6	+AC0-1.3166102485150414e+AC0-5	7.43107907804938e+AC0-5	0.524763	0.611394	27	13	NA	0.825	0.148077
PF13649	Biofilm	#NAME?	#NAME?	0.262923	0.631134	0.696972	5.834538050898848e+AC0-5	+AC0-1.9990244524559838e+AC0-5	1.4697122860450266e+AC0-5	0.455404	0.571526	27	13	NA	1	0.250641
PF13332	Piocyanine.secretion	#NAME?	#NAME?	0.143673	0.465071	0.528804	5.746389479235557e+AC0-5	+AC0-2.203072399203402e+AC0-5	3.4857198789540325e+AC0-6	0.457901	0.519791	26	14	NA	1	0.112179
PF03466	Hemolysis	#NAME?	#NAME?	0.215141	0.578837	0.691634	3.089203733762164e+AC0-5	+AC0-1.7300479756007816e+AC0-5	3.0450883803223147e+AC0-5	0.576646	0.69127	7	33	NA	1	0.122436
PF05947	Hemolysis	#NAME?	#NAME?	0.143786	0.465863	0.691634	5.675876901835239e+AC0-6	+AC0-4.757782224460378e+AC0-5	2.4196162647389504e+AC0-5	0.458693	0.69127	7	33	NA	1	0.0711538
PF12679	Hemolysis	#NAME?	#NAME?	0.143786	0.465863	0.691634	5.675876901835239e+AC0-6	+AC0-4.757782224460378e+AC0-5	2.4196162647389504e+AC0-5	0.458693	0.69127	7	33	NA	1	0.0711538
PF03972	Hemolysis	#NAME?	#NAME?	0.143786	0.465863	0.691634	5.675876901835239e+AC0-6	+AC0-4.757782224460378e+AC0-5	2.4196162647389504e+AC0-5	0.458693	0.69127	7	33	NA	1	0.0711538
PF02514	Hemolysis	#NAME?	#NAME?	0.215141	0.578837	0.691634	3.1924556644250145e+AC0-5	+AC0-5.73071208735229e+AC0-5	1.0381478873561608e+AC0-5	0.238828	0.666546	7	33	NA	1	0.122436
PF05673	Hemolysis	#NAME?	#NAME?	0.143786	0.465863	0.691634	5.675876901835239e+AC0-6	+AC0-4.757782224460378e+AC0-5	2.4196162647389504e+AC0-5	0.458693	0.69127	7	33	NA	1	0.0711538
PF01571	Hemolysis	#NAME?	#NAME?	0.27242	0.641414	0.691634	1.3790728921348799e+AC0-5	+AC0-3.140393332183305e+AC0-5	3.541029716827115e+AC0-5	0.411931	0.69127	7	33	NA	1	0.173718
PF02626	Hemolysis	#NAME?	#NAME?	0.143786	0.465863	0.691634	5.675876901835239e+AC0-6	+AC0-4.757782224460378e+AC0-5	2.4196162647389504e+AC0-5	0.458693	0.69127	7	33	NA	1	0.0711538
PF12172	Hemolysis	#NAME?	#NAME?	0.143786	0.465863	0.691634	5.675876901835239e+AC0-6	+AC0-4.757782224460378e+AC0-5	2.4196162647389504e+AC0-5	0.458693	0.69127	7	33	NA	0.075	0.0711538
PF04412	Hemolysis	#NAME?	#NAME?	0.143786	0.465863	0.691634	5.675876901835239e+AC0-6	+AC0-4.757782224460378e+AC0-5	2.4196162647389504e+AC0-5	0.458693	0.69127	7	33	NA	1	0.0711538
PF00296	Hemolysis	#NAME?	#NAME?	0.143786	0.465863	0.691634	5.675876901835239e+AC0-6	+AC0-4.757782224460378e+AC0-5	2.4196162647389504e+AC0-5	0.458693	0.69127	7	33	NA	1	0.0711538
PF00202	LasR.mutants	#NAME?	#NAME?	0.258333	0.6323	0.689565	0	0	0	0.624206	0.694392	25	6	9	1	0.1
PF13520	LasR.mutants	#NAME?	#NAME?	0.1542	0.490351	0.689565	0	0	6.190481331404022e+AC0-5	0.481019	0.694392	25	6	9	1	0.0487179
PF02738	LasR.mutants	#NAME?	#NAME?	0.1542	0.490351	0.689565	0	0	6.190481331404022e+AC0-5	0.481019	0.694392	25	6	9	1	0.28141
PF00724	LasR.mutants	#NAME?	#NAME?	0.1542	0.490351	0.689565	0	0	6.190481331404022e+AC0-5	0.481019	0.694392	25	6	9	1	0.0487179
PF01545	LasR.mutants	#NAME?	#NAME?	0.1542	0.490351	0.689565	0	0	6.190481331404022e+AC0-5	0.481019	0.694392	25	6	9	1	0.112179
PF03284	LasR.mutants	#NAME?	#NAME?	0.258333	0.6323	0.689565	3.842136463722893e+AC0-5	+AC0-2.5394955058366235e+AC0-5	1.6772101013489275e+AC0-5	0.606221	0.694392	25	6	9	1	0.1
PF12172	LasR.mutants	#NAME?	#NAME?	0.1542	0.490351	0.689565	0	0	6.190481331404022e+AC0-5	0.481019	0.694392	25	6	9	0.075	0.0711538
PF13632	LasR.mutants	#NAME?	#NAME?	0.1542	0.490351	0.689565	0	0	6.190481331404022e+AC0-5	0.481019	0.694392	25	6	9	0.075	0.0711538
PF00857	LasR.mutants	#NAME?	#NAME?	0.1542	0.490351	0.689565	0	0	6.190481331404022e+AC0-5	0.481019	0.694392	25	6	9	1	0.0487179
PF13379	LasR.mutants	#NAME?	#NAME?	0.1542	0.490351	0.689565	0	0	6.190481331404022e+AC0-5	0.481019	0.694392	25	6	9	1	0.0487179
PF13406	LasR.mutants	#NAME?	#NAME?	0.1542	0.490351	0.689565	0	0	6.190481331404022e+AC0-5	0.481019	0.694392	25	6	9	1	0.0487179
PF00562	LasR.mutants	#NAME?	#NAME?	0.1542	0.490351	0.689565	0	0	6.190481331404022e+AC0-5	0.481019	0.694392	25	6	9	1	0.0711538
PF01571	LasR.mutants	#NAME?	#NAME?	0.1542	0.490351	0.689565	0	0	6.190481331404022e+AC0-5	0.481019	0.694392	25	6	9	1	0.173718
PF02685	LasR.mutants	#NAME?	#NAME?	0.1542	0.490351	0.689565	0	0	6.190481331404022e+AC0-5	0.481019	0.694392	25	6	9	1	0.0923077
PF05943	LasR.mutants	#NAME?	#NAME?	0.1542	0.490351	0.689565	0	0	6.190481331404022e+AC0-5	0.481019	0.694392	25	6	9	1	0.0487179
PF13458	LasR.mutants	#NAME?	#NAME?	0.1542	0.490351	0.689565	0	0	6.190481331404022e+AC0-5	0.481019	0.694392	25	6	9	1	0.0487179
PF05170	LasR.mutants	#NAME?	#NAME?	0.1542	0.490351	0.689565	0	0	6.190481331404022e+AC0-5	0.481019	0.694392	25	6	9	1	0.0923077
PF00270	LasR.mutants	#NAME?	#NAME?	0.1542	0.490351	0.689565	0	0	6.190481331404022e+AC0-5	0.481019	0.694392	25	6	9	1	0.0487179
PF00221	LasR.mutants	#NAME?	#NAME?	0.1542	0.490351	0.689565	0	0	6.190481331404022e+AC0-5	0.481019	0.694392	25	6	9	1	0.0487179
PF01145	LasR.mutants	#NAME?	#NAME?	0.1542	0.490351	0.689565	0	0	6.190481331404022e+AC0-5	0.481019	0.694392	25	6	9	1	0.0487179
PF00155	LasR.mutants	#NAME?	#NAME?	0.1542	0.490351	0.689565	0	0	6.190481331404022e+AC0-5	0.481019	0.694392	25	6	9	1	0.0487179
PF03466	LasR.mutants	#NAME?	#NAME?	0.258333	0.6323	0.689565	3.842136463722893e+AC0-5	+AC0-2.5394955058366235e+AC0-5	1.6772101013489275e+AC0-5	0.606221	0.694392	25	6	9	1	0.122436
PF13193	Biofilm	#NAME?	#NAME?	0.224726	0.598957	0.663825	4.082897430446257e+AC0-5	+AC0-1.1935889628597379e+AC0-6	8.052758802664782e+AC0-6	0.93988	0.991557	27	13	NA	1	0.194872
PF13412	Biofilm	#NAME?	#NAME?	0.128935	0.443857	0.580991	1.5603652891338086e+AC0-5	+AC0-4.712219873264799e+AC0-5	3.5796236407907926e+AC0-5	0.4367	0.571526	27	13	NA	1	0.0923077
PF12399	Biofilm	#NAME?	#NAME?	0.128935	0.443857	0.580991	1.5603652891338086e+AC0-5	+AC0-4.712219873264799e+AC0-5	3.5796236407907926e+AC0-5	0.4367	0.571526	27	13	NA	1	0.0923077
PF11412	Biofilm	#NAME?	#NAME?	0.128935	0.443857	0.580991	1.5603652891338086e+AC0-5	+AC0-4.712219873264799e+AC0-5	3.5796236407907926e+AC0-5	0.4367	0.571526	27	13	NA	1	0.0923077
PF08279	Biofilm	#NAME?	#NAME?	0.128935	0.443857	0.580991	1.5603652891338086e+AC0-5	+AC0-4.712219873264799e+AC0-5	3.5796236407907926e+AC0-5	0.4367	0.571526	27	13	NA	1	0.0923077
PF13188	Biofilm	#NAME?	#NAME?	0.181262	0.539835	0.627762	6.214151366504847e+AC0-5	+AC0-1.017369616676078e+AC0-5	1.2750621560958395e+AC0-5	0.54473	0.631065	27	13	NA	1	0.14359
PF02954	Biofilm	#NAME?	#NAME?	0.128935	0.443857	0.580991	1.5603652891338086e+AC0-5	+AC0-4.712219873264799e+AC0-5	3.5796236407907926e+AC0-5	0.4367	0.571526	27	13	NA	1	0.0923077
PF00571	Biofilm	#NAME?	#NAME?	0.128935	0.443857	0.580991	1.5603652891338086e+AC0-5	+AC0-4.712219873264799e+AC0-5	3.5796236407907926e+AC0-5	0.4367	0.571526	27	13	NA	1	0.0923077
PF02321	Piocyanine.secretion	#NAME?	#NAME?	0.497544	0.787802	0.831117	+AC0-4.331484821068004e+AC0-5	+AC0-4.384213350000725e+AC0-5	8.816238075188536e+AC0-5	0.935692	0.975408	26	14	NA	1	0.715385
PF00155	Piocyanine.secretion	#NAME?	#NAME?	0.0709934	0.299093	0.528804	0	0	0	0.293114	0.519791	26	14	NA	1	0.0487179
PF00884	Piocyanine.secretion	#NAME?	#NAME?	0.0709934	0.299093	0.528804	0	0	0	0.293114	0.519791	26	14	NA	1	0.0487179
PF00990	Piocyanine.secretion	#NAME?	#NAME?	0.0709934	0.299093	0.528804	0	0	0	0.293114	0.519791	26	14	NA	1	0.0487179
PF00117	Piocyanine.secretion	#NAME?	#NAME?	0.0709934	0.299093	0.528804	0	0	0	0.293114	0.519791	26	14	NA	1	0.0487179
PF12840	Biofilm	#NAME?	#NAME?	0.029589	0.151957	0.580991	0	0	5.751307918135931e+AC0-5	0.149541	0.571526	27	13	NA	1	0.025
PF00202	Piocyanine.secretion	#NAME?	#NAME?	0.136576	0.470239	0.528804	0	0	0	0.463071	0.519791	26	14	NA	1	0.1
PF00376	Biofilm	#NAME?	#NAME?	0.029589	0.151957	0.580991	0	0	5.751307918135931e+AC0-5	0.149541	0.571526	27	13	NA	1	0.025
PF09278	Biofilm	#NAME?	#NAME?	0.029589	0.151957	0.580991	0	0	5.751307918135931e+AC0-5	0.149541	0.571526	27	13	NA	1	0.025
PF00724	Piocyanine.secretion	#NAME?	#NAME?	0.0709934	0.299093	0.528804	0	0	0	0.293114	0.519791	26	14	NA	1	0.0487179
PF13353	Biofilm	#NAME?	#NAME?	0.029589	0.151957	0.580991	0	0	5.751307918135931e+AC0-5	0.149541	0.571526	27	13	NA	1	0.025
PF01938	Biofilm	#NAME?	#NAME?	0.029589	0.151957	0.580991	0	0	5.751307918135931e+AC0-5	0.149541	0.571526	27	13	NA	1	0.025
PF05013	Biofilm	#NAME?	#NAME?	0.029589	0.151957	0.580991	0	0	5.751307918135931e+AC0-5	0.149541	0.571526	27	13	NA	1	0.025
PF09364	Biofilm	#NAME?	#NAME?	0.029589	0.151957	0.580991	0	0	5.751307918135931e+AC0-5	0.149541	0.571526	27	13	NA	1	0.025
PF12911	Biofilm	#NAME?	#NAME?	0.029589	0.151957	0.580991	0	0	5.751307918135931e+AC0-5	0.149541	0.571526	27	13	NA	1	0.025
PF04233	Biofilm	#NAME?	#NAME?	0.029589	0.151957	0.580991	0	0	5.751307918135931e+AC0-5	0.149541	0.571526	27	13	NA	0.975	0.025
PF00743	Biofilm	#NAME?	#NAME?	0.029589	0.151957	0.580991	0	0	5.751307918135931e+AC0-5	0.149541	0.571526	27	13	NA	1	0.025
PF06094	Biofilm	#NAME?	#NAME?	0.029589	0.151957	0.580991	0	0	5.751307918135931e+AC0-5	0.149541	0.571526	27	13	NA	0.975	0.025
PF09904	Biofilm	#NAME?	#NAME?	0.029589	0.151957	0.580991	0	0	5.751307918135931e+AC0-5	0.149541	0.571526	27	13	NA	0.975	0.025
PF09919	Biofilm	#NAME?	#NAME?	0.029589	0.151957	0.580991	0	0	5.751307918135931e+AC0-5	0.149541	0.571526	27	13	NA	0.975	0.025
PF10263	Biofilm	#NAME?	#NAME?	0.029589	0.151957	0.580991	0	0	5.751307918135931e+AC0-5	0.149541	0.571526	27	13	NA	0.975	0.025
PF13714	Biofilm	#NAME?	#NAME?	0.029589	0.151957	0.580991	0	0	5.751307918135931e+AC0-5	0.149541	0.571526	27	13	NA	1	0.025
PF00182	Biofilm	#NAME?	#NAME?	0.029589	0.151957	0.580991	0	0	5.751307918135931e+AC0-5	0.149541	0.571526	27	13	NA	0.975	0.025
PF06127	Biofilm	#NAME?	#NAME?	0.029589	0.151957	0.580991	0	0	5.751307918135931e+AC0-5	0.149541	0.571526	27	13	NA	1	0.025
PF12857	Biofilm	#NAME?	#NAME?	0.029589	0.151957	0.580991	0	0	5.751307918135931e+AC0-5	0.149541	0.571526	27	13	NA	0.975	0.025
PF14667	Biofilm	#NAME?	#NAME?	0.029589	0.151957	0.580991	0	0	5.751307918135931e+AC0-5	0.149541	0.571526	27	13	NA	0.975	0.025
PF04390	Biofilm	#NAME?	#NAME?	0.029589	0.151957	0.580991	0	0	5.751307918135931e+AC0-5	0.149541	0.571526	27	13	NA	0.975	0.025
PF13103	Biofilm	#NAME?	#NAME?	0.029589	0.151957	0.580991	0	0	5.751307918135931e+AC0-5	0.149541	0.571526	27	13	NA	1	0.025
PF00144	Piocyanine.secretion	#NAME?	#NAME?	0.0709934	0.299093	0.528804	0	0	0	0.293114	0.519791	26	14	NA	1	0.0487179
PF04381	Piocyanine.secretion	#NAME?	#NAME?	0.136576	0.470239	0.528804	0	0	0	0.463071	0.519791	26	14	NA	1	0.1
PF04303	Piocyanine.secretion	#NAME?	#NAME?	0.0709934	0.299093	0.528804	0	0	0	0.293114	0.519791	26	14	NA	1	0.0487179
PF02601	Piocyanine.secretion	#NAME?	#NAME?	0.0709934	0.299093	0.528804	0	0	0	0.293114	0.519791	26	14	NA	1	0.0487179
PF05943	Piocyanine.secretion	#NAME?	#NAME?	0.0709934	0.299093	0.528804	0	0	0	0.293114	0.519791	26	14	NA	1	0.0487179
PF07726	Piocyanine.secretion	#NAME?	#NAME?	0.0709934	0.299093	0.528804	0	0	0	0.293114	0.519791	26	14	NA	1	0.0487179
PF00221	Piocyanine.secretion	#NAME?	#NAME?	0.0709934	0.299093	0.528804	0	0	0	0.293114	0.519791	26	14	NA	1	0.0487179
PF13458	Piocyanine.secretion	#NAME?	#NAME?	0.0709934	0.299093	0.528804	0	0	0	0.293114	0.519791	26	14	NA	1	0.0487179
PF04828	Biofilm	#NAME?	#NAME?	0.029589	0.151957	0.580991	0	0	5.751307918135931e+AC0-5	0.149541	0.571526	27	13	NA	1	0.025
PF03573	Piocyanine.secretion	#NAME?	#NAME?	0.0709934	0.299093	0.528804	0	0	0	0.293114	0.519791	26	14	NA	1	0.0487179
PF00012	Biofilm	#NAME?	#NAME?	0.029589	0.151957	0.580991	0	0	5.751307918135931e+AC0-5	0.149541	0.571526	27	13	NA	1	0.025
PF01464	Biofilm	#NAME?	#NAME?	0.029589	0.151957	0.580991	0	0	5.751307918135931e+AC0-5	0.149541	0.571526	27	13	NA	1	0.025
PF05036	Biofilm	#NAME?	#NAME?	0.029589	0.151957	0.580991	0	0	5.751307918135931e+AC0-5	0.149541	0.571526	27	13	NA	1	0.025
PF13410	Biofilm	#NAME?	#NAME?	0.029589	0.151957	0.580991	0	0	5.751307918135931e+AC0-5	0.149541	0.571526	27	13	NA	1	0.025
PF13406	Piocyanine.secretion	#NAME?	#NAME?	0.0709934	0.299093	0.528804	0	0	0	0.293114	0.519791	26	14	NA	1	0.0487179
PF13379	Piocyanine.secretion	#NAME?	#NAME?	0.0709934	0.299093	0.528804	0	0	0	0.293114	0.519791	26	14	NA	1	0.0487179
PF02566	Biofilm	#NAME?	#NAME?	0.029589	0.151957	0.580991	0	0	5.751307918135931e+AC0-5	0.149541	0.571526	27	13	NA	1	0.025
PF00270	Piocyanine.secretion	#NAME?	#NAME?	0.0709934	0.299093	0.528804	0	0	0	0.293114	0.519791	26	14	NA	1	0.0487179
PF00857	Piocyanine.secretion	#NAME?	#NAME?	0.0709934	0.299093	0.528804	0	0	0	0.293114	0.519791	26	14	NA	1	0.0487179
PF01145	Piocyanine.secretion	#NAME?	#NAME?	0.0709934	0.299093	0.528804	0	0	0	0.293114	0.519791	26	14	NA	1	0.0487179
PF13437	Biofilm	#NAME?	#NAME?	0.112616	0.416439	0.580991	4.349023746079689e+AC0-5	+AC0-7.47008989343468e+AC0-5	5.0795103705913734e+AC0-5	0.411049	0.571526	27	13	NA	1	0.0762821
PF12625	Biofilm	#NAME?	#NAME?	0.112616	0.416439	0.580991	4.467842147286122e+AC0-5	+AC0-2.965040562048188e+AC0-5	6.639977211128826e+AC0-5	0.39329	0.571526	27	13	NA	1	0.0762821
PF00999	Biofilm	#NAME?	#NAME?	0.029589	0.151957	0.580991	0	0	5.751307918135931e+AC0-5	0.149541	0.571526	27	13	NA	1	0.025
PF01839	Hypermutability	#NAME?	#NAME?	0.209825	0.590951	0.669454	4.485613324089089e+AC0-6	+AC0-6.345171977252352e+AC0-5	1.9850764135579e+AC0-5	0.584364	0.657409	17	23	NA	0.25	0.192308
PF04632	Hypermutability	#NAME?	#NAME?	0.154061	0.514584	0.585101	4.2170013173401834e+AC0-5	+AC0-8.849642723090873e+AC0-5	7.518580883139825e+AC0-6	0.799875	0.849868	17	23	NA	1	0.122436
PF03143	Hypermutability	#NAME?	#NAME?	0.154061	0.514584	0.585101	4.2170013173401834e+AC0-5	+AC0-8.849642723090873e+AC0-5	7.518580883139825e+AC0-6	0.799875	0.849868	17	23	NA	1	0.122436
PF03972	Hypermutability	#NAME?	#NAME?	0.0991028	0.391632	0.457253	4.564936024846257e+AC0-5	+AC0-2.2494881706048916e+AC0-5	2.4165113425858193e+AC0-5	0.384671	0.449746	17	23	NA	1	0.0711538
PF04412	Hypermutability	#NAME?	#NAME?	0.0991028	0.391632	0.457253	4.564936024846257e+AC0-5	+AC0-2.2494881706048916e+AC0-5	2.4165113425858193e+AC0-5	0.384671	0.449746	17	23	NA	1	0.0711538
PF05947	Hypermutability	#NAME?	#NAME?	0.0991028	0.391632	0.457253	4.564936024846257e+AC0-5	+AC0-2.2494881706048916e+AC0-5	2.4165113425858193e+AC0-5	0.384671	0.449746	17	23	NA	1	0.0711538
PF00562	Hypermutability	#NAME?	#NAME?	0.0991028	0.391632	0.457253	4.564936024846257e+AC0-5	+AC0-2.2494881706048916e+AC0-5	2.4165113425858193e+AC0-5	0.384671	0.449746	17	23	NA	1	0.0711538
PF00890	Biofilm	#NAME?	#NAME?	0.076789	0.326519	0.580991	0	0	0	0.320157	0.571526	27	13	NA	1	0.0487179
PF00857	Biofilm	#NAME?	#NAME?	0.076789	0.326519	0.580991	0	0	0	0.320157	0.571526	27	13	NA	1	0.0487179
PF03284	Biofilm	#NAME?	#NAME?	0.143504	0.494883	0.580991	3.423826174321152e+AC0-5	+AC0-4.210778229335006e+AC0-5	2.351732799383691e+AC0-5	0.505428	0.59111	27	13	NA	1	0.1
PF03573	Biofilm	#NAME?	#NAME?	0.076789	0.326519	0.580991	0	0	0	0.320157	0.571526	27	13	NA	1	0.0487179
PF12838	Biofilm	#NAME?	#NAME?	0.076789	0.326519	0.580991	0	0	0	0.320157	0.571526	27	13	NA	1	0.0487179
PF00144	Biofilm	#NAME?	#NAME?	0.076789	0.326519	0.580991	0	0	0	0.320157	0.571526	27	13	NA	1	0.0487179
PF04381	Biofilm	#NAME?	#NAME?	0.143504	0.494883	0.580991	0	0	0	0.487752	0.571526	27	13	NA	1	0.1
PF02040	Biofilm	#NAME?	#NAME?	0.076789	0.326519	0.580991	0	0	0	0.320157	0.571526	27	13	NA	1	0.0487179
PF00202	Biofilm	#NAME?	#NAME?	0.143504	0.494883	0.580991	0	0	0	0.487752	0.571526	27	13	NA	1	0.1
PF00884	Biofilm	#NAME?	#NAME?	0.076789	0.326519	0.580991	0	0	0	0.320157	0.571526	27	13	NA	1	0.0487179
PF00990	Biofilm	#NAME?	#NAME?	0.076789	0.326519	0.580991	0	0	0	0.320157	0.571526	27	13	NA	1	0.0487179
PF00106	LasR.mutants	#NAME?	#NAME?	0.509445	0.798719	0.83634	+AC0-2.39153308940729e+AC0-5	+AC0-5.422766978945306e+AC0-5	8.503412537377871e+AC0-5	1	1	25	6	9	1	0.332692
PF02954	Hypermutability	#NAME?	#NAME?	0.126291	0.46834	0.537497	4.9973628315057065e+AC0-05	+AC0-6.54401697418525e+AC0-5	8.841371311573277e+AC0-7	0.461171	0.52266	17	23	NA	1	0.0923077
PF00486	Hypermutability	#NAME?	#NAME?	0.126291	0.46834	0.537497	4.9973628315057065e+AC0-05	+AC0-6.54401697418525e+AC0-5	8.841371311573277e+AC0-7	0.461171	0.52266	17	23	NA	1	0.0923077
PF02321	Pyoverdine.secretion	#NAME?	#NAME?	0.526614	0.810244	0.8652	3.0826397595867274e+AC0-5	+AC0-5.860576858812882e+AC0-5	5.8915345300205625e+AC0-6	0.814098	0.864803	28	12	NA	1	0.715385
PF00196	Piocyanine.secretion	#NAME?	#NAME?	0.033475	0.17614	0.528804	0	0	0	0.172955	0.519791	26	14	NA	1	0.025
PF02803	Piocyanine.secretion	#NAME?	#NAME?	0.033475	0.17614	0.528804	0	0	0	0.172955	0.519791	26	14	NA	1	0.025
PF00884	Coloroured.colonies	#NAME?	#NAME?	0.0829853	0.354959	0.592059	0	0	0	0.348284	0.585115	28	12	NA	1	0.0487179
PF00990	Coloroured.colonies	#NAME?	#NAME?	0.0829853	0.354959	0.592059	0	0	0	0.348284	0.585115	28	12	NA	1	0.0487179
PF00155	Mucoidy	#NAME?	#NAME?	0.0829853	0.354959	0.588591	0	0	0	0.348284	0.578662	28	12	NA	1	0.0487179
PF00155	Pyoverdine.secretion	#NAME?	#NAME?	0.0829853	0.354959	0.601433	0	0	0	0.348284	0.592589	28	12	NA	1	0.0487179
PF13520	Coloroured.colonies	#NAME?	#NAME?	0.0829853	0.354959	0.592059	0	0	0	0.348284	0.585115	28	12	NA	1	0.0487179
PF13520	Pyoverdine.secretion	#NAME?	#NAME?	0.0829853	0.354959	0.601433	0	0	0	0.348284	0.592589	28	12	NA	1	0.0487179
PF00155	Coloroured.colonies	#NAME?	#NAME?	0.0829853	0.354959	0.592059	0	0	0	0.348284	0.585115	28	12	NA	1	0.0487179
PF13520	Mucoidy	#NAME?	#NAME?	0.0829853	0.354959	0.588591	0	0	0	0.348284	0.578662	28	12	NA	1	0.0487179
PF00117	Coloroured.colonies	#NAME?	#NAME?	0.0829853	0.354959	0.592059	0	0	0	0.348284	0.585115	28	12	NA	1	0.0487179
PF00202	Pyoverdine.secretion	#NAME?	#NAME?	0.151105	0.519739	0.601433	0	0	0	0.512691	0.592589	28	12	NA	1	0.1
PF00202	Mucoidy	#NAME?	#NAME?	0.151105	0.519739	0.588591	0	0	0	0.512691	0.578662	28	12	NA	1	0.1
PF13439	Autolysis	#NAME?	#NAME?	0.0829853	0.354959	0.624128	0	0	0	0.348284	0.622956	12	28	NA	1	0.0487179
PF13411	Pyoverdine.secretion	#NAME?	#NAME?	0.350366	0.733623	0.791642	0	+AC0-4.8965007983364474e+AC0-5	4.022401044269694e+AC0-5	0.688216	0.745263	28	12	NA	1	0.35641
PF13411	Mucoidy	#NAME?	#NAME?	0.350366	0.733623	0.775292	0	+AC0-4.8965007983364474e+AC0-5	4.022401044269694e+AC0-5	0.688216	0.729818	28	12	NA	1	0.35641
PF00202	Coloroured.colonies	#NAME?	#NAME?	0.151105	0.519739	0.592059	0	0	0	0.512691	0.585115	28	12	NA	1	0.1
PF13411	Coloroured.colonies	#NAME?	#NAME?	0.350366	0.733623	0.802931	0	+AC0-4.8965007983364474e+AC0-5	4.022401044269694e+AC0-5	0.688216	0.764131	28	12	NA	1	0.35641
PF00724	Coloroured.colonies	#NAME?	#NAME?	0.0829853	0.354959	0.592059	0	0	0	0.348284	0.585115	28	12	NA	1	0.0487179
PF07676	Piocyanine.secretion	#NAME?	#NAME?	0.033475	0.17614	0.528804	0	0	0	0.172955	0.519791	26	14	NA	1	0.025
PF00482	Autolysis	#NAME?	#NAME?	0.151105	0.519739	0.624128	0	0	0	0.512691	0.622956	12	28	NA	1	0.1
PF00724	Mucoidy	#NAME?	#NAME?	0.0829853	0.354959	0.588591	0	0	0	0.348284	0.578662	28	12	NA	1	0.0487179
PF00724	Pyoverdine.secretion	#NAME?	#NAME?	0.0829853	0.354959	0.601433	0	0	0	0.348284	0.592589	28	12	NA	1	0.0487179
PF03372	Autolysis	#NAME?	#NAME?	0.0829853	0.354959	0.624128	0	0	0	0.348284	0.622956	12	28	NA	1	0.0487179
PF13560	Autolysis	#NAME?	#NAME?	0.357908	0.738122	0.818063	4.4877254258017795e+AC0-5	+AC0-2.3951431501703917e+AC0-5	1.0470287076853859e+AC0-5	0.734355	0.813888	12	28	NA	1	0.369231
PF02798	Autolysis	#NAME?	#NAME?	0.0829853	0.354959	0.624128	0	0	0	0.348284	0.622956	12	28	NA	1	0.0487179
PF04408	Autolysis	#NAME?	#NAME?	0.0829853	0.354959	0.624128	0	0	0	0.348284	0.622956	12	28	NA	1	0.0487179
PF04879	Autolysis	#NAME?	#NAME?	0.0829853	0.354959	0.624128	0	0	0	0.348284	0.622956	12	28	NA	1	0.0487179
PF06165	Autolysis	#NAME?	#NAME?	0.151105	0.519739	0.624128	0	0	0	0.512691	0.622956	12	28	NA	0.975	0.1
PF00108	Piocyanine.secretion	#NAME?	#NAME?	0.033475	0.17614	0.528804	0	0	0	0.172955	0.519791	26	14	NA	1	0.025
PF13245	Autolysis	#NAME?	#NAME?	0.0829853	0.354959	0.624128	0	0	0	0.348284	0.622956	12	28	NA	0.95	0.0487179
PF01118	Autolysis	#NAME?	#NAME?	0.0829853	0.354959	0.624128	0	0	0	0.348284	0.622956	12	28	NA	1	0.0487179
PF05594	Mucoidy	#NAME?	#NAME?	0.256133	0.661394	0.709958	3.5678778555694475e+AC0-5	+AC0-5.654285854384661e+AC0-6	4.604800435357298e+AC0-5	0.460484	0.578662	28	12	NA	1	0.215385
PF08786	Autolysis	#NAME?	#NAME?	0.0829853	0.354959	0.624128	0	0	0	0.348284	0.622956	12	28	NA	0.95	0.0487179
PF15538	Autolysis	#NAME?	#NAME?	0.0829853	0.354959	0.624128	0	0	0	0.348284	0.622956	12	28	NA	0.95	0.0487179
PF04055	Piocyanine.secretion	#NAME?	#NAME?	0.033475	0.17614	0.528804	0	0	0	0.172955	0.519791	26	14	NA	1	0.025
PF00132	Autolysis	#NAME?	#NAME?	0.0829853	0.354959	0.624128	0	0	0	0.348284	0.622956	12	28	NA	1	0.0487179
PF13276	Mucoidy	#NAME?	#NAME?	0.214261	0.615681	0.665542	5.031085067399901e+AC0-6	+AC0-6.181802925873233e+AC0-5	3.445140114096516e+AC0-5	0.609324	0.652923	28	12	NA	1	0.164103
PF01180	Piocyanine.secretion	#NAME?	#NAME?	0.033475	0.17614	0.528804	0	0	0	0.172955	0.519791	26	14	NA	1	0.025
PF03450	Piocyanine.secretion	#NAME?	#NAME?	0.033475	0.17614	0.528804	0	0	0	0.172955	0.519791	26	14	NA	1	0.025
PF02040	Pyoverdine.secretion	#NAME?	#NAME?	0.0829853	0.354959	0.601433	0	0	0	0.348284	0.592589	28	12	NA	1	0.0487179
PF04381	Coloroured.colonies	#NAME?	#NAME?	0.151105	0.519739	0.592059	0	0	0	0.512691	0.585115	28	12	NA	1	0.1
PF00144	Coloroured.colonies	#NAME?	#NAME?	0.0829853	0.354959	0.592059	0	0	0	0.348284	0.585115	28	12	NA	1	0.0487179
PF02595	Coloroured.colonies	#NAME?	#NAME?	0.0829853	0.354959	0.592059	0	0	0	0.348284	0.585115	28	12	NA	1	0.0487179
PF02749	Piocyanine.secretion	#NAME?	#NAME?	0.033475	0.17614	0.528804	0	0	0	0.172955	0.519791	26	14	NA	0.975	0.025
PF05988	Piocyanine.secretion	#NAME?	#NAME?	0.033475	0.17614	0.528804	0	0	0	0.172955	0.519791	26	14	NA	0.975	0.025
PF10982	Piocyanine.secretion	#NAME?	#NAME?	0.033475	0.17614	0.528804	0	0	0	0.172955	0.519791	26	14	NA	0.975	0.025
PF02040	Coloroured.colonies	#NAME?	#NAME?	0.0829853	0.354959	0.592059	0	0	0	0.348284	0.585115	28	12	NA	1	0.0487179
PF04303	Coloroured.colonies	#NAME?	#NAME?	0.0829853	0.354959	0.592059	0	0	0	0.348284	0.585115	28	12	NA	1	0.0487179
PF04303	Mucoidy	#NAME?	#NAME?	0.0829853	0.354959	0.588591	0	0	0	0.348284	0.578662	28	12	NA	1	0.0487179
PF04303	Pyoverdine.secretion	#NAME?	#NAME?	0.0829853	0.354959	0.601433	0	0	0	0.348284	0.592589	28	12	NA	1	0.0487179
PF02601	Coloroured.colonies	#NAME?	#NAME?	0.0829853	0.354959	0.592059	0	0	0	0.348284	0.585115	28	12	NA	1	0.0487179
PF13614	Autolysis	#NAME?	#NAME?	0.151105	0.519739	0.624128	4.9179503715355774e+AC0-5	+AC0-7.491237232095158e+AC0-5	7.073109966740067e+AC0-5	0.532658	0.622956	12	28	NA	1	0.1
PF05943	Mucoidy	#NAME?	#NAME?	0.0829853	0.354959	0.588591	0	0	0	0.348284	0.578662	28	12	NA	1	0.0487179
PF05943	Pyoverdine.secretion	#NAME?	#NAME?	0.0829853	0.354959	0.601433	0	0	0	0.348284	0.592589	28	12	NA	1	0.0487179
PF07726	Coloroured.colonies	#NAME?	#NAME?	0.0829853	0.354959	0.592059	0	0	0	0.348284	0.585115	28	12	NA	1	0.0487179
PF05943	Coloroured.colonies	#NAME?	#NAME?	0.0829853	0.354959	0.592059	0	0	0	0.348284	0.585115	28	12	NA	1	0.0487179
PF07726	Mucoidy	#NAME?	#NAME?	0.0829853	0.354959	0.588591	0	0	0	0.348284	0.578662	28	12	NA	1	0.0487179
PF07726	Pyoverdine.secretion	#NAME?	#NAME?	0.0829853	0.354959	0.601433	0	0	0	0.348284	0.592589	28	12	NA	1	0.0487179
PF00221	Coloroured.colonies	#NAME?	#NAME?	0.0829853	0.354959	0.592059	0	0	0	0.348284	0.585115	28	12	NA	1	0.0487179
PF13458	Coloroured.colonies	#NAME?	#NAME?	0.0829853	0.354959	0.592059	0	0	0	0.348284	0.585115	28	12	NA	1	0.0487179
PF03788	Piocyanine.secretion	#NAME?	#NAME?	0.033475	0.17614	0.528804	0	0	0	0.172955	0.519791	26	14	NA	1	0.025
PF16822	Piocyanine.secretion	#NAME?	#NAME?	0.033475	0.17614	0.528804	0	0	0	0.172955	0.519791	26	14	NA	1	0.025
PF01512	Piocyanine.secretion	#NAME?	#NAME?	0.033475	0.17614	0.528804	0	0	0	0.172955	0.519791	26	14	NA	1	0.025
PF00221	Pyoverdine.secretion	#NAME?	#NAME?	0.0829853	0.354959	0.601433	0	0	0	0.348284	0.592589	28	12	NA	1	0.0487179
PF00221	Mucoidy	#NAME?	#NAME?	0.0829853	0.354959	0.588591	0	0	0	0.348284	0.578662	28	12	NA	1	0.0487179
PF13458	Pyoverdine.secretion	#NAME?	#NAME?	0.0829853	0.354959	0.601433	0	0	0	0.348284	0.592589	28	12	NA	1	0.0487179
PF13458	Mucoidy	#NAME?	#NAME?	0.0829853	0.354959	0.588591	0	0	0	0.348284	0.578662	28	12	NA	1	0.0487179
PF03573	Coloroured.colonies	#NAME?	#NAME?	0.0829853	0.354959	0.592059	0	0	0	0.348284	0.585115	28	12	NA	1	0.0487179
PF00890	Coloroured.colonies	#NAME?	#NAME?	0.0829853	0.354959	0.592059	0	0	0	0.348284	0.585115	28	12	NA	1	0.0487179
PF13379	Coloroured.colonies	#NAME?	#NAME?	0.0829853	0.354959	0.592059	0	0	0	0.348284	0.585115	28	12	NA	1	0.0487179
PF13406	Coloroured.colonies	#NAME?	#NAME?	0.0829853	0.354959	0.592059	0	0	0	0.348284	0.585115	28	12	NA	1	0.0487179
PF03284	Coloroured.colonies	#NAME?	#NAME?	0.151105	0.519739	0.592059	4.251381839201192e+AC0-5	+AC0-4.308865817303122e+AC0-5	1.5129595726189126e+AC0-5	0.496076	0.585115	28	12	NA	1	0.1
PF01119	Piocyanine.secretion	#NAME?	#NAME?	0.033475	0.17614	0.528804	0	0	0	0.172955	0.519791	26	14	NA	0.975	0.025
PF02694	Piocyanine.secretion	#NAME?	#NAME?	0.033475	0.17614	0.528804	0	0	0	0.172955	0.519791	26	14	NA	0.975	0.025
PF03706	Piocyanine.secretion	#NAME?	#NAME?	0.033475	0.17614	0.528804	0	0	0	0.172955	0.519791	26	14	NA	1	0.025
PF03873	Piocyanine.secretion	#NAME?	#NAME?	0.033475	0.17614	0.528804	0	0	0	0.172955	0.519791	26	14	NA	0.975	0.025
PF09474	Piocyanine.secretion	#NAME?	#NAME?	0.033475	0.17614	0.528804	0	0	0	0.172955	0.519791	26	14	NA	0.975	0.025
PF13488	Piocyanine.secretion	#NAME?	#NAME?	0.033475	0.17614	0.528804	0	0	0	0.172955	0.519791	26	14	NA	1	0.025
PF13589	Piocyanine.secretion	#NAME?	#NAME?	0.033475	0.17614	0.528804	0	0	0	0.172955	0.519791	26	14	NA	1	0.025
PF16754	Piocyanine.secretion	#NAME?	#NAME?	0.033475	0.17614	0.528804	0	0	0	0.172955	0.519791	26	14	NA	0.975	0.025
PF13379	Mucoidy	#NAME?	#NAME?	0.0829853	0.354959	0.588591	0	0	0	0.348284	0.578662	28	12	NA	1	0.0487179
PF13379	Pyoverdine.secretion	#NAME?	#NAME?	0.0829853	0.354959	0.601433	0	0	0	0.348284	0.592589	28	12	NA	1	0.0487179
PF13406	Mucoidy	#NAME?	#NAME?	0.0829853	0.354959	0.588591	0	0	0	0.348284	0.578662	28	12	NA	1	0.0487179
PF01396	Piocyanine.secretion	#NAME?	#NAME?	0.033475	0.17614	0.528804	0	0	0	0.172955	0.519791	26	14	NA	1	0.025
PF01312	Piocyanine.secretion	#NAME?	#NAME?	0.11487	0.442453	0.528804	2.423229358487601e+AC0-5	+AC0-2.1673287093421323e+AC0-5	7.000798855371246e+AC0-5	0.437638	0.519791	26	14	NA	1	0.0762821
PF13406	Pyoverdine.secretion	#NAME?	#NAME?	0.0829853	0.354959	0.601433	0	0	0	0.348284	0.592589	28	12	NA	1	0.0487179
PF03284	Mucoidy	#NAME?	#NAME?	0.151105	0.519739	0.588591	4.251381839201192e+AC0-5	+AC0-4.308865817303122e+AC0-5	1.5129595726189126e+AC0-5	0.496076	0.578662	28	12	NA	1	0.1
PF00270	Coloroured.colonies	#NAME?	#NAME?	0.0829853	0.354959	0.592059	0	0	0	0.348284	0.585115	28	12	NA	1	0.0487179
PF00270	Mucoidy	#NAME?	#NAME?	0.0829853	0.354959	0.588591	0	0	0	0.348284	0.578662	28	12	NA	1	0.0487179
PF00270	Pyoverdine.secretion	#NAME?	#NAME?	0.0829853	0.354959	0.601433	0	0	0	0.348284	0.592589	28	12	NA	1	0.0487179
PF00857	Coloroured.colonies	#NAME?	#NAME?	0.0829853	0.354959	0.592059	0	0	0	0.348284	0.585115	28	12	NA	1	0.0487179
PF00857	Mucoidy	#NAME?	#NAME?	0.0829853	0.354959	0.588591	0	0	0	0.348284	0.578662	28	12	NA	1	0.0487179
PF00857	Pyoverdine.secretion	#NAME?	#NAME?	0.0829853	0.354959	0.601433	0	0	0	0.348284	0.592589	28	12	NA	1	0.0487179
PF02801	Piocyanine.secretion	#NAME?	#NAME?	0.033475	0.17614	0.528804	0	0	0	0.172955	0.519791	26	14	NA	1	0.025
PF00271	Autolysis	#NAME?	#NAME?	0.151105	0.519739	0.624128	0	0	0	0.512691	0.622956	12	28	NA	1	0.1
PF01584	Piocyanine.secretion	#NAME?	#NAME?	0.033475	0.17614	0.528804	0	0	0	0.172955	0.519791	26	14	NA	1	0.025
PF08447	Piocyanine.secretion	#NAME?	#NAME?	0.033475	0.17614	0.528804	0	0	0	0.172955	0.519791	26	14	NA	1	0.025
PF01145	Coloroured.colonies	#NAME?	#NAME?	0.0829853	0.354959	0.592059	0	0	0	0.348284	0.585115	28	12	NA	1	0.0487179
PF01145	Pyoverdine.secretion	#NAME?	#NAME?	0.0829853	0.354959	0.601433	0	0	0	0.348284	0.592589	28	12	NA	1	0.0487179
PF01145	Mucoidy	#NAME?	#NAME?	0.0829853	0.354959	0.588591	0	0	0	0.348284	0.578662	28	12	NA	1	0.0487179
PF03992	Piocyanine.secretion	#NAME?	#NAME?	0.033475	0.17614	0.528804	0	0	0	0.172955	0.519791	26	14	NA	1	0.025
PF12844	Biofilm	#NAME?	#NAME?	0.159475	0.535706	0.624144	2.6204901175376667e+AC0-5	+AC0-1.0689898920627976e+AC0-5	1.9773930601462903e+AC0-5	0.528733	0.61369	27	13	NA	0.125	0.112179
PF01545	Biofilm	#NAME?	#NAME?	0.159475	0.535706	0.624144	2.6204901175376667e+AC0-5	+AC0-1.0689898920627976e+AC0-5	1.9773930601462903e+AC0-5	0.528733	0.61369	27	13	NA	1	0.112179
PF08448	Hemolysis	#NAME?	#NAME?	0.326148	0.724841	0.759475	5.1743444311719506e+AC0-5	+AC0-3.5903326735608674e+AC0-5	1.554972873429112e+AC0-5	0.687843	0.725663	7	33	NA	1	0.215385
PF01313	Piocyanine.secretion	#NAME?	#NAME?	0.190773	0.606109	0.669337	8.159827179153587e+AC0-5	+AC0-2.2423237424452357e+AC0-5	1.714630961102234e+AC0-5	0.614782	0.678913	26	14	NA	1	0.14359
PF12833	Siderophore.secretion	#NAME?	#NAME?	0.115252	0.480933	0.694627	0	0	0	0.473775	0.68888	8	32	NA	1	0.0487179
PF00155	Swarming	#NAME?	#NAME?	0.115252	0.480933	0.690865	0	0	0	0.473775	0.683906	32	8	NA	1	0.0487179
PF00884	Swarming	#NAME?	#NAME?	0.115252	0.480933	0.690865	0	0	0	0.473775	0.683906	32	8	NA	1	0.0487179
PF00990	Swarming	#NAME?	#NAME?	0.115252	0.480933	0.690865	0	0	0	0.473775	0.683906	32	8	NA	1	0.0487179
PF13520	Swarming	#NAME?	#NAME?	0.115252	0.480933	0.690865	0	0	0	0.473775	0.683906	32	8	NA	1	0.0487179
PF01476	Siderophore.secretion	#NAME?	#NAME?	0.115252	0.480933	0.694627	0	0	0	0.473775	0.68888	8	32	NA	1	0.0487179
PF00117	Swarming	#NAME?	#NAME?	0.115252	0.480933	0.690865	0	0	0	0.473775	0.683906	32	8	NA	1	0.0487179
PF09084	Siderophore.secretion	#NAME?	#NAME?	0.115252	0.480933	0.694627	0	0	0	0.473775	0.68888	8	32	NA	1	0.0487179
PF13439	Siderophore.secretion	#NAME?	#NAME?	0.115252	0.480933	0.694627	0	0	0	0.473775	0.68888	8	32	NA	1	0.0487179
PF00202	Swarming	#NAME?	#NAME?	0.193034	0.623354	0.690865	0	0	0	0.617075	0.683906	32	8	NA	1	0.1
PF04542	Siderophore.secretion	#NAME?	#NAME?	0.115252	0.480933	0.694627	0	0	0	0.473775	0.68888	8	32	NA	1	0.0487179
PF13411	Swarming	#NAME?	#NAME?	0.421037	0.794993	0.852668	0	+AC0-3.462434092295759e+AC0-5	0.999952	0.759238	0.829221	32	8	NA	1	0.35641
PF00120	Siderophore.secretion	#NAME?	#NAME?	0.152768	0.560174	0.694627	1.9404993347918453e+AC0-5	+AC0-8.073483375582381e+AC0-6	6.679440383467573e+AC0-5	0.553349	0.68888	8	32	NA	1	0.0711538
PF00482	Siderophore.secretion	#NAME?	#NAME?	0.193034	0.623354	0.694627	0	0	0	0.617075	0.68888	8	32	NA	1	0.1
PF00724	Swarming	#NAME?	#NAME?	0.115252	0.480933	0.690865	0	0	0	0.473775	0.683906	32	8	NA	1	0.0487179
PF12146	Siderophore.secretion	#NAME?	#NAME?	0.193034	0.623354	0.694627	0	0	0	0.617075	0.68888	8	32	NA	1	0.1
PF03372	Siderophore.secretion	#NAME?	#NAME?	0.115252	0.480933	0.694627	0	0	0	0.473775	0.68888	8	32	NA	1	0.0487179
PF13641	Siderophore.secretion	#NAME?	#NAME?	0.115252	0.480933	0.694627	0	0	0	0.473775	0.68888	8	32	NA	1	0.0487179
PF00171	Swarming	#NAME?	#NAME?	0.691637	0.867651	0.913787	+AC0-1.9394826906780622e+AC0-5	#NAME?	0.999969	0.942877	0.986246	32	8	NA	1	0.866026
PF13183	Swarming	#NAME?	#NAME?	0.152768	0.560174	0.690865	1.9404993347918453e+AC0-5	+AC0-8.073483375582381e+AC0-6	6.679440383467573e+AC0-5	0.553349	0.683906	32	8	NA	1	0.0711538
PF02798	Siderophore.secretion	#NAME?	#NAME?	0.115252	0.480933	0.694627	0	0	0	0.473775	0.68888	8	32	NA	1	0.0487179
PF04408	Siderophore.secretion	#NAME?	#NAME?	0.115252	0.480933	0.694627	0	0	0	0.473775	0.68888	8	32	NA	1	0.0487179
PF04879	Siderophore.secretion	#NAME?	#NAME?	0.115252	0.480933	0.694627	0	0	0	0.473775	0.68888	8	32	NA	1	0.0487179
PF02753	Siderophore.secretion	#NAME?	#NAME?	0.115252	0.480933	0.694627	0	0	0	0.473775	0.68888	8	32	NA	1	0.0487179
PF06165	Siderophore.secretion	#NAME?	#NAME?	0.193034	0.623354	0.694627	0	0	0	0.617075	0.68888	8	32	NA	0.975	0.1
PF13242	Siderophore.secretion	#NAME?	#NAME?	0.115252	0.480933	0.694627	0	0	0	0.473775	0.68888	8	32	NA	1	0.0487179
PF13823	Siderophore.secretion	#NAME?	#NAME?	0.115252	0.480933	0.694627	0	0	0	0.473775	0.68888	8	32	NA	1	0.0487179
PF03143	Siderophore.secretion	#NAME?	#NAME?	0.220418	0.65726	0.727131	1.0501356725591422e+AC0-5	+AC0-6.125187596366928e+AC0-6	4.4457694215996705e+AC0-5	0.303285	0.68888	8	32	NA	1	0.122436
PF01118	Siderophore.secretion	#NAME?	#NAME?	0.115252	0.480933	0.694627	0	0	0	0.473775	0.68888	8	32	NA	1	0.0487179
PF03889	Siderophore.secretion	#NAME?	#NAME?	0.115252	0.480933	0.694627	0	0	0	0.473775	0.68888	8	32	NA	0.95	0.0487179
PF08786	Siderophore.secretion	#NAME?	#NAME?	0.115252	0.480933	0.694627	0	0	0	0.473775	0.68888	8	32	NA	0.95	0.0487179
PF10569	Siderophore.secretion	#NAME?	#NAME?	0.115252	0.480933	0.694627	0	0	0	0.473775	0.68888	8	32	NA	0.95	0.0487179
PF12800	Siderophore.secretion	#NAME?	#NAME?	0.115252	0.480933	0.694627	0	0	0	0.473775	0.68888	8	32	NA	0.95	0.0487179
PF13245	Siderophore.secretion	#NAME?	#NAME?	0.115252	0.480933	0.694627	0	0	0	0.473775	0.68888	8	32	NA	0.95	0.0487179
PF13344	Siderophore.secretion	#NAME?	#NAME?	0.115252	0.480933	0.694627	0	0	0	0.473775	0.68888	8	32	NA	0.95	0.0487179
PF15538	Siderophore.secretion	#NAME?	#NAME?	0.115252	0.480933	0.694627	0	0	0	0.473775	0.68888	8	32	NA	0.95	0.0487179
PF01571	Siderophore.secretion	#NAME?	#NAME?	0.27476	0.709632	0.780849	6.0556251727843764e+AC0-5	+AC0-7.01201549524645e+AC0-6	3.7899906618510806e+AC0-5	0.474945	0.68888	8	32	NA	1	0.173718
PF00132	Siderophore.secretion	#NAME?	#NAME?	0.115252	0.480933	0.694627	0	0	0	0.473775	0.68888	8	32	NA	1	0.0487179
PF02626	Siderophore.secretion	#NAME?	#NAME?	0.152768	0.560174	0.694627	1.9404993347918453e+AC0-5	+AC0-8.073483375582381e+AC0-6	6.679440383467573e+AC0-5	0.553349	0.68888	8	32	NA	1	0.0711538
PF00562	Siderophore.secretion	#NAME?	#NAME?	0.152768	0.560174	0.694627	1.9404993347918453e+AC0-5	+AC0-8.073483375582381e+AC0-6	6.679440383467573e+AC0-5	0.553349	0.68888	8	32	NA	1	0.0711538
PF04381	Swarming	#NAME?	#NAME?	0.193034	0.623354	0.690865	0	0	0	0.617075	0.683906	32	8	NA	1	0.1
PF00144	Swarming	#NAME?	#NAME?	0.115252	0.480933	0.690865	0	0	0	0.473775	0.683906	32	8	NA	1	0.0487179
PF02040	Swarming	#NAME?	#NAME?	0.115252	0.480933	0.690865	0	0	0	0.473775	0.683906	32	8	NA	1	0.0487179
PF02601	Swarming	#NAME?	#NAME?	0.115252	0.480933	0.690865	0	0	0	0.473775	0.683906	32	8	NA	1	0.0487179
PF04303	Swarming	#NAME?	#NAME?	0.115252	0.480933	0.690865	0	0	0	0.473775	0.683906	32	8	NA	1	0.0487179
PF05226	Swarming	#NAME?	#NAME?	0.152768	0.560174	0.690865	1.9404993347918453e+AC0-5	+AC0-8.073483375582381e+AC0-6	6.679440383467573e+AC0-5	0.553349	0.683906	32	8	NA	0.925	0.0711538
PF13557	Siderophore.secretion	#NAME?	#NAME?	0.115252	0.480933	0.694627	0	0	0	0.473775	0.68888	8	32	NA	1	0.0487179
PF05943	Swarming	#NAME?	#NAME?	0.115252	0.480933	0.690865	0	0	0	0.473775	0.683906	32	8	NA	1	0.0487179
PF00221	Swarming	#NAME?	#NAME?	0.115252	0.480933	0.690865	0	0	0	0.473775	0.683906	32	8	NA	1	0.0487179
PF07726	Swarming	#NAME?	#NAME?	0.115252	0.480933	0.690865	0	0	0	0.473775	0.683906	32	8	NA	1	0.0487179
PF13458	Swarming	#NAME?	#NAME?	0.115252	0.480933	0.690865	0	0	0	0.473775	0.683906	32	8	NA	1	0.0487179
PF00078	Siderophore.secretion	#NAME?	#NAME?	0.115252	0.480933	0.694627	0	0	0	0.473775	0.68888	8	32	NA	0.95	0.0487179
PF01077	Swarming	#NAME?	#NAME?	0.115252	0.480933	0.690865	0	0	0	0.473775	0.683906	32	8	NA	1	0.0487179
PF03573	Swarming	#NAME?	#NAME?	0.115252	0.480933	0.690865	0	0	0	0.473775	0.683906	32	8	NA	1	0.0487179
PF03284	Swarming	#NAME?	#NAME?	0.193034	0.623354	0.690865	3.397427192266251e+AC0-5	+AC0-3.0223111327125156e+AC0-5	1.677624575866625e+AC0-5	0.603151	0.683906	32	8	NA	1	0.1
PF13379	Swarming	#NAME?	#NAME?	0.115252	0.480933	0.690865	0	0	0	0.473775	0.683906	32	8	NA	1	0.0487179
PF13406	Swarming	#NAME?	#NAME?	0.115252	0.480933	0.690865	0	0	0	0.473775	0.683906	32	8	NA	1	0.0487179
PF08238	Siderophore.secretion	#NAME?	#NAME?	0.193034	0.623354	0.694627	0	0	0	0.617075	0.68888	8	32	NA	1	0.1
PF00270	Swarming	#NAME?	#NAME?	0.115252	0.480933	0.690865	0	0	0	0.473775	0.683906	32	8	NA	1	0.0487179
PF00857	Swarming	#NAME?	#NAME?	0.115252	0.480933	0.690865	0	0	0	0.473775	0.683906	32	8	NA	1	0.0487179
PF00271	Siderophore.secretion	#NAME?	#NAME?	0.193034	0.623354	0.694627	0	0	0	0.617075	0.68888	8	32	NA	1	0.1
PF00989	Siderophore.secretion	#NAME?	#NAME?	0.313169	0.738122	0.806418	1.7570404699966203e+AC0-5	+AC0-1.664559943331072e+AC0-5	5.774468358656921e+AC0-5	0.753286	0.825924	8	32	NA	1	0.215385
PF01145	Swarming	#NAME?	#NAME?	0.115252	0.480933	0.690865	0	0	0	0.473775	0.683906	32	8	NA	1	0.0487179
PF13091	Siderophore.secretion	#NAME?	#NAME?	0.115252	0.480933	0.694627	0	0	0	0.473775	0.68888	8	32	NA	1	0.0487179
PF13561	Siderophore.secretion	#NAME?	#NAME?	0.193034	0.623354	0.694627	1.629484875186938e+AC0-5	+AC0-2.9680243907885602e+AC0-5	2.9892563565680062e+AC0-5	0.649188	0.722104	8	32	NA	1	0.1
PF00583	Siderophore.secretion	#NAME?	#NAME?	0.193034	0.623354	0.694627	0	0	0	0.617075	0.68888	8	32	NA	1	0.1
PF12833	Hemolysis	#NAME?	#NAME?	0.126706	0.51641	0.691634	0	0	0	0.509348	0.69127	7	33	NA	1	0.0487179
PF04542	Hemolysis	#NAME?	#NAME?	0.126706	0.51641	0.691634	0	0	0	0.509348	0.69127	7	33	NA	1	0.0487179
PF00482	Hemolysis	#NAME?	#NAME?	0.208532	0.651082	0.691634	0	0	0	0.64511	0.69127	7	33	NA	1	0.1
PF12146	Hemolysis	#NAME?	#NAME?	0.208532	0.651082	0.691634	0	0	0	0.64511	0.69127	7	33	NA	1	0.1
PF09084	Hemolysis	#NAME?	#NAME?	0.126706	0.51641	0.691634	0	0	0	0.509348	0.69127	7	33	NA	1	0.0487179
PF02798	Hemolysis	#NAME?	#NAME?	0.126706	0.51641	0.691634	0	0	0	0.509348	0.69127	7	33	NA	1	0.0487179
PF04408	Hemolysis	#NAME?	#NAME?	0.126706	0.51641	0.691634	0	0	0	0.509348	0.69127	7	33	NA	1	0.0487179
PF04879	Hemolysis	#NAME?	#NAME?	0.126706	0.51641	0.691634	0	0	0	0.509348	0.69127	7	33	NA	1	0.0487179
PF06165	Hemolysis	#NAME?	#NAME?	0.208532	0.651082	0.691634	0	0	0	0.64511	0.69127	7	33	NA	0.975	0.1
PF13823	Hemolysis	#NAME?	#NAME?	0.126706	0.51641	0.691634	0	0	0	0.509348	0.69127	7	33	NA	1	0.0487179
PF01118	Hemolysis	#NAME?	#NAME?	0.126706	0.51641	0.691634	0	0	0	0.509348	0.69127	7	33	NA	1	0.0487179
PF08786	Hemolysis	#NAME?	#NAME?	0.126706	0.51641	0.691634	0	0	0	0.509348	0.69127	7	33	NA	0.95	0.0487179
PF15538	Hemolysis	#NAME?	#NAME?	0.126706	0.51641	0.691634	0	0	0	0.509348	0.69127	7	33	NA	0.95	0.0487179
PF13557	Hemolysis	#NAME?	#NAME?	0.126706	0.51641	0.691634	0	0	0	0.509348	0.69127	7	33	NA	1	0.0487179
PF00078	Hemolysis	#NAME?	#NAME?	0.126706	0.51641	0.691634	0	0	0	0.509348	0.69127	7	33	NA	0.95	0.0487179
PF08238	Hemolysis	#NAME?	#NAME?	0.208532	0.651082	0.691634	0	0	0	0.64511	0.69127	7	33	NA	1	0.1
PF00271	Hemolysis	#NAME?	#NAME?	0.208532	0.651082	0.691634	0	0	0	0.64511	0.69127	7	33	NA	1	0.1
PF13091	Hemolysis	#NAME?	#NAME?	0.126706	0.51641	0.691634	0	0	0	0.509348	0.69127	7	33	NA	1	0.0487179
PF13561	Hemolysis	#NAME?	#NAME?	0.208532	0.651082	0.691634	3.785681176396911e+AC0-5	+AC0-5.586855709401975e+AC0-5	2.7498278975843416e+AC0-5	0.632028	0.69127	7	33	NA	1	0.1
PF00583	Hemolysis	#NAME?	#NAME?	0.208532	0.651082	0.691634	0	0	0	0.64511	0.69127	7	33	NA	1	0.1
PF00171	LasR.mutants	#NAME?	#NAME?	0.705544	0.873759	0.905077	0	#NAME?	0.999936	0.808548	0.848701	25	6	9	1	0.866026
PF13411	LasR.mutants	#NAME?	#NAME?	0.529559	0.836571	0.871239	0	+AC0-4.309409518532692e+AC0-5	0.999948	0.800096	0.84173	25	6	9	1	0.35641
PF00107	Mucoidy	#NAME?	#NAME?	0.176671	0.612883	0.663686	4.393526189662871e+AC0-5	+AC0-3.719018670679617e+AC0-5	4.9789364487686785e+AC0-5	0.606498	0.651911	28	12	NA	1	0.112179
PF00107	Pyoverdine.secretion	#NAME?	#NAME?	0.176671	0.612883	0.675601	4.393526189662871e+AC0-5	+AC0-3.719018670679617e+AC0-5	4.9789364487686785e+AC0-5	0.606498	0.664694	28	12	NA	1	0.112179
PF07690	Coloroured.colonies	#NAME?	#NAME?	0.736427	0.880468	0.925698	2.1102562299389656e+AC0-5	#NAME?	0.999989	0.951018	0.986359	28	12	NA	1	1.26603
PF12418	Autolysis	#NAME?	#NAME?	0.176671	0.612883	0.69687	4.393526189662871e+AC0-5	+AC0-3.719018670679617e+AC0-5	4.9789364487686785e+AC0-5	0.606498	0.692824	12	28	NA	1	0.112179
PF01545	Autolysis	#NAME?	#NAME?	0.176671	0.612883	0.69687	2.9075186030540665e+AC0-5	+AC0-5.488548195290162e+AC0-5	5.5099790605489003e+AC0-05	0.606498	0.692824	12	28	NA	1	0.112179
PF07969	Mucoidy	#NAME?	#NAME?	0.338596	0.76379	0.804404	3.225440907726118e+AC0-5	+AC0-6.809605455202565e+AC0-5	3.3488916023326055e+AC0-5	0.937706	0.954994	28	12	NA	1	0.317308
PF00795	Autolysis	#NAME?	#NAME?	0.176671	0.612883	0.69687	4.393526189662871e+AC0-5	+AC0-3.719018670679617e+AC0-5	4.9789364487686785e+AC0-5	0.606498	0.692824	12	28	NA	1	0.112179
PF00378	Hypermutability	#NAME?	#NAME?	0.0430779	0.249844	0.457253	0	0	0	0.244765	0.449746	17	23	NA	1	0.025
PF00496	Hypermutability	#NAME?	#NAME?	0.0430779	0.249844	0.457253	0	0	0	0.244765	0.449746	17	23	NA	1	0.025
PF00324	Hypermutability	#NAME?	#NAME?	0.0430779	0.249844	0.457253	0	0	0	0.244765	0.449746	17	23	NA	1	0.025
PF08264	Hypermutability	#NAME?	#NAME?	0.0430779	0.249844	0.457253	0	0	0	0.244765	0.449746	17	23	NA	1	0.025
PF12974	Hypermutability	#NAME?	#NAME?	0.0430779	0.249844	0.457253	0	0	0	0.244765	0.449746	17	23	NA	1	0.025
PF00849	Hypermutability	#NAME?	#NAME?	0.0430779	0.249844	0.457253	0	0	0	0.244765	0.449746	17	23	NA	1	0.025
PF00529	Hypermutability	#NAME?	#NAME?	0.0430779	0.249844	0.457253	0	0	0	0.244765	0.449746	17	23	NA	1	0.025
PF01804	Hypermutability	#NAME?	#NAME?	0.0430779	0.249844	0.457253	0	0	0	0.244765	0.449746	17	23	NA	1	0.025
PF07044	Hypermutability	#NAME?	#NAME?	0.0430779	0.249844	0.457253	0	0	0	0.244765	0.449746	17	23	NA	1	0.025
PF01656	Hypermutability	#NAME?	#NAME?	0.0430779	0.249844	0.457253	0	0	0	0.244765	0.449746	17	23	NA	1	0.025
PF11358	Hypermutability	#NAME?	#NAME?	0.121315	0.512562	0.584969	7.210018847154083e+AC0-7	+AC0-4.462987743825745e+AC0-5	4.8768826251546286e+AC0-5	0.50987	0.57572	17	23	NA	1	0.0762821
PF03969	Hypermutability	#NAME?	#NAME?	0.0430779	0.249844	0.457253	0	0	0	0.244765	0.449746	17	23	NA	1	0.025
PF01315	Hypermutability	#NAME?	#NAME?	0.0430779	0.249844	0.457253	0	0	0	0.244765	0.449746	17	23	NA	1	0.025
PF05199	Hypermutability	#NAME?	#NAME?	0.0430779	0.249844	0.457253	0	0	0	0.244765	0.449746	17	23	NA	1	0.025
PF07685	Hypermutability	#NAME?	#NAME?	0.0430779	0.249844	0.457253	0	0	0	0.244765	0.449746	17	23	NA	1	0.025
PF13508	Hypermutability	#NAME?	#NAME?	0.0430779	0.249844	0.457253	0	0	0	0.244765	0.449746	17	23	NA	1	0.025
PF03486	Hypermutability	#NAME?	#NAME?	0.0430779	0.249844	0.457253	0	0	0	0.244765	0.449746	17	23	NA	1	0.025
PF07993	Hypermutability	#NAME?	#NAME?	0.0430779	0.249844	0.457253	0	0	0	0.244765	0.449746	17	23	NA	1	0.025
PF03888	Hypermutability	#NAME?	#NAME?	0.0430779	0.249844	0.457253	0	0	0	0.244765	0.449746	17	23	NA	1	0.025
PF05977	Hypermutability	#NAME?	#NAME?	0.0430779	0.249844	0.457253	0	0	0	0.244765	0.449746	17	23	NA	1	0.025
PF09009	Hypermutability	#NAME?	#NAME?	0.0430779	0.249844	0.457253	0	0	0	0.244765	0.449746	17	23	NA	1	0.025
PF12048	Hypermutability	#NAME?	#NAME?	0.0430779	0.249844	0.457253	0	0	0	0.244765	0.449746	17	23	NA	1	0.025
PF12969	Hypermutability	#NAME?	#NAME?	0.0430779	0.249844	0.457253	0	0	0	0.244765	0.449746	17	23	NA	1	0.025
PF17392	Hypermutability	#NAME?	#NAME?	0.0430779	0.249844	0.457253	0	0	0	0.244765	0.449746	17	23	NA	1	0.025
PF05940	Hypermutability	#NAME?	#NAME?	0.0430779	0.249844	0.457253	0	0	0	0.244765	0.449746	17	23	NA	1	0.025
PF00383	Hypermutability	#NAME?	#NAME?	0.0430779	0.249844	0.457253	0	0	0	0.244765	0.449746	17	23	NA	1	0.025
PF01156	Hypermutability	#NAME?	#NAME?	0.0430779	0.249844	0.457253	0	0	0	0.244765	0.449746	17	23	NA	1	0.025
PF01888	Hypermutability	#NAME?	#NAME?	0.0430779	0.249844	0.457253	0	0	0	0.244765	0.449746	17	23	NA	1	0.025
PF03952	Hypermutability	#NAME?	#NAME?	0.0430779	0.249844	0.457253	0	0	0	0.244765	0.449746	17	23	NA	1	0.025
PF04348	Hypermutability	#NAME?	#NAME?	0.0430779	0.249844	0.457253	0	0	0	0.244765	0.449746	17	23	NA	1	0.025
PF04392	Hypermutability	#NAME?	#NAME?	0.0430779	0.249844	0.457253	0	0	0	0.244765	0.449746	17	23	NA	1	0.025
PF04955	Hypermutability	#NAME?	#NAME?	0.0430779	0.249844	0.457253	0	0	0	0.244765	0.449746	17	23	NA	1	0.025
PF04997	Hypermutability	#NAME?	#NAME?	0.0430779	0.249844	0.457253	0	0	0	0.244765	0.449746	17	23	NA	1	0.025
PF10977	Hypermutability	#NAME?	#NAME?	0.0430779	0.249844	0.457253	0	0	0	0.244765	0.449746	17	23	NA	1	0.025
PF11182	Hypermutability	#NAME?	#NAME?	0.0430779	0.249844	0.457253	0	0	0	0.244765	0.449746	17	23	NA	1	0.025
PF13166	Hypermutability	#NAME?	#NAME?	0.0430779	0.249844	0.457253	0	0	0	0.244765	0.449746	17	23	NA	1	0.025
PF13460	Hypermutability	#NAME?	#NAME?	0.0430779	0.249844	0.457253	0	0	0	0.244765	0.449746	17	23	NA	1	0.025
PF16963	Hypermutability	#NAME?	#NAME?	0.0430779	0.249844	0.457253	0	0	0	0.244765	0.449746	17	23	NA	1	0.025
PF16968	Hypermutability	#NAME?	#NAME?	0.0430779	0.249844	0.457253	0	0	0	0.244765	0.449746	17	23	NA	1	0.025
PF01235	Hypermutability	#NAME?	#NAME?	0.0430779	0.249844	0.457253	0	0	0	0.244765	0.449746	17	23	NA	1	0.025
PF04820	Hypermutability	#NAME?	#NAME?	0.0430779	0.249844	0.457253	0	0	0	0.244765	0.449746	17	23	NA	1	0.025
PF09850	Hypermutability	#NAME?	#NAME?	0.0430779	0.249844	0.457253	0	0	0	0.244765	0.449746	17	23	NA	1	0.025
PF13637	Hypermutability	#NAME?	#NAME?	0.0430779	0.249844	0.457253	0	0	0	0.244765	0.449746	17	23	NA	0.025	0.025
PF13431	Hypermutability	#NAME?	#NAME?	0.0430779	0.249844	0.457253	0	0	0	0.244765	0.449746	17	23	NA	0.025	0.025
PF00916	Hypermutability	#NAME?	#NAME?	0.0430779	0.249844	0.457253	0	0	0	0.244765	0.449746	17	23	NA	1	0.025
PF02515	Hypermutability	#NAME?	#NAME?	0.0430779	0.249844	0.457253	0	0	0	0.244765	0.449746	17	23	NA	1	0.025
PF09339	Hypermutability	#NAME?	#NAME?	0.223005	0.685662	0.758553	8.489784183742985e+AC0-6	+AC0-5.8937226607271056e+AC0-5	2.265032999596238e+AC0-5	0.328352	0.449746	17	23	NA	1	0.182051
PF13602	Hypermutability	#NAME?	#NAME?	0.180222	0.632816	0.703893	2.892931215654468e+AC0-5	+AC0-2.717743823160068e+AC0-5	4.4703471846631444e+AC0-5	0.626638	0.697277	17	23	NA	1	0.130769
PF13555	Hypermutability	#NAME?	#NAME?	0.180222	0.632816	0.703893	2.892931215654468e+AC0-5	+AC0-2.717743823160068e+AC0-5	4.4703471846631444e+AC0-5	0.626638	0.697277	17	23	NA	0.85	0.130769
PF02321	Protease.secretion	#NAME?	#NAME?	0.85849	0.902722	0.944244	+AC0-5.928078492942055e+AC0-5	#NAME?	0.999994	0.959077	1	36	4	NA	1	0.715385
PF00884	Protease.secretion	#NAME?	#NAME?	0.182323	0.639068	0.803806	0	0	0	0.632958	0.794525	36	4	NA	1	0.0487179
PF00990	Protease.secretion	#NAME?	#NAME?	0.182323	0.639068	0.803806	0	0	0	0.632958	0.794525	36	4	NA	1	0.0487179
PF00155	Protease.secretion	#NAME?	#NAME?	0.182323	0.639068	0.803806	0	0	0	0.632958	0.794525	36	4	NA	1	0.0487179
PF13520	Protease.secretion	#NAME?	#NAME?	0.182323	0.639068	0.803806	0	0	0	0.632958	0.794525	36	4	NA	1	0.0487179
PF00117	Protease.secretion	#NAME?	#NAME?	0.182323	0.639068	0.803806	0	0	0	0.632958	0.794525	36	4	NA	1	0.0487179
PF00202	Protease.secretion	#NAME?	#NAME?	0.285767	0.743586	0.803806	0	0	0	0.738883	0.794525	36	4	NA	1	0.1
PF00724	Protease.secretion	#NAME?	#NAME?	0.182323	0.639068	0.803806	0	0	0	0.632958	0.794525	36	4	NA	1	0.0487179
PF02595	Protease.secretion	#NAME?	#NAME?	0.182323	0.639068	0.803806	0	0	0	0.632958	0.794525	36	4	NA	1	0.0487179
PF00890	Protease.secretion	#NAME?	#NAME?	0.182323	0.639068	0.803806	0	0	0	0.632958	0.794525	36	4	NA	1	0.0487179
PF00144	Protease.secretion	#NAME?	#NAME?	0.182323	0.639068	0.803806	0	0	0	0.632958	0.794525	36	4	NA	1	0.0487179
PF04381	Protease.secretion	#NAME?	#NAME?	0.285767	0.743586	0.803806	0	0	0	0.738883	0.794525	36	4	NA	1	0.1
PF02040	Protease.secretion	#NAME?	#NAME?	0.182323	0.639068	0.803806	0	0	0	0.632958	0.794525	36	4	NA	1	0.0487179
PF02601	Protease.secretion	#NAME?	#NAME?	0.182323	0.639068	0.803806	0	0	0	0.632958	0.794525	36	4	NA	1	0.0487179
PF04303	Protease.secretion	#NAME?	#NAME?	0.182323	0.639068	0.803806	0	0	0	0.632958	0.794525	36	4	NA	1	0.0487179
PF07726	Protease.secretion	#NAME?	#NAME?	0.182323	0.639068	0.803806	0	0	0	0.632958	0.794525	36	4	NA	1	0.0487179
PF05943	Protease.secretion	#NAME?	#NAME?	0.182323	0.639068	0.803806	0	0	0	0.632958	0.794525	36	4	NA	1	0.0487179
PF00221	Protease.secretion	#NAME?	#NAME?	0.182323	0.639068	0.803806	0	0	0	0.632958	0.794525	36	4	NA	1	0.0487179
PF13458	Protease.secretion	#NAME?	#NAME?	0.182323	0.639068	0.803806	0	0	0	0.632958	0.794525	36	4	NA	1	0.0487179
PF01077	Protease.secretion	#NAME?	#NAME?	0.182323	0.639068	0.803806	0	0	0	0.632958	0.794525	36	4	NA	1	0.0487179
PF03573	Protease.secretion	#NAME?	#NAME?	0.182323	0.639068	0.803806	0	0	0	0.632958	0.794525	36	4	NA	1	0.0487179
PF13379	Protease.secretion	#NAME?	#NAME?	0.182323	0.639068	0.803806	0	0	0	0.632958	0.794525	36	4	NA	1	0.0487179
PF13406	Protease.secretion	#NAME?	#NAME?	0.182323	0.639068	0.803806	0	0	0	0.632958	0.794525	36	4	NA	1	0.0487179
PF00857	Protease.secretion	#NAME?	#NAME?	0.182323	0.639068	0.803806	0	0	0	0.632958	0.794525	36	4	NA	1	0.0487179
PF00270	Protease.secretion	#NAME?	#NAME?	0.182323	0.639068	0.803806	0	0	0	0.632958	0.794525	36	4	NA	1	0.0487179
PF01145	Protease.secretion	#NAME?	#NAME?	0.182323	0.639068	0.803806	0	0	0	0.632958	0.794525	36	4	NA	1	0.0487179
PF12838	Protease.secretion	#NAME?	#NAME?	0.182323	0.639068	0.803806	0	0	0	0.632958	0.794525	36	4	NA	1	0.0487179
PF13386	Hemolysis	#NAME?	#NAME?	0.206776	0.686678	0.721952	4.427082184464966e+AC0-6	+AC0-3.440468638168168e+AC0-5	4.843923363850813e+AC0-5	0.681153	0.721414	7	33	NA	1	0.0923077
PF05170	Hemolysis	#NAME?	#NAME?	0.206776	0.686678	0.721952	4.427082184464966e+AC0-6	+AC0-3.440468638168168e+AC0-5	4.843923363850813e+AC0-5	0.681153	0.721414	7	33	NA	1	0.0923077
PF03958	Biofilm	#NAME?	#NAME?	0.28272	0.757635	0.81469	6.166182450510315e+AC0-6	+AC0-1.2096806382490012e+AC0-5	1.917945181075568e+AC0-5	0.753152	0.802839	27	13	NA	1	0.233333
PF03412	Biofilm	#NAME?	#NAME?	0.264235	0.755552	0.813876	4.345727799989383e+AC0-6	+AC0-3.5789962204284585e+AC0-5	6.541844877042512e+AC0-5	0.751037	0.801977	27	13	NA	1	0.204487
PF13561	Coloroured.colonies	#NAME?	#NAME?	0.175601	0.668284	0.743345	6.51671939882594e+AC0-5	+AC0-3.0349867370094724e+AC0-5	5.284074109834628e+AC0-6	0.670528	0.745841	28	12	NA	1	0.1
PF13091	Pyoverdine.secretion	#NAME?	#NAME?	0.107781	0.538743	0.601433	3.655389751814712e+AC0-5	+AC0-1.057158306245142e+AC0-5	5.599387831381106e+AC0-5	0.531786	0.592589	28	12	NA	1	0.0487179
PF00989	Coloroured.colonies	#NAME?	#NAME?	0.280409	0.770451	0.83579	4.1822434021689445e+AC0-5	+AC0-1.7038575533985997e+AC0-5	5.886208838419094e+AC0-5	0.724285	0.788495	28	12	NA	1	0.215385
PF00890	Autolysis	#NAME?	#NAME?	0.107781	0.538743	0.624128	3.655389751814712e+AC0-5	+AC0-1.057158306245142e+AC0-5	5.599387831381106e+AC0-5	0.531786	0.622956	12	28	NA	1	0.0487179
PF03573	Autolysis	#NAME?	#NAME?	0.107781	0.538743	0.624128	3.655389751814712e+AC0-5	+AC0-1.057158306245142e+AC0-5	5.599387831381106e+AC0-5	0.531786	0.622956	12	28	NA	1	0.0487179
PF00144	Autolysis	#NAME?	#NAME?	0.107781	0.538743	0.624128	3.655389751814712e+AC0-5	+AC0-1.057158306245142e+AC0-5	5.599387831381106e+AC0-5	0.531786	0.622956	12	28	NA	1	0.0487179
PF13557	Mucoidy	#NAME?	#NAME?	0.107781	0.538743	0.588591	3.655389751814712e+AC0-5	+AC0-1.057158306245142e+AC0-5	5.599387831381106e+AC0-5	0.531786	0.579959	28	12	NA	1	0.0487179
PF13557	Pyoverdine.secretion	#NAME?	#NAME?	0.107781	0.538743	0.601433	3.655389751814712e+AC0-5	+AC0-1.057158306245142e+AC0-5	5.599387831381106e+AC0-5	0.531786	0.592589	28	12	NA	1	0.0487179
PF02601	Autolysis	#NAME?	#NAME?	0.107781	0.538743	0.624128	3.655389751814712e+AC0-5	+AC0-1.057158306245142e+AC0-5	5.599387831381106e+AC0-5	0.531786	0.622956	12	28	NA	1	0.0487179
PF02040	Autolysis	#NAME?	#NAME?	0.107781	0.538743	0.624128	3.655389751814712e+AC0-5	+AC0-1.057158306245142e+AC0-5	5.599387831381106e+AC0-5	0.531786	0.622956	12	28	NA	1	0.0487179
PF02595	Autolysis	#NAME?	#NAME?	0.107781	0.538743	0.624128	3.655389751814712e+AC0-5	+AC0-1.057158306245142e+AC0-5	5.599387831381106e+AC0-5	0.531786	0.622956	12	28	NA	1	0.0487179
PF13614	Coloroured.colonies	#NAME?	#NAME?	0.175601	0.668284	0.743345	6.51671939882594e+AC0-5	+AC0-3.0349867370094724e+AC0-5	5.284074109834628e+AC0-6	0.670528	0.745841	28	12	NA	1	0.1
PF00132	Coloroured.colonies	#NAME?	#NAME?	0.107781	0.538743	0.604731	3.655389751814712e+AC0-5	+AC0-1.057158306245142e+AC0-5	5.599387831381106e+AC0-5	0.531786	0.599113	28	12	NA	1	0.0487179
PF00132	Mucoidy	#NAME?	#NAME?	0.107781	0.538743	0.588591	3.655389751814712e+AC0-5	+AC0-1.057158306245142e+AC0-5	5.599387831381106e+AC0-5	0.531786	0.579959	28	12	NA	1	0.0487179
PF00132	Pyoverdine.secretion	#NAME?	#NAME?	0.107781	0.538743	0.601433	3.655389751814712e+AC0-5	+AC0-1.057158306245142e+AC0-5	5.599387831381106e+AC0-5	0.531786	0.592589	28	12	NA	1	0.0487179
PF00078	Pyoverdine.secretion	#NAME?	#NAME?	0.107781	0.538743	0.601433	3.655389751814712e+AC0-5	+AC0-1.057158306245142e+AC0-5	5.599387831381106e+AC0-5	0.531786	0.592589	28	12	NA	0.95	0.0487179
PF00078	Mucoidy	#NAME?	#NAME?	0.107781	0.538743	0.588591	3.655389751814712e+AC0-5	+AC0-1.057158306245142e+AC0-5	5.599387831381106e+AC0-5	0.531786	0.579959	28	12	NA	0.95	0.0487179
PF13245	Coloroured.colonies	#NAME?	#NAME?	0.107781	0.538743	0.604731	3.655389751814712e+AC0-5	+AC0-1.057158306245142e+AC0-5	5.599387831381106e+AC0-5	0.531786	0.599113	28	12	NA	0.95	0.0487179
PF03889	Mucoidy	#NAME?	#NAME?	0.107781	0.538743	0.588591	3.655389751814712e+AC0-5	+AC0-1.057158306245142e+AC0-5	5.599387831381106e+AC0-5	0.531786	0.579959	28	12	NA	0.95	0.0487179
PF03889	Pyoverdine.secretion	#NAME?	#NAME?	0.107781	0.538743	0.601433	3.655389751814712e+AC0-5	+AC0-1.057158306245142e+AC0-5	5.599387831381106e+AC0-5	0.531786	0.592589	28	12	NA	0.95	0.0487179
PF12800	Mucoidy	#NAME?	#NAME?	0.107781	0.538743	0.588591	3.655389751814712e+AC0-5	+AC0-1.057158306245142e+AC0-5	5.599387831381106e+AC0-5	0.531786	0.579959	28	12	NA	0.95	0.0487179
PF12800	Pyoverdine.secretion	#NAME?	#NAME?	0.107781	0.538743	0.601433	3.655389751814712e+AC0-5	+AC0-1.057158306245142e+AC0-5	5.599387831381106e+AC0-5	0.531786	0.592589	28	12	NA	0.95	0.0487179
PF13823	Pyoverdine.secretion	#NAME?	#NAME?	0.107781	0.538743	0.601433	3.655389751814712e+AC0-5	+AC0-1.057158306245142e+AC0-5	5.599387831381106e+AC0-5	0.531786	0.592589	28	12	NA	1	0.0487179
PF02753	Mucoidy	#NAME?	#NAME?	0.107781	0.538743	0.588591	3.655389751814712e+AC0-5	+AC0-1.057158306245142e+AC0-5	5.599387831381106e+AC0-5	0.531786	0.579959	28	12	NA	1	0.0487179
PF02753	Pyoverdine.secretion	#NAME?	#NAME?	0.107781	0.538743	0.601433	3.655389751814712e+AC0-5	+AC0-1.057158306245142e+AC0-5	5.599387831381106e+AC0-5	0.531786	0.592589	28	12	NA	1	0.0487179
PF03144	Mucoidy	#NAME?	#NAME?	0.317456	0.793165	0.83391	+AC0-7.319745112993118e+AC0-6	+AC0-2.2729821243362464e+AC0-5	3.720308495243078e+AC0-5	0.93944	0.954994	28	12	NA	1	0.266667
PF03144	Pyoverdine.secretion	#NAME?	#NAME?	0.317456	0.793165	0.848438	+AC0-7.319745112993118e+AC0-6	+AC0-2.2729821243362464e+AC0-5	3.720308495243078e+AC0-5	0.93944	0.959761	28	12	NA	1	0.266667
PF13560	Pyoverdine.secretion	#NAME?	#NAME?	0.382073	0.82369	0.873481	6.752427588545889e+AC0-5	+AC0-1.6075229642286575e+AC0-5	7.373472152968316e+AC0-5	0.683857	0.741852	28	12	NA	1	0.369231
PF00006	Coloroured.colonies	#NAME?	#NAME?	0.280409	0.770451	0.83579	3.8252486005253795e+AC0-5	+AC0-1.956606132244072e+AC0-5	1.9399543125767446e+AC0-5	0.893252	0.933573	28	12	NA	1	0.215385
PF13641	Coloroured.colonies	#NAME?	#NAME?	0.107781	0.538743	0.604731	3.655389751814712e+AC0-5	+AC0-1.057158306245142e+AC0-5	5.599387831381106e+AC0-5	0.531786	0.599113	28	12	NA	1	0.0487179
PF13411	Autolysis	#NAME?	#NAME?	0.374537	0.820598	0.888832	5.5495009355465184e+AC0-5	+AC0-6.538143277321442e+AC0-5	5.343911473405609e+AC0-5	0.814924	0.883647	12	28	NA	1	0.35641
PF00724	Autolysis	#NAME?	#NAME?	0.107781	0.538743	0.624128	3.655389751814712e+AC0-5	+AC0-1.057158306245142e+AC0-5	5.599387831381106e+AC0-5	0.531786	0.622956	12	28	NA	1	0.0487179
PF00117	Autolysis	#NAME?	#NAME?	0.107781	0.538743	0.624128	3.655389751814712e+AC0-5	+AC0-1.057158306245142e+AC0-5	5.599387831381106e+AC0-5	0.531786	0.622956	12	28	NA	1	0.0487179
PF09084	Pyoverdine.secretion	#NAME?	#NAME?	0.107781	0.538743	0.601433	3.655389751814712e+AC0-5	+AC0-1.057158306245142e+AC0-5	5.599387831381106e+AC0-5	0.531786	0.592589	28	12	NA	1	0.0487179
PF13439	Mucoidy	#NAME?	#NAME?	0.107781	0.538743	0.588591	3.655389751814712e+AC0-5	+AC0-1.057158306245142e+AC0-5	5.599387831381106e+AC0-5	0.531786	0.579959	28	12	NA	1	0.0487179
PF13439	Pyoverdine.secretion	#NAME?	#NAME?	0.107781	0.538743	0.601433	3.655389751814712e+AC0-5	+AC0-1.057158306245142e+AC0-5	5.599387831381106e+AC0-5	0.531786	0.592589	28	12	NA	1	0.0487179
PF04542	Mucoidy	#NAME?	#NAME?	0.107781	0.538743	0.588591	3.655389751814712e+AC0-5	+AC0-1.057158306245142e+AC0-5	5.599387831381106e+AC0-5	0.531786	0.579959	28	12	NA	1	0.0487179
PF04542	Coloroured.colonies	#NAME?	#NAME?	0.107781	0.538743	0.604731	3.655389751814712e+AC0-5	+AC0-1.057158306245142e+AC0-5	5.599387831381106e+AC0-5	0.531786	0.599113	28	12	NA	1	0.0487179
PF01476	Mucoidy	#NAME?	#NAME?	0.107781	0.538743	0.588591	3.655389751814712e+AC0-5	+AC0-1.057158306245142e+AC0-5	5.599387831381106e+AC0-5	0.531786	0.579959	28	12	NA	1	0.0487179
PF01476	Pyoverdine.secretion	#NAME?	#NAME?	0.107781	0.538743	0.601433	3.655389751814712e+AC0-5	+AC0-1.057158306245142e+AC0-5	5.599387831381106e+AC0-5	0.531786	0.592589	28	12	NA	1	0.0487179
PF00884	Autolysis	#NAME?	#NAME?	0.107781	0.538743	0.624128	3.655389751814712e+AC0-5	+AC0-1.057158306245142e+AC0-5	5.599387831381106e+AC0-5	0.531786	0.622956	12	28	NA	1	0.0487179
PF00990	Autolysis	#NAME?	#NAME?	0.107781	0.538743	0.624128	3.655389751814712e+AC0-5	+AC0-1.057158306245142e+AC0-5	5.599387831381106e+AC0-5	0.531786	0.622956	12	28	NA	1	0.0487179
PF13520	Autolysis	#NAME?	#NAME?	0.107781	0.538743	0.624128	3.655389751814712e+AC0-5	+AC0-1.057158306245142e+AC0-5	5.599387831381106e+AC0-5	0.531786	0.622956	12	28	NA	1	0.0487179
PF12833	Mucoidy	#NAME?	#NAME?	0.107781	0.538743	0.588591	3.655389751814712e+AC0-5	+AC0-1.057158306245142e+AC0-5	5.599387831381106e+AC0-5	0.531786	0.579959	28	12	NA	1	0.0487179
PF12833	Pyoverdine.secretion	#NAME?	#NAME?	0.107781	0.538743	0.601433	3.655389751814712e+AC0-5	+AC0-1.057158306245142e+AC0-5	5.599387831381106e+AC0-5	0.531786	0.592589	28	12	NA	1	0.0487179
PF00486	LasR.mutants	#NAME?	#NAME?	0.275108	0.768872	0.813934	2.2736912920716474e+AC0-5	+AC0-3.9673590688778406e+AC0-5	2.1667030552097657e+AC0-6	0.763238	0.817418	25	6	9	1	0.0923077
PF08281	LasR.mutants	#NAME?	#NAME?	0.275108	0.768872	0.813934	2.2736912920716474e+AC0-5	+AC0-3.9673590688778406e+AC0-5	2.1667030552097657e+AC0-6	0.763238	0.817418	25	6	9	1	0.0923077
PF00111	LasR.mutants	#NAME?	#NAME?	0.275108	0.768872	0.813934	2.2736912920716474e+AC0-5	+AC0-3.9673590688778406e+AC0-5	2.1667030552097657e+AC0-6	0.763238	0.817418	25	6	9	1	0.112179
PF13602	LasR.mutants	#NAME?	#NAME?	0.275108	0.768872	0.813934	2.2736912920716474e+AC0-5	+AC0-3.9673590688778406e+AC0-5	2.1667030552097657e+AC0-6	0.763238	0.817418	25	6	9	1	0.130769
PF11412	LasR.mutants	#NAME?	#NAME?	0.275108	0.768872	0.813934	2.2736912920716474e+AC0-5	+AC0-3.9673590688778406e+AC0-5	2.1667030552097657e+AC0-6	0.763238	0.817418	25	6	9	1	0.0923077
PF09339	LasR.mutants	#NAME?	#NAME?	0.275108	0.768872	0.813934	2.2736912920716474e+AC0-5	+AC0-3.9673590688778406e+AC0-5	2.1667030552097657e+AC0-6	0.763238	0.817418	25	6	9	1	0.182051
PF13412	LasR.mutants	#NAME?	#NAME?	0.275108	0.768872	0.813934	2.2736912920716474e+AC0-5	+AC0-3.9673590688778406e+AC0-5	2.1667030552097657e+AC0-6	0.763238	0.817418	25	6	9	1	0.0923077
PF05594	Biofilm	#NAME?	#NAME?	0.275373	0.77528	0.827864	+AC0-3.2526092120655566e+AC0-5	+AC0-5.0432862559856244e+AC0-5	5.7522561339203496e+AC0-5	0.895544	0.948042	27	13	NA	1	0.215385
PF00009	Piocyanine.secretion	#NAME?	#NAME?	0.412524	0.846482	0.888444	3.0052103940328895e+AC0-5	+AC0-6.31854167277295e+AC0-6	0.999949	0.801732	0.844363	26	14	NA	1	0.451282
PF00027	Hypermutability	#NAME?	#NAME?	0.0592506	0.396932	0.457253	0	0	0	0.38994	0.449746	17	23	NA	1	0.025
PF01047	Hypermutability	#NAME?	#NAME?	0.0592506	0.396932	0.457253	0	0	0	0.38994	0.449746	17	23	NA	1	0.025
PF00487	Hypermutability	#NAME?	#NAME?	0.0592506	0.396932	0.457253	0	0	0	0.38994	0.449746	17	23	NA	1	0.025
PF00582	Hypermutability	#NAME?	#NAME?	0.0592506	0.396932	0.457253	0	0	0	0.38994	0.449746	17	23	NA	1	0.025
PF00345	Hypermutability	#NAME?	#NAME?	0.0592506	0.396932	0.457253	0	0	0	0.38994	0.449746	17	23	NA	1	0.025
PF01614	Hypermutability	#NAME?	#NAME?	0.0592506	0.396932	0.457253	0	0	0	0.38994	0.449746	17	23	NA	1	0.025
PF00176	Hypermutability	#NAME?	#NAME?	0.0592506	0.396932	0.457253	0	0	0	0.38994	0.449746	17	23	NA	1	0.025
PF02195	Hypermutability	#NAME?	#NAME?	0.0592506	0.396932	0.457253	0	0	0	0.38994	0.449746	17	23	NA	1	0.025
PF04116	Hypermutability	#NAME?	#NAME?	0.0592506	0.396932	0.457253	0	0	0	0.38994	0.449746	17	23	NA	1	0.025
PF12840	Hypermutability	#NAME?	#NAME?	0.0592506	0.396932	0.457253	0	0	0	0.38994	0.449746	17	23	NA	1	0.025
PF13361	Hypermutability	#NAME?	#NAME?	0.0592506	0.396932	0.457253	0	0	0	0.38994	0.449746	17	23	NA	1	0.025
PF16177	Hypermutability	#NAME?	#NAME?	0.0592506	0.396932	0.457253	0	0	0	0.38994	0.449746	17	23	NA	1	0.025
PF00376	Hypermutability	#NAME?	#NAME?	0.0592506	0.396932	0.457253	0	0	0	0.38994	0.449746	17	23	NA	1	0.025
PF09278	Hypermutability	#NAME?	#NAME?	0.0592506	0.396932	0.457253	0	0	0	0.38994	0.449746	17	23	NA	1	0.025
PF00313	Hypermutability	#NAME?	#NAME?	0.0592506	0.396932	0.457253	0	0	0	0.38994	0.449746	17	23	NA	1	0.025
PF02627	Hypermutability	#NAME?	#NAME?	0.0592506	0.396932	0.457253	0	0	0	0.38994	0.449746	17	23	NA	1	0.025
PF13353	Hypermutability	#NAME?	#NAME?	0.0592506	0.396932	0.457253	0	0	0	0.38994	0.449746	17	23	NA	1	0.025
PF01938	Hypermutability	#NAME?	#NAME?	0.0592506	0.396932	0.457253	0	0	0	0.38994	0.449746	17	23	NA	1	0.025
PF05013	Hypermutability	#NAME?	#NAME?	0.0592506	0.396932	0.457253	0	0	0	0.38994	0.449746	17	23	NA	1	0.025
PF08007	Hypermutability	#NAME?	#NAME?	0.0592506	0.396932	0.457253	0	0	0	0.38994	0.449746	17	23	NA	1	0.025
PF09364	Hypermutability	#NAME?	#NAME?	0.0592506	0.396932	0.457253	0	0	0	0.38994	0.449746	17	23	NA	1	0.025
PF12911	Hypermutability	#NAME?	#NAME?	0.0592506	0.396932	0.457253	0	0	0	0.38994	0.449746	17	23	NA	1	0.025
PF00690	Hypermutability	#NAME?	#NAME?	0.0592506	0.396932	0.457253	0	0	0	0.38994	0.449746	17	23	NA	1	0.025
PF13018	Hypermutability	#NAME?	#NAME?	0.0592506	0.396932	0.457253	0	0	0	0.38994	0.449746	17	23	NA	1	0.025
PF14248	Hypermutability	#NAME?	#NAME?	0.0592506	0.396932	0.457253	0	0	0	0.38994	0.449746	17	23	NA	1	0.025
PF00772	Hypermutability	#NAME?	#NAME?	0.0592506	0.396932	0.457253	0	0	0	0.38994	0.449746	17	23	NA	1	0.025
PF03796	Hypermutability	#NAME?	#NAME?	0.0592506	0.396932	0.457253	0	0	0	0.38994	0.449746	17	23	NA	1	0.025
PF03869	Hypermutability	#NAME?	#NAME?	0.0592506	0.396932	0.457253	0	0	0	0.38994	0.449746	17	23	NA	1	0.025
PF04245	Hypermutability	#NAME?	#NAME?	0.0592506	0.396932	0.457253	0	0	0	0.38994	0.449746	17	23	NA	1	0.025
PF04851	Hypermutability	#NAME?	#NAME?	0.0592506	0.396932	0.457253	0	0	0	0.38994	0.449746	17	23	NA	1	0.025
PF05016	Hypermutability	#NAME?	#NAME?	0.0592506	0.396932	0.457253	0	0	0	0.38994	0.449746	17	23	NA	1	0.025
PF06834	Hypermutability	#NAME?	#NAME?	0.0592506	0.396932	0.457253	0	0	0	0.38994	0.449746	17	23	NA	1	0.025
PF07514	Hypermutability	#NAME?	#NAME?	0.0592506	0.396932	0.457253	0	0	0	0.38994	0.449746	17	23	NA	1	0.025
PF07515	Hypermutability	#NAME?	#NAME?	0.0592506	0.396932	0.457253	0	0	0	0.38994	0.449746	17	23	NA	1	0.025
PF08900	Hypermutability	#NAME?	#NAME?	0.0592506	0.396932	0.457253	0	0	0	0.38994	0.449746	17	23	NA	1	0.025
PF09686	Hypermutability	#NAME?	#NAME?	0.0592506	0.396932	0.457253	0	0	0	0.38994	0.449746	17	23	NA	1	0.025
PF11190	Hypermutability	#NAME?	#NAME?	0.0592506	0.396932	0.457253	0	0	0	0.38994	0.449746	17	23	NA	1	0.025
PF11198	Hypermutability	#NAME?	#NAME?	0.0592506	0.396932	0.457253	0	0	0	0.38994	0.449746	17	23	NA	1	0.025
PF11660	Hypermutability	#NAME?	#NAME?	0.0592506	0.396932	0.457253	0	0	0	0.38994	0.449746	17	23	NA	1	0.025
PF11679	Hypermutability	#NAME?	#NAME?	0.0592506	0.396932	0.457253	0	0	0	0.38994	0.449746	17	23	NA	1	0.025
PF11990	Hypermutability	#NAME?	#NAME?	0.0592506	0.396932	0.457253	0	0	0	0.38994	0.449746	17	23	NA	1	0.025
PF12696	Hypermutability	#NAME?	#NAME?	0.0592506	0.396932	0.457253	0	0	0	0.38994	0.449746	17	23	NA	1	0.025
PF13462	Hypermutability	#NAME?	#NAME?	0.0592506	0.396932	0.457253	0	0	0	0.38994	0.449746	17	23	NA	1	0.025
PF14348	Hypermutability	#NAME?	#NAME?	0.0592506	0.396932	0.457253	0	0	0	0.38994	0.449746	17	23	NA	1	0.025
PF05433	Hypermutability	#NAME?	#NAME?	0.0592506	0.396932	0.457253	0	0	0	0.38994	0.449746	17	23	NA	1	0.025
PF13307	Hypermutability	#NAME?	#NAME?	0.0592506	0.396932	0.457253	0	0	0	0.38994	0.449746	17	23	NA	1	0.025
PF13519	Hypermutability	#NAME?	#NAME?	0.0592506	0.396932	0.457253	0	0	0	0.38994	0.449746	17	23	NA	1	0.025
PF13525	Hypermutability	#NAME?	#NAME?	0.0592506	0.396932	0.457253	0	0	0	0.38994	0.449746	17	23	NA	1	0.025
PF13840	Hypermutability	#NAME?	#NAME?	0.0592506	0.396932	0.457253	0	0	0	0.38994	0.449746	17	23	NA	1	0.025
PF13972	Hypermutability	#NAME?	#NAME?	0.0592506	0.396932	0.457253	0	0	0	0.38994	0.449746	17	23	NA	1	0.025
PF00182	Hypermutability	#NAME?	#NAME?	0.0592506	0.396932	0.457253	0	0	0	0.38994	0.449746	17	23	NA	0.975	0.025
PF06127	Hypermutability	#NAME?	#NAME?	0.0592506	0.396932	0.457253	0	0	0	0.38994	0.449746	17	23	NA	1	0.025
PF12857	Hypermutability	#NAME?	#NAME?	0.0592506	0.396932	0.457253	0	0	0	0.38994	0.449746	17	23	NA	0.975	0.025
PF14667	Hypermutability	#NAME?	#NAME?	0.0592506	0.396932	0.457253	0	0	0	0.38994	0.449746	17	23	NA	0.975	0.025
PF00743	Hypermutability	#NAME?	#NAME?	0.0592506	0.396932	0.457253	0	0	0	0.38994	0.449746	17	23	NA	1	0.025
PF06094	Hypermutability	#NAME?	#NAME?	0.0592506	0.396932	0.457253	0	0	0	0.38994	0.449746	17	23	NA	0.975	0.025
PF09296	Hypermutability	#NAME?	#NAME?	0.0592506	0.396932	0.457253	0	0	0	0.38994	0.449746	17	23	NA	0.975	0.025
PF09904	Hypermutability	#NAME?	#NAME?	0.0592506	0.396932	0.457253	0	0	0	0.38994	0.449746	17	23	NA	0.975	0.025
PF10263	Hypermutability	#NAME?	#NAME?	0.0592506	0.396932	0.457253	0	0	0	0.38994	0.449746	17	23	NA	0.975	0.025
PF13714	Hypermutability	#NAME?	#NAME?	0.0592506	0.396932	0.457253	0	0	0	0.38994	0.449746	17	23	NA	1	0.025
PF13740	Hypermutability	#NAME?	#NAME?	0.0592506	0.396932	0.457253	0	0	0	0.38994	0.449746	17	23	NA	1	0.025
PF14824	Hypermutability	#NAME?	#NAME?	0.0592506	0.396932	0.457253	0	0	0	0.38994	0.449746	17	23	NA	0.975	0.025
PF16193	Hypermutability	#NAME?	#NAME?	0.0592506	0.396932	0.457253	0	0	0	0.38994	0.449746	17	23	NA	0.975	0.025
PF00145	Hypermutability	#NAME?	#NAME?	0.0592506	0.396932	0.457253	0	0	0	0.38994	0.449746	17	23	NA	0.975	0.025
PF00381	Hypermutability	#NAME?	#NAME?	0.137129	0.628817	0.703267	1.9910065279161434e+AC0-5	+AC0-6.154936921857623e+AC0-5	1.3084299192967438e+AC0-5	0.610571	0.681879	17	23	NA	1	0.0762821
PF00436	Hypermutability	#NAME?	#NAME?	0.0592506	0.396932	0.457253	0	0	0	0.38994	0.449746	17	23	NA	1	0.025
PF01131	Hypermutability	#NAME?	#NAME?	0.0592506	0.396932	0.457253	0	0	0	0.38994	0.449746	17	23	NA	1	0.025
PF01610	Hypermutability	#NAME?	#NAME?	0.0592506	0.396932	0.457253	0	0	0	0.38994	0.449746	17	23	NA	1	0.025
PF01850	Hypermutability	#NAME?	#NAME?	0.0592506	0.396932	0.457253	0	0	0	0.38994	0.449746	17	23	NA	0.975	0.025
PF01909	Hypermutability	#NAME?	#NAME?	0.0592506	0.396932	0.457253	0	0	0	0.38994	0.449746	17	23	NA	1	0.025
PF03693	Hypermutability	#NAME?	#NAME?	0.0592506	0.396932	0.457253	0	0	0	0.38994	0.449746	17	23	NA	0.975	0.025
PF04014	Hypermutability	#NAME?	#NAME?	0.0592506	0.396932	0.457253	0	0	0	0.38994	0.449746	17	23	NA	0.975	0.025
PF04233	Hypermutability	#NAME?	#NAME?	0.0592506	0.396932	0.457253	0	0	0	0.38994	0.449746	17	23	NA	0.975	0.025
PF04917	Hypermutability	#NAME?	#NAME?	0.0592506	0.396932	0.457253	0	0	0	0.38994	0.449746	17	23	NA	0.975	0.025
PF06864	Hypermutability	#NAME?	#NAME?	0.0592506	0.396932	0.457253	0	0	0	0.38994	0.449746	17	23	NA	0.975	0.025
PF07419	Hypermutability	#NAME?	#NAME?	0.0592506	0.396932	0.457253	0	0	0	0.38994	0.449746	17	23	NA	0.975	0.025
PF07505	Hypermutability	#NAME?	#NAME?	0.0592506	0.396932	0.457253	0	0	0	0.38994	0.449746	17	23	NA	0.975	0.025
PF07655	Hypermutability	#NAME?	#NAME?	0.0592506	0.396932	0.457253	0	0	0	0.38994	0.449746	17	23	NA	0.975	0.025
PF07849	Hypermutability	#NAME?	#NAME?	0.0592506	0.396932	0.457253	0	0	0	0.38994	0.449746	17	23	NA	0.975	0.025
PF08805	Hypermutability	#NAME?	#NAME?	0.0592506	0.396932	0.457253	0	0	0	0.38994	0.449746	17	23	NA	0.975	0.025
PF09669	Hypermutability	#NAME?	#NAME?	0.0592506	0.396932	0.457253	0	0	0	0.38994	0.449746	17	23	NA	0.975	0.025
PF09919	Hypermutability	#NAME?	#NAME?	0.0592506	0.396932	0.457253	0	0	0	0.38994	0.449746	17	23	NA	0.975	0.025
PF10091	Hypermutability	#NAME?	#NAME?	0.0592506	0.396932	0.457253	0	0	0	0.38994	0.449746	17	23	NA	0.975	0.025
PF10671	Hypermutability	#NAME?	#NAME?	0.0592506	0.396932	0.457253	0	0	0	0.38994	0.449746	17	23	NA	0.975	0.025
PF10979	Hypermutability	#NAME?	#NAME?	0.0592506	0.396932	0.457253	0	0	0	0.38994	0.449746	17	23	NA	0.975	0.025
PF12101	Hypermutability	#NAME?	#NAME?	0.0592506	0.396932	0.457253	0	0	0	0.38994	0.449746	17	23	NA	1	0.025
PF13578	Hypermutability	#NAME?	#NAME?	0.0592506	0.396932	0.457253	0	0	0	0.38994	0.449746	17	23	NA	0.975	0.025
PF17167	Hypermutability	#NAME?	#NAME?	0.0592506	0.396932	0.457253	0	0	0	0.38994	0.449746	17	23	NA	0.975	0.025
PF02018	Hypermutability	#NAME?	#NAME?	0.0592506	0.396932	0.457253	0	0	0	0.38994	0.449746	17	23	NA	0.975	0.025
PF02050	Hypermutability	#NAME?	#NAME?	0.0592506	0.396932	0.457253	0	0	0	0.38994	0.449746	17	23	NA	0.975	0.025
PF02594	Hypermutability	#NAME?	#NAME?	0.0592506	0.396932	0.457253	0	0	0	0.38994	0.449746	17	23	NA	0.975	0.025
PF07216	Hypermutability	#NAME?	#NAME?	0.0592506	0.396932	0.457253	0	0	0	0.38994	0.449746	17	23	NA	0.975	0.025
PF07728	Hypermutability	#NAME?	#NAME?	0.0592506	0.396932	0.457253	0	0	0	0.38994	0.449746	17	23	NA	1	0.025
PF09115	Hypermutability	#NAME?	#NAME?	0.0592506	0.396932	0.457253	0	0	0	0.38994	0.449746	17	23	NA	0.975	0.025
PF09382	Hypermutability	#NAME?	#NAME?	0.0592506	0.396932	0.457253	0	0	0	0.38994	0.449746	17	23	NA	0.975	0.025
PF09394	Hypermutability	#NAME?	#NAME?	0.0592506	0.396932	0.457253	0	0	0	0.38994	0.449746	17	23	NA	0.975	0.025
PF10442	Hypermutability	#NAME?	#NAME?	0.0592506	0.396932	0.457253	0	0	0	0.38994	0.449746	17	23	NA	0.975	0.025
PF11154	Hypermutability	#NAME?	#NAME?	0.0592506	0.396932	0.457253	0	0	0	0.38994	0.449746	17	23	NA	0.975	0.025
PF11843	Hypermutability	#NAME?	#NAME?	0.0592506	0.396932	0.457253	0	0	0	0.38994	0.449746	17	23	NA	0.975	0.025
PF13521	Hypermutability	#NAME?	#NAME?	0.0592506	0.396932	0.457253	0	0	0	0.38994	0.449746	17	23	NA	0.975	0.025
PF13806	Hypermutability	#NAME?	#NAME?	0.0592506	0.396932	0.457253	0	0	0	0.38994	0.449746	17	23	NA	0.975	0.025
PF14375	Hypermutability	#NAME?	#NAME?	0.0592506	0.396932	0.457253	0	0	0	0.38994	0.449746	17	23	NA	0.975	0.025
PF14840	Hypermutability	#NAME?	#NAME?	0.0592506	0.396932	0.457253	0	0	0	0.38994	0.449746	17	23	NA	0.975	0.025
PF16124	Hypermutability	#NAME?	#NAME?	0.0592506	0.396932	0.457253	0	0	0	0.38994	0.449746	17	23	NA	0.975	0.025
PF17191	Hypermutability	#NAME?	#NAME?	0.0592506	0.396932	0.457253	0	0	0	0.38994	0.449746	17	23	NA	0.975	0.025
PF04390	Hypermutability	#NAME?	#NAME?	0.0592506	0.396932	0.457253	0	0	0	0.38994	0.449746	17	23	NA	0.975	0.025
PF13103	Hypermutability	#NAME?	#NAME?	0.0592506	0.396932	0.457253	0	0	0	0.38994	0.449746	17	23	NA	1	0.025
PF00012	Hypermutability	#NAME?	#NAME?	0.0592506	0.396932	0.457253	0	0	0	0.38994	0.449746	17	23	NA	1	0.025
PF05036	Hypermutability	#NAME?	#NAME?	0.0592506	0.396932	0.457253	0	0	0	0.38994	0.449746	17	23	NA	1	0.025
PF13410	Hypermutability	#NAME?	#NAME?	0.0592506	0.396932	0.457253	0	0	0	0.38994	0.449746	17	23	NA	1	0.025
PF01464	Hypermutability	#NAME?	#NAME?	0.0592506	0.396932	0.457253	0	0	0	0.38994	0.449746	17	23	NA	1	0.025
PF01323	Hypermutability	#NAME?	#NAME?	0.0592506	0.396932	0.457253	0	0	0	0.38994	0.449746	17	23	NA	1	0.025
PF01751	Hypermutability	#NAME?	#NAME?	0.0592506	0.396932	0.457253	0	0	0	0.38994	0.449746	17	23	NA	1	0.025
PF02913	Hypermutability	#NAME?	#NAME?	0.0592506	0.396932	0.457253	0	0	0	0.38994	0.449746	17	23	NA	1	0.025
PF09498	Hypermutability	#NAME?	#NAME?	0.0592506	0.396932	0.457253	0	0	0	0.38994	0.449746	17	23	NA	1	0.025
PF02566	Hypermutability	#NAME?	#NAME?	0.0592506	0.396932	0.457253	0	0	0	0.38994	0.449746	17	23	NA	1	0.025
PF05860	Hypermutability	#NAME?	#NAME?	0.0592506	0.396932	0.457253	0	0	0	0.38994	0.449746	17	23	NA	1	0.025
PF04828	Hypermutability	#NAME?	#NAME?	0.0592506	0.396932	0.457253	0	0	0	0.38994	0.449746	17	23	NA	1	0.025
PF13437	Hypermutability	#NAME?	#NAME?	0.137129	0.628817	0.703267	6.757194043697045e+AC0-5	+AC0-3.521129304404159e+AC0-5	8.274238255405396e+AC0-5	0.631724	0.700389	17	23	NA	1	0.0762821
PF12625	Hypermutability	#NAME?	#NAME?	0.137129	0.628817	0.703267	1.9910065279161434e+AC0-5	+AC0-6.154936921857623e+AC0-5	1.3084299192967438e+AC0-5	0.610571	0.681879	17	23	NA	1	0.0762821
PF01979	Hypermutability	#NAME?	#NAME?	0.0592506	0.396932	0.457253	0	0	0	0.38994	0.449746	17	23	NA	1	0.025
PF00999	Hypermutability	#NAME?	#NAME?	0.0592506	0.396932	0.457253	0	0	0	0.38994	0.449746	17	23	NA	1	0.025
PF00263	Hypermutability	#NAME?	#NAME?	0.0592506	0.396932	0.457253	0	0	0	0.38994	0.449746	17	23	NA	1	0.025
PF01565	Hypermutability	#NAME?	#NAME?	0.0592506	0.396932	0.457253	0	0	0	0.38994	0.449746	17	23	NA	1	0.025
PF00392	Hypermutability	#NAME?	#NAME?	0.0592506	0.396932	0.457253	0	0	0	0.38994	0.449746	17	23	NA	1	0.025
PF07963	Hypermutability	#NAME?	#NAME?	0.0592506	0.396932	0.457253	0	0	0	0.38994	0.449746	17	23	NA	1	0.025
PF06715	Hemolysis	#NAME?	#NAME?	0.559997	0.88527	0.904419	5.9463628955580525e+AC0-5	+AC0-3.786335875643418e+AC0-5	2.6064797017006145e+AC0-5	0.876862	0.906386	7	33	NA	1	0.5
PF01839	Hemolysis	#NAME?	#NAME?	0.330686	0.815982	0.844879	2.7177950552383808e+AC0-5	+AC0-8.339747784382263e+AC0-6	4.337427913393395e+AC0-5	0.81248	0.84553	7	33	NA	0.25	0.192308
PF08402	Biofilm	#NAME?	#NAME?	0.188723	0.710651	0.775026	2.891106243549732e+AC0-5	+AC0-1.7765406932533477e+AC0-5	2.687149568860058e+AC0-5	0.705457	0.765284	27	13	NA	1	0.112179
PF07969	Biofilm	#NAME?	#NAME?	0.347001	0.82552	0.876937	2.6663345747365415e+AC0-5	+AC0-9.17686664246063e+AC0-6	1.2783214937250652e+AC0-5	0.433174	0.571526	27	13	NA	1	0.317308
PF00795	Biofilm	#NAME?	#NAME?	0.188723	0.710651	0.775026	2.891106243549732e+AC0-5	+AC0-1.7765406932533477e+AC0-5	2.687149568860058e+AC0-5	0.705457	0.765284	27	13	NA	1	0.112179
PF13276	Hypermutability	#NAME?	#NAME?	0.224466	0.756635	0.813615	7.682873945082649e+AC0-6	+AC0-1.7913728550991687e+AC0-6	5.473726116968236e+AC0-6	0.752137	0.804734	17	23	NA	1	0.164103
PF05594	Hypermutability	#NAME?	#NAME?	0.26321	0.786803	0.843102	4.2321538936990484e+AC0-5	+AC0-5.2706003156445286e+AC0-5	2.219999746660353e+AC0-5	0.966925	0.982987	17	23	NA	1	0.215385
PF00561	LasR.mutants	#NAME?	#NAME?	0.129166	0.6323	0.689565	0	0	0	0.624206	0.694392	25	6	9	1	0.0762821
PF02311	LasR.mutants	#NAME?	#NAME?	0.129166	0.6323	0.689565	0	0	0	0.624206	0.694392	25	6	9	1	0.0512821
PF03573	LasR.mutants	#NAME?	#NAME?	0.129166	0.6323	0.689565	0	0	0	0.624206	0.694392	25	6	9	1	0.0487179
PF13416	LasR.mutants	#NAME?	#NAME?	0.129166	0.6323	0.689565	0	0	0	0.624206	0.694392	25	6	9	1	0.0512821
PF00355	LasR.mutants	#NAME?	#NAME?	0.129166	0.6323	0.689565	0	0	0	0.624206	0.694392	25	6	9	1	0.025
PF00884	LasR.mutants	#NAME?	#NAME?	0.129166	0.6323	0.689565	0	0	0	0.624206	0.694392	25	6	9	1	0.0487179
PF02776	LasR.mutants	#NAME?	#NAME?	0.129166	0.6323	0.689565	0	0	0	0.624206	0.694392	25	6	9	1	0.025
PF05593	LasR.mutants	#NAME?	#NAME?	0.34452	0.833005	0.869092	3.083081925070784e+AC0-5	+AC0-3.509557867546499e+AC0-5	3.538046765654565e+AC0-5	0.845087	0.883069	25	6	9	1	0.230128
PF13489	LasR.mutants	#NAME?	#NAME?	0.129166	0.6323	0.689565	0	0	0	0.624206	0.694392	25	6	9	1	0.025
PF00535	LasR.mutants	#NAME?	#NAME?	0.129166	0.6323	0.689565	0	0	0	0.624206	0.694392	25	6	9	1	0.0512821
PF12799	LasR.mutants	#NAME?	#NAME?	0.129166	0.6323	0.689565	0	0	0	0.624206	0.694392	25	6	9	0.025	0.025
PF13175	LasR.mutants	#NAME?	#NAME?	0.129166	0.6323	0.689565	0	0	0	0.624206	0.694392	25	6	9	0.025	0.025
PF00849	LasR.mutants	#NAME?	#NAME?	0.129166	0.6323	0.689565	0	0	0	0.624206	0.694392	25	6	9	1	0.025
PF07581	LasR.mutants	#NAME?	#NAME?	0.257046	0.784955	0.823419	3.506988175466097e+AC0-5	+AC0-4.1416219482978224e+AC0-5	3.966591155014103e+AC0-5	0.769955	0.817418	25	6	9	1	0.0762821
PF00109	LasR.mutants	#NAME?	#NAME?	0.129166	0.6323	0.689565	0	0	0	0.624206	0.694392	25	6	9	1	0.025
PF00144	LasR.mutants	#NAME?	#NAME?	0.129166	0.6323	0.689565	0	0	0	0.624206	0.694392	25	6	9	1	0.0487179
PF00162	LasR.mutants	#NAME?	#NAME?	0.129166	0.6323	0.689565	0	0	0	0.624206	0.694392	25	6	9	1	0.025
PF00346	LasR.mutants	#NAME?	#NAME?	0.129166	0.6323	0.689565	0	0	0	0.624206	0.694392	25	6	9	1	0.025
PF00441	LasR.mutants	#NAME?	#NAME?	0.129166	0.6323	0.689565	0	0	0	0.624206	0.694392	25	6	9	1	0.025
PF00929	LasR.mutants	#NAME?	#NAME?	0.129166	0.6323	0.689565	0	0	0	0.624206	0.694392	25	6	9	1	0.025
PF01019	LasR.mutants	#NAME?	#NAME?	0.129166	0.6323	0.689565	0	0	0	0.624206	0.694392	25	6	9	1	0.025
PF01068	LasR.mutants	#NAME?	#NAME?	0.129166	0.6323	0.689565	0	0	0	0.624206	0.694392	25	6	9	1	0.025
PF01078	LasR.mutants	#NAME?	#NAME?	0.129166	0.6323	0.689565	0	0	0	0.624206	0.694392	25	6	9	1	0.025
PF01136	LasR.mutants	#NAME?	#NAME?	0.129166	0.6323	0.689565	0	0	0	0.624206	0.694392	25	6	9	1	0.025
PF01208	LasR.mutants	#NAME?	#NAME?	0.129166	0.6323	0.689565	0	0	0	0.624206	0.694392	25	6	9	1	0.025
PF01384	LasR.mutants	#NAME?	#NAME?	0.129166	0.6323	0.689565	0	0	0	0.624206	0.694392	25	6	9	1	0.025
PF01636	LasR.mutants	#NAME?	#NAME?	0.129166	0.6323	0.689565	0	0	0	0.624206	0.694392	25	6	9	1	0.025
PF01923	LasR.mutants	#NAME?	#NAME?	0.129166	0.6323	0.689565	0	0	0	0.624206	0.694392	25	6	9	1	0.025
PF02481	LasR.mutants	#NAME?	#NAME?	0.129166	0.6323	0.689565	0	0	0	0.624206	0.694392	25	6	9	1	0.025
PF03070	LasR.mutants	#NAME?	#NAME?	0.129166	0.6323	0.689565	0	0	0	0.624206	0.694392	25	6	9	1	0.025
PF03618	LasR.mutants	#NAME?	#NAME?	0.129166	0.6323	0.689565	0	0	0	0.624206	0.694392	25	6	9	1	0.025
PF03814	LasR.mutants	#NAME?	#NAME?	0.129166	0.6323	0.689565	0	0	0	0.624206	0.694392	25	6	9	1	0.025
PF04107	LasR.mutants	#NAME?	#NAME?	0.129166	0.6323	0.689565	0	0	0	0.624206	0.694392	25	6	9	1	0.025
PF04307	LasR.mutants	#NAME?	#NAME?	0.129166	0.6323	0.689565	0	0	0	0.624206	0.694392	25	6	9	1	0.025
PF04379	LasR.mutants	#NAME?	#NAME?	0.129166	0.6323	0.689565	0	0	0	0.624206	0.694392	25	6	9	1	0.025
PF04412	LasR.mutants	#NAME?	#NAME?	0.129166	0.6323	0.689565	0	0	0	0.624206	0.694392	25	6	9	1	0.0711538
PF05947	LasR.mutants	#NAME?	#NAME?	0.129166	0.6323	0.689565	0	0	0	0.624206	0.694392	25	6	9	1	0.0711538
PF06123	LasR.mutants	#NAME?	#NAME?	0.129166	0.6323	0.689565	0	0	0	0.624206	0.694392	25	6	9	1	0.025
PF06537	LasR.mutants	#NAME?	#NAME?	0.129166	0.6323	0.689565	0	0	0	0.624206	0.694392	25	6	9	1	0.025
PF07991	LasR.mutants	#NAME?	#NAME?	0.129166	0.6323	0.689565	0	0	0	0.624206	0.694392	25	6	9	1	0.025
PF09317	LasR.mutants	#NAME?	#NAME?	0.129166	0.6323	0.689565	0	0	0	0.624206	0.694392	25	6	9	1	0.025
PF10023	LasR.mutants	#NAME?	#NAME?	0.129166	0.6323	0.689565	0	0	0	0.624206	0.694392	25	6	9	1	0.025
PF11612	LasR.mutants	#NAME?	#NAME?	0.129166	0.6323	0.689565	0	0	0	0.624206	0.694392	25	6	9	1	0.025
PF13163	LasR.mutants	#NAME?	#NAME?	0.129166	0.6323	0.689565	0	0	0	0.624206	0.694392	25	6	9	1	0.025
PF16989	LasR.mutants	#NAME?	#NAME?	0.129166	0.6323	0.689565	0	0	0	0.624206	0.694392	25	6	9	1	0.025
PF13450	LasR.mutants	#NAME?	#NAME?	0.129166	0.6323	0.689565	0	0	0	0.624206	0.694392	25	6	9	1	0.0512821
PF14559	LasR.mutants	#NAME?	#NAME?	0.129166	0.6323	0.689565	0	0	0	0.624206	0.694392	25	6	9	1	0.025
PF00903	LasR.mutants	#NAME?	#NAME?	0.129166	0.6323	0.689565	0	0	0	0.624206	0.694392	25	6	9	1	0.025
PF02133	LasR.mutants	#NAME?	#NAME?	0.129166	0.6323	0.689565	0	0	0	0.624206	0.694392	25	6	9	1	0.025
PF03641	LasR.mutants	#NAME?	#NAME?	0.129166	0.6323	0.689565	0	0	0	0.624206	0.694392	25	6	9	1	0.025
PF13419	LasR.mutants	#NAME?	#NAME?	0.129166	0.6323	0.689565	0	0	0	0.624206	0.694392	25	6	9	1	0.025
PF02985	LasR.mutants	#NAME?	#NAME?	0.129166	0.6323	0.689565	0	0	0	0.624206	0.694392	25	6	9	0.025	0.025
PF07721	LasR.mutants	#NAME?	#NAME?	0.129166	0.6323	0.689565	0	0	0	0.624206	0.694392	25	6	9	0.025	0.025
PF02486	LasR.mutants	#NAME?	#NAME?	0.129166	0.6323	0.689565	0	0	0	0.624206	0.694392	25	6	9	0.025	0.025
PF12831	LasR.mutants	#NAME?	#NAME?	0.129166	0.6323	0.689565	0	0	0	0.624206	0.694392	25	6	9	0.025	0.025
PF12773	LasR.mutants	#NAME?	#NAME?	0.129166	0.6323	0.689565	0	0	0	0.624206	0.694392	25	6	9	0.025	0.025
PF01204	LasR.mutants	#NAME?	#NAME?	0.129166	0.6323	0.689565	0	0	0	0.624206	0.694392	25	6	9	1	0.025
PF02601	LasR.mutants	#NAME?	#NAME?	0.129166	0.6323	0.689565	0	0	0	0.624206	0.694392	25	6	9	1	0.0487179
PF03441	LasR.mutants	#NAME?	#NAME?	0.129166	0.6323	0.689565	0	0	0	0.624206	0.694392	25	6	9	1	0.025
PF03853	LasR.mutants	#NAME?	#NAME?	0.129166	0.6323	0.689565	0	0	0	0.624206	0.694392	25	6	9	1	0.025
PF04563	LasR.mutants	#NAME?	#NAME?	0.129166	0.6323	0.689565	0	0	0	0.624206	0.694392	25	6	9	1	0.025
PF13738	LasR.mutants	#NAME?	#NAME?	0.129166	0.6323	0.689565	0	0	0	0.624206	0.694392	25	6	9	1	0.025
PF14526	LasR.mutants	#NAME?	#NAME?	0.129166	0.6323	0.689565	0	0	0	0.624206	0.694392	25	6	9	1	0.025
PF00515	LasR.mutants	#NAME?	#NAME?	0.129166	0.6323	0.689565	0	0	0	0.624206	0.694392	25	6	9	1	0.025
PF01432	LasR.mutants	#NAME?	#NAME?	0.129166	0.6323	0.689565	0	0	0	0.624206	0.694392	25	6	9	1	0.025
PF02571	LasR.mutants	#NAME?	#NAME?	0.129166	0.6323	0.689565	0	0	0	0.624206	0.694392	25	6	9	1	0.025
PF02595	LasR.mutants	#NAME?	#NAME?	0.129166	0.6323	0.689565	0	0	0	0.624206	0.694392	25	6	9	1	0.0487179
PF03239	LasR.mutants	#NAME?	#NAME?	0.129166	0.6323	0.689565	0	0	0	0.624206	0.694392	25	6	9	1	0.025
PF03576	LasR.mutants	#NAME?	#NAME?	0.129166	0.6323	0.689565	0	0	0	0.624206	0.694392	25	6	9	1	0.025
PF04996	LasR.mutants	#NAME?	#NAME?	0.129166	0.6323	0.689565	0	0	0	0.624206	0.694392	25	6	9	1	0.025
PF11354	LasR.mutants	#NAME?	#NAME?	0.129166	0.6323	0.689565	0	0	0	0.624206	0.694392	25	6	9	1	0.025
PF03594	LasR.mutants	#NAME?	#NAME?	0.129166	0.6323	0.689565	0	0	0	0.624206	0.694392	25	6	9	1	0.025
PF09909	LasR.mutants	#NAME?	#NAME?	0.129166	0.6323	0.689565	0	0	0	0.624206	0.694392	25	6	9	1	0.025
PF00491	LasR.mutants	#NAME?	#NAME?	0.129166	0.6323	0.689565	0	0	0	0.624206	0.694392	25	6	9	1	0.025
PF00732	LasR.mutants	#NAME?	#NAME?	0.129166	0.6323	0.689565	0	0	0	0.624206	0.694392	25	6	9	1	0.025
PF01053	LasR.mutants	#NAME?	#NAME?	0.129166	0.6323	0.689565	0	0	0	0.624206	0.694392	25	6	9	1	0.025
PF01077	LasR.mutants	#NAME?	#NAME?	0.129166	0.6323	0.689565	0	0	0	0.624206	0.694392	25	6	9	1	0.0487179
PF01966	LasR.mutants	#NAME?	#NAME?	0.129166	0.6323	0.689565	0	0	0	0.624206	0.694392	25	6	9	1	0.0512821
PF04632	LasR.mutants	#NAME?	#NAME?	0.129166	0.6323	0.689565	0	0	0	0.624206	0.694392	25	6	9	1	0.122436
PF00977	LasR.mutants	#NAME?	#NAME?	0.129166	0.6323	0.689565	0	0	0	0.624206	0.694392	25	6	9	1	0.025
PF03143	LasR.mutants	#NAME?	#NAME?	0.129166	0.6323	0.689565	0	0	0	0.624206	0.694392	25	6	9	1	0.122436
PF05545	LasR.mutants	#NAME?	#NAME?	0.129166	0.6323	0.689565	0	0	0	0.624206	0.694392	25	6	9	1	0.025
PF11920	LasR.mutants	#NAME?	#NAME?	0.257046	0.784955	0.823419	3.506988175466097e+AC0-5	+AC0-4.1416219482978224e+AC0-5	3.966591155014103e+AC0-5	0.769955	0.817418	25	6	9	1	0.0762821
PF00361	LasR.mutants	#NAME?	#NAME?	0.129166	0.6323	0.689565	0	0	0	0.624206	0.694392	25	6	9	1	0.025
PF00370	LasR.mutants	#NAME?	#NAME?	0.129166	0.6323	0.689565	0	0	0	0.624206	0.694392	25	6	9	1	0.025
PF01075	LasR.mutants	#NAME?	#NAME?	0.129166	0.6323	0.689565	0	0	0	0.624206	0.694392	25	6	9	1	0.025
PF01566	LasR.mutants	#NAME?	#NAME?	0.129166	0.6323	0.689565	0	0	0	0.624206	0.694392	25	6	9	1	0.025
PF01957	LasR.mutants	#NAME?	#NAME?	0.129166	0.6323	0.689565	0	0	0	0.624206	0.694392	25	6	9	1	0.025
PF02567	LasR.mutants	#NAME?	#NAME?	0.129166	0.6323	0.689565	0	0	0	0.624206	0.694392	25	6	9	1	0.025
PF02900	LasR.mutants	#NAME?	#NAME?	0.129166	0.6323	0.689565	0	0	0	0.624206	0.694392	25	6	9	1	0.025
PF03328	LasR.mutants	#NAME?	#NAME?	0.129166	0.6323	0.689565	0	0	0	0.624206	0.694392	25	6	9	1	0.025
PF03631	LasR.mutants	#NAME?	#NAME?	0.129166	0.6323	0.689565	0	0	0	0.624206	0.694392	25	6	9	1	0.025
PF03972	LasR.mutants	#NAME?	#NAME?	0.129166	0.6323	0.689565	0	0	0	0.624206	0.694392	25	6	9	1	0.0711538
PF10101	LasR.mutants	#NAME?	#NAME?	0.129166	0.6323	0.689565	0	0	0	0.624206	0.694392	25	6	9	1	0.025
PF10996	LasR.mutants	#NAME?	#NAME?	0.129166	0.6323	0.689565	0	0	0	0.624206	0.694392	25	6	9	1	0.025
PF13098	LasR.mutants	#NAME?	#NAME?	0.129166	0.6323	0.689565	0	0	0	0.624206	0.694392	25	6	9	1	0.025
PF13417	LasR.mutants	#NAME?	#NAME?	0.129166	0.6323	0.689565	0	0	0	0.624206	0.694392	25	6	9	1	0.025
PF00224	LasR.mutants	#NAME?	#NAME?	0.129166	0.6323	0.689565	0	0	0	0.624206	0.694392	25	6	9	1	0.025
PF02463	LasR.mutants	#NAME?	#NAME?	0.129166	0.6323	0.689565	0	0	0	0.624206	0.694392	25	6	9	1	0.025
PF00676	LasR.mutants	#NAME?	#NAME?	0.129166	0.6323	0.689565	0	0	0	0.624206	0.694392	25	6	9	1	0.025
PF01032	LasR.mutants	#NAME?	#NAME?	0.129166	0.6323	0.689565	0	0	0	0.624206	0.694392	25	6	9	1	0.025
PF00133	LasR.mutants	#NAME?	#NAME?	0.129166	0.6323	0.689565	0	0	0	0.624206	0.694392	25	6	9	1	0.025
PF00580	LasR.mutants	#NAME?	#NAME?	0.129166	0.6323	0.689565	0	0	0	0.624206	0.694392	25	6	9	1	0.025
PF00805	LasR.mutants	#NAME?	#NAME?	0.129166	0.6323	0.689565	0	0	0	0.624206	0.694392	25	6	9	1	0.025
PF00990	LasR.mutants	#NAME?	#NAME?	0.129166	0.6323	0.689565	0	0	0	0.624206	0.694392	25	6	9	1	0.0487179
PF02800	LasR.mutants	#NAME?	#NAME?	0.129166	0.6323	0.689565	0	0	0	0.624206	0.694392	25	6	9	1	0.0512821
PF00117	LasR.mutants	#NAME?	#NAME?	0.129166	0.6323	0.689565	0	0	0	0.624206	0.694392	25	6	9	1	0.0487179
PF00248	LasR.mutants	#NAME?	#NAME?	0.129166	0.6323	0.689565	0	0	0	0.624206	0.694392	25	6	9	1	0.025
PF02525	LasR.mutants	#NAME?	#NAME?	0.129166	0.6323	0.689565	0	0	0	0.624206	0.694392	25	6	9	1	0.025
PF16576	LasR.mutants	#NAME?	#NAME?	0.129166	0.6323	0.689565	0	0	0	0.624206	0.694392	25	6	9	1	0.0512821
PF12833	Biofilm	#NAME?	#NAME?	0.112363	0.598957	0.663825	5.778534020528045e+AC0-6	+AC0-4.8238746082030386e+AC0-5	2.3471025081261293e+AC0-6	0.59244	0.65542	27	13	NA	1	0.0487179
PF04542	Biofilm	#NAME?	#NAME?	0.112363	0.598957	0.663825	5.778534020528045e+AC0-6	+AC0-4.8238746082030386e+AC0-5	2.3471025081261293e+AC0-6	0.59244	0.65542	27	13	NA	1	0.0487179
PF03372	Biofilm	#NAME?	#NAME?	0.112363	0.598957	0.663825	5.778534020528045e+AC0-6	+AC0-4.8238746082030386e+AC0-5	2.3471025081261293e+AC0-6	0.59244	0.65542	27	13	NA	1	0.0487179
PF13641	Biofilm	#NAME?	#NAME?	0.112363	0.598957	0.663825	5.778534020528045e+AC0-6	+AC0-4.8238746082030386e+AC0-5	2.3471025081261293e+AC0-6	0.59244	0.65542	27	13	NA	1	0.0487179
PF04879	Biofilm	#NAME?	#NAME?	0.112363	0.598957	0.663825	5.778534020528045e+AC0-6	+AC0-4.8238746082030386e+AC0-5	2.3471025081261293e+AC0-6	0.59244	0.65542	27	13	NA	1	0.0487179
PF13242	Biofilm	#NAME?	#NAME?	0.112363	0.598957	0.663825	5.778534020528045e+AC0-6	+AC0-4.8238746082030386e+AC0-5	2.3471025081261293e+AC0-6	0.59244	0.65542	27	13	NA	1	0.0487179
PF13344	Biofilm	#NAME?	#NAME?	0.112363	0.598957	0.663825	5.778534020528045e+AC0-6	+AC0-4.8238746082030386e+AC0-5	2.3471025081261293e+AC0-6	0.59244	0.65542	27	13	NA	0.95	0.0487179
PF17149	Biofilm	#NAME?	#NAME?	0.112363	0.598957	0.663825	5.778534020528045e+AC0-6	+AC0-4.8238746082030386e+AC0-5	2.3471025081261293e+AC0-6	0.59244	0.65542	27	13	NA	0.95	0.0487179
PF00078	Biofilm	#NAME?	#NAME?	0.112363	0.598957	0.663825	5.778534020528045e+AC0-6	+AC0-4.8238746082030386e+AC0-5	2.3471025081261293e+AC0-6	0.59244	0.65542	27	13	NA	0.95	0.0487179
PF13557	Biofilm	#NAME?	#NAME?	0.112363	0.598957	0.663825	5.778534020528045e+AC0-6	+AC0-4.8238746082030386e+AC0-5	2.3471025081261293e+AC0-6	0.59244	0.65542	27	13	NA	1	0.0487179
PF13561	Biofilm	#NAME?	#NAME?	0.178655	0.713826	0.777109	9.515706014426859e+AC0-6	+AC0-4.7948995540355715e+AC0-6	9.232352073963044e+AC0-6	0.718297	0.777839	27	13	NA	1	0.1
PF02493	Hemolysis	#NAME?	#NAME?	0.34187	0.837033	0.863762	7.038147967057567e+AC0-5	+AC0-1.785002602408796e+AC0-5	4.0862480026754866e+AC0-5	0.93135	0.953082	7	33	NA	1	0.199359
PF03772	Hemolysis	#NAME?	#NAME?	0.28919	0.811347	0.842923	2.700866087268963e+AC0-5	+AC0-2.934837140722284e+AC0-5	2.9383235123684533e+AC0-5	0.807764	0.843481	7	33	NA	1	0.148077
PF00355	Piocyanine.secretion	#NAME?	#NAME?	0.068288	0.470239	0.528804	0	0	0	0.463071	0.519791	26	14	NA	1	0.025
PF02776	Piocyanine.secretion	#NAME?	#NAME?	0.068288	0.470239	0.528804	0	0	0	0.463071	0.519791	26	14	NA	1	0.025
PF13419	Piocyanine.secretion	#NAME?	#NAME?	0.068288	0.470239	0.528804	0	0	0	0.463071	0.519791	26	14	NA	1	0.025
PF00903	Piocyanine.secretion	#NAME?	#NAME?	0.068288	0.470239	0.528804	0	0	0	0.463071	0.519791	26	14	NA	1	0.025
PF00361	Piocyanine.secretion	#NAME?	#NAME?	0.068288	0.470239	0.528804	0	0	0	0.463071	0.519791	26	14	NA	1	0.025
PF00370	Piocyanine.secretion	#NAME?	#NAME?	0.068288	0.470239	0.528804	0	0	0	0.463071	0.519791	26	14	NA	1	0.025
PF02567	Piocyanine.secretion	#NAME?	#NAME?	0.068288	0.470239	0.528804	0	0	0	0.463071	0.519791	26	14	NA	1	0.025
PF14559	Piocyanine.secretion	#NAME?	#NAME?	0.068288	0.470239	0.528804	0	0	0	0.463071	0.519791	26	14	NA	1	0.025
PF00916	Piocyanine.secretion	#NAME?	#NAME?	0.068288	0.470239	0.528804	0	0	0	0.463071	0.519791	26	14	NA	1	0.025
PF02515	Piocyanine.secretion	#NAME?	#NAME?	0.068288	0.470239	0.528804	0	0	0	0.463071	0.519791	26	14	NA	1	0.025
PF10686	Piocyanine.secretion	#NAME?	#NAME?	0.068288	0.470239	0.528804	0	0	0	0.463071	0.519791	26	14	NA	0.025	0.025
PF13286	Piocyanine.secretion	#NAME?	#NAME?	0.068288	0.470239	0.528804	0	0	0	0.463071	0.519791	26	14	NA	0.025	0.025
PF02486	Piocyanine.secretion	#NAME?	#NAME?	0.068288	0.470239	0.528804	0	0	0	0.463071	0.519791	26	14	NA	0.025	0.025
PF12831	Piocyanine.secretion	#NAME?	#NAME?	0.068288	0.470239	0.528804	0	0	0	0.463071	0.519791	26	14	NA	0.025	0.025
PF12773	Piocyanine.secretion	#NAME?	#NAME?	0.068288	0.470239	0.528804	0	0	0	0.463071	0.519791	26	14	NA	0.025	0.025
PF01019	Piocyanine.secretion	#NAME?	#NAME?	0.068288	0.470239	0.528804	0	0	0	0.463071	0.519791	26	14	NA	1	0.025
PF01136	Piocyanine.secretion	#NAME?	#NAME?	0.068288	0.470239	0.528804	0	0	0	0.463071	0.519791	26	14	NA	1	0.025
PF01384	Piocyanine.secretion	#NAME?	#NAME?	0.068288	0.470239	0.528804	0	0	0	0.463071	0.519791	26	14	NA	1	0.025
PF01235	Piocyanine.secretion	#NAME?	#NAME?	0.068288	0.470239	0.528804	0	0	0	0.463071	0.519791	26	14	NA	1	0.025
PF04820	Piocyanine.secretion	#NAME?	#NAME?	0.068288	0.470239	0.528804	0	0	0	0.463071	0.519791	26	14	NA	1	0.025
PF09850	Piocyanine.secretion	#NAME?	#NAME?	0.068288	0.470239	0.528804	0	0	0	0.463071	0.519791	26	14	NA	1	0.025
PF02985	Piocyanine.secretion	#NAME?	#NAME?	0.068288	0.470239	0.528804	0	0	0	0.463071	0.519791	26	14	NA	0.025	0.025
PF07721	Piocyanine.secretion	#NAME?	#NAME?	0.068288	0.470239	0.528804	0	0	0	0.463071	0.519791	26	14	NA	0.025	0.025
PF12799	Piocyanine.secretion	#NAME?	#NAME?	0.068288	0.470239	0.528804	0	0	0	0.463071	0.519791	26	14	NA	0.025	0.025
PF13175	Piocyanine.secretion	#NAME?	#NAME?	0.068288	0.470239	0.528804	0	0	0	0.463071	0.519791	26	14	NA	0.025	0.025
PF13637	Piocyanine.secretion	#NAME?	#NAME?	0.068288	0.470239	0.528804	0	0	0	0.463071	0.519791	26	14	NA	0.025	0.025
PF00515	Piocyanine.secretion	#NAME?	#NAME?	0.068288	0.470239	0.528804	0	0	0	0.463071	0.519791	26	14	NA	1	0.025
PF01432	Piocyanine.secretion	#NAME?	#NAME?	0.068288	0.470239	0.528804	0	0	0	0.463071	0.519791	26	14	NA	1	0.025
PF01964	Piocyanine.secretion	#NAME?	#NAME?	0.068288	0.470239	0.528804	0	0	0	0.463071	0.519791	26	14	NA	1	0.025
PF03239	Piocyanine.secretion	#NAME?	#NAME?	0.068288	0.470239	0.528804	0	0	0	0.463071	0.519791	26	14	NA	1	0.025
PF11354	Piocyanine.secretion	#NAME?	#NAME?	0.068288	0.470239	0.528804	0	0	0	0.463071	0.519791	26	14	NA	1	0.025
PF14467	Piocyanine.secretion	#NAME?	#NAME?	0.068288	0.470239	0.528804	0	0	0	0.463071	0.519791	26	14	NA	1	0.025
PF04996	Piocyanine.secretion	#NAME?	#NAME?	0.068288	0.470239	0.528804	0	0	0	0.463071	0.519791	26	14	NA	1	0.025
PF02571	Piocyanine.secretion	#NAME?	#NAME?	0.068288	0.470239	0.528804	0	0	0	0.463071	0.519791	26	14	NA	1	0.025
PF03576	Piocyanine.secretion	#NAME?	#NAME?	0.068288	0.470239	0.528804	0	0	0	0.463071	0.519791	26	14	NA	1	0.025
PF04760	Piocyanine.secretion	#NAME?	#NAME?	0.068288	0.470239	0.528804	0	0	0	0.463071	0.519791	26	14	NA	1	0.025
PF08323	Piocyanine.secretion	#NAME?	#NAME?	0.068288	0.470239	0.528804	0	0	0	0.463071	0.519791	26	14	NA	1	0.025
PF00188	Piocyanine.secretion	#NAME?	#NAME?	0.068288	0.470239	0.528804	0	0	0	0.463071	0.519791	26	14	NA	1	0.025
PF01204	Piocyanine.secretion	#NAME?	#NAME?	0.068288	0.470239	0.528804	0	0	0	0.463071	0.519791	26	14	NA	1	0.025
PF03853	Piocyanine.secretion	#NAME?	#NAME?	0.068288	0.470239	0.528804	0	0	0	0.463071	0.519791	26	14	NA	1	0.025
PF04563	Piocyanine.secretion	#NAME?	#NAME?	0.068288	0.470239	0.528804	0	0	0	0.463071	0.519791	26	14	NA	1	0.025
PF13738	Piocyanine.secretion	#NAME?	#NAME?	0.068288	0.470239	0.528804	0	0	0	0.463071	0.519791	26	14	NA	1	0.025
PF03441	Piocyanine.secretion	#NAME?	#NAME?	0.068288	0.470239	0.528804	0	0	0	0.463071	0.519791	26	14	NA	1	0.025
PF03594	Piocyanine.secretion	#NAME?	#NAME?	0.068288	0.470239	0.528804	0	0	0	0.463071	0.519791	26	14	NA	1	0.025
PF09909	Piocyanine.secretion	#NAME?	#NAME?	0.068288	0.470239	0.528804	0	0	0	0.463071	0.519791	26	14	NA	1	0.025
PF00300	Piocyanine.secretion	#NAME?	#NAME?	0.068288	0.470239	0.528804	0	0	0	0.463071	0.519791	26	14	NA	1	0.025
PF03641	Piocyanine.secretion	#NAME?	#NAME?	0.068288	0.470239	0.528804	0	0	0	0.463071	0.519791	26	14	NA	1	0.025
PF00491	Piocyanine.secretion	#NAME?	#NAME?	0.068288	0.470239	0.528804	0	0	0	0.463071	0.519791	26	14	NA	1	0.025
PF01053	Piocyanine.secretion	#NAME?	#NAME?	0.068288	0.470239	0.528804	0	0	0	0.463071	0.519791	26	14	NA	1	0.025
PF01156	Piocyanine.secretion	#NAME?	#NAME?	0.068288	0.470239	0.528804	0	0	0	0.463071	0.519791	26	14	NA	1	0.025
PF14526	Piocyanine.secretion	#NAME?	#NAME?	0.068288	0.470239	0.528804	0	0	0	0.463071	0.519791	26	14	NA	1	0.025
PF00383	Piocyanine.secretion	#NAME?	#NAME?	0.068288	0.470239	0.528804	0	0	0	0.463071	0.519791	26	14	NA	1	0.025
PF01888	Piocyanine.secretion	#NAME?	#NAME?	0.068288	0.470239	0.528804	0	0	0	0.463071	0.519791	26	14	NA	1	0.025
PF03952	Piocyanine.secretion	#NAME?	#NAME?	0.068288	0.470239	0.528804	0	0	0	0.463071	0.519791	26	14	NA	1	0.025
PF04348	Piocyanine.secretion	#NAME?	#NAME?	0.068288	0.470239	0.528804	0	0	0	0.463071	0.519791	26	14	NA	1	0.025
PF04392	Piocyanine.secretion	#NAME?	#NAME?	0.068288	0.470239	0.528804	0	0	0	0.463071	0.519791	26	14	NA	1	0.025
PF04955	Piocyanine.secretion	#NAME?	#NAME?	0.068288	0.470239	0.528804	0	0	0	0.463071	0.519791	26	14	NA	1	0.025
PF04997	Piocyanine.secretion	#NAME?	#NAME?	0.068288	0.470239	0.528804	0	0	0	0.463071	0.519791	26	14	NA	1	0.025
PF10977	Piocyanine.secretion	#NAME?	#NAME?	0.068288	0.470239	0.528804	0	0	0	0.463071	0.519791	26	14	NA	1	0.025
PF11182	Piocyanine.secretion	#NAME?	#NAME?	0.068288	0.470239	0.528804	0	0	0	0.463071	0.519791	26	14	NA	1	0.025
PF13166	Piocyanine.secretion	#NAME?	#NAME?	0.068288	0.470239	0.528804	0	0	0	0.463071	0.519791	26	14	NA	1	0.025
PF13460	Piocyanine.secretion	#NAME?	#NAME?	0.068288	0.470239	0.528804	0	0	0	0.463071	0.519791	26	14	NA	1	0.025
PF16963	Piocyanine.secretion	#NAME?	#NAME?	0.068288	0.470239	0.528804	0	0	0	0.463071	0.519791	26	14	NA	1	0.025
PF16968	Piocyanine.secretion	#NAME?	#NAME?	0.068288	0.470239	0.528804	0	0	0	0.463071	0.519791	26	14	NA	1	0.025
PF00162	Piocyanine.secretion	#NAME?	#NAME?	0.068288	0.470239	0.528804	0	0	0	0.463071	0.519791	26	14	NA	1	0.025
PF00346	Piocyanine.secretion	#NAME?	#NAME?	0.068288	0.470239	0.528804	0	0	0	0.463071	0.519791	26	14	NA	1	0.025
PF01068	Piocyanine.secretion	#NAME?	#NAME?	0.068288	0.470239	0.528804	0	0	0	0.463071	0.519791	26	14	NA	1	0.025
PF01078	Piocyanine.secretion	#NAME?	#NAME?	0.068288	0.470239	0.528804	0	0	0	0.463071	0.519791	26	14	NA	1	0.025
PF01208	Piocyanine.secretion	#NAME?	#NAME?	0.068288	0.470239	0.528804	0	0	0	0.463071	0.519791	26	14	NA	1	0.025
PF01923	Piocyanine.secretion	#NAME?	#NAME?	0.068288	0.470239	0.528804	0	0	0	0.463071	0.519791	26	14	NA	1	0.025
PF02481	Piocyanine.secretion	#NAME?	#NAME?	0.068288	0.470239	0.528804	0	0	0	0.463071	0.519791	26	14	NA	1	0.025
PF03070	Piocyanine.secretion	#NAME?	#NAME?	0.068288	0.470239	0.528804	0	0	0	0.463071	0.519791	26	14	NA	1	0.025
PF03618	Piocyanine.secretion	#NAME?	#NAME?	0.068288	0.470239	0.528804	0	0	0	0.463071	0.519791	26	14	NA	1	0.025
PF03814	Piocyanine.secretion	#NAME?	#NAME?	0.068288	0.470239	0.528804	0	0	0	0.463071	0.519791	26	14	NA	1	0.025
PF04107	Piocyanine.secretion	#NAME?	#NAME?	0.068288	0.470239	0.528804	0	0	0	0.463071	0.519791	26	14	NA	1	0.025
PF04307	Piocyanine.secretion	#NAME?	#NAME?	0.068288	0.470239	0.528804	0	0	0	0.463071	0.519791	26	14	NA	1	0.025
PF04379	Piocyanine.secretion	#NAME?	#NAME?	0.068288	0.470239	0.528804	0	0	0	0.463071	0.519791	26	14	NA	1	0.025
PF06123	Piocyanine.secretion	#NAME?	#NAME?	0.068288	0.470239	0.528804	0	0	0	0.463071	0.519791	26	14	NA	1	0.025
PF06537	Piocyanine.secretion	#NAME?	#NAME?	0.068288	0.470239	0.528804	0	0	0	0.463071	0.519791	26	14	NA	1	0.025
PF07991	Piocyanine.secretion	#NAME?	#NAME?	0.068288	0.470239	0.528804	0	0	0	0.463071	0.519791	26	14	NA	1	0.025
PF09317	Piocyanine.secretion	#NAME?	#NAME?	0.068288	0.470239	0.528804	0	0	0	0.463071	0.519791	26	14	NA	1	0.025
PF10023	Piocyanine.secretion	#NAME?	#NAME?	0.068288	0.470239	0.528804	0	0	0	0.463071	0.519791	26	14	NA	1	0.025
PF11612	Piocyanine.secretion	#NAME?	#NAME?	0.068288	0.470239	0.528804	0	0	0	0.463071	0.519791	26	14	NA	1	0.025
PF13163	Piocyanine.secretion	#NAME?	#NAME?	0.068288	0.470239	0.528804	0	0	0	0.463071	0.519791	26	14	NA	1	0.025
PF16989	Piocyanine.secretion	#NAME?	#NAME?	0.068288	0.470239	0.528804	0	0	0	0.463071	0.519791	26	14	NA	1	0.025
PF11920	Piocyanine.secretion	#NAME?	#NAME?	0.148883	0.680037	0.726161	1.9778567656618704e+AC0-5	+AC0-3.376496062696894e+AC0-5	1.7665583332399163e+AC0-5	0.663805	0.710064	26	14	NA	1	0.0762821
PF00977	Piocyanine.secretion	#NAME?	#NAME?	0.068288	0.470239	0.528804	0	0	0	0.463071	0.519791	26	14	NA	1	0.025
PF05545	Piocyanine.secretion	#NAME?	#NAME?	0.068288	0.470239	0.528804	0	0	0	0.463071	0.519791	26	14	NA	1	0.025
PF00224	Piocyanine.secretion	#NAME?	#NAME?	0.068288	0.470239	0.528804	0	0	0	0.463071	0.519791	26	14	NA	1	0.025
PF13622	Piocyanine.secretion	#NAME?	#NAME?	0.068288	0.470239	0.528804	0	0	0	0.463071	0.519791	26	14	NA	1	0.025
PF02133	Piocyanine.secretion	#NAME?	#NAME?	0.068288	0.470239	0.528804	0	0	0	0.463071	0.519791	26	14	NA	1	0.025
PF00732	Piocyanine.secretion	#NAME?	#NAME?	0.068288	0.470239	0.528804	0	0	0	0.463071	0.519791	26	14	NA	1	0.025
PF00929	Piocyanine.secretion	#NAME?	#NAME?	0.068288	0.470239	0.528804	0	0	0	0.463071	0.519791	26	14	NA	1	0.025
PF01075	Piocyanine.secretion	#NAME?	#NAME?	0.068288	0.470239	0.528804	0	0	0	0.463071	0.519791	26	14	NA	1	0.025
PF01315	Piocyanine.secretion	#NAME?	#NAME?	0.068288	0.470239	0.528804	0	0	0	0.463071	0.519791	26	14	NA	1	0.025
PF01566	Piocyanine.secretion	#NAME?	#NAME?	0.068288	0.470239	0.528804	0	0	0	0.463071	0.519791	26	14	NA	1	0.025
PF01957	Piocyanine.secretion	#NAME?	#NAME?	0.068288	0.470239	0.528804	0	0	0	0.463071	0.519791	26	14	NA	1	0.025
PF02900	Piocyanine.secretion	#NAME?	#NAME?	0.068288	0.470239	0.528804	0	0	0	0.463071	0.519791	26	14	NA	1	0.025
PF03328	Piocyanine.secretion	#NAME?	#NAME?	0.068288	0.470239	0.528804	0	0	0	0.463071	0.519791	26	14	NA	1	0.025
PF03631	Piocyanine.secretion	#NAME?	#NAME?	0.068288	0.470239	0.528804	0	0	0	0.463071	0.519791	26	14	NA	1	0.025
PF05199	Piocyanine.secretion	#NAME?	#NAME?	0.068288	0.470239	0.528804	0	0	0	0.463071	0.519791	26	14	NA	1	0.025
PF07685	Piocyanine.secretion	#NAME?	#NAME?	0.068288	0.470239	0.528804	0	0	0	0.463071	0.519791	26	14	NA	1	0.025
PF10101	Piocyanine.secretion	#NAME?	#NAME?	0.068288	0.470239	0.528804	0	0	0	0.463071	0.519791	26	14	NA	1	0.025
PF10996	Piocyanine.secretion	#NAME?	#NAME?	0.068288	0.470239	0.528804	0	0	0	0.463071	0.519791	26	14	NA	1	0.025
PF13098	Piocyanine.secretion	#NAME?	#NAME?	0.068288	0.470239	0.528804	0	0	0	0.463071	0.519791	26	14	NA	1	0.025
PF13508	Piocyanine.secretion	#NAME?	#NAME?	0.068288	0.470239	0.528804	0	0	0	0.463071	0.519791	26	14	NA	1	0.025
PF00133	Piocyanine.secretion	#NAME?	#NAME?	0.068288	0.470239	0.528804	0	0	0	0.463071	0.519791	26	14	NA	1	0.025
PF00580	Piocyanine.secretion	#NAME?	#NAME?	0.068288	0.470239	0.528804	0	0	0	0.463071	0.519791	26	14	NA	1	0.025
PF00805	Piocyanine.secretion	#NAME?	#NAME?	0.068288	0.470239	0.528804	0	0	0	0.463071	0.519791	26	14	NA	1	0.025
PF01804	Piocyanine.secretion	#NAME?	#NAME?	0.068288	0.470239	0.528804	0	0	0	0.463071	0.519791	26	14	NA	1	0.025
PF00676	Piocyanine.secretion	#NAME?	#NAME?	0.068288	0.470239	0.528804	0	0	0	0.463071	0.519791	26	14	NA	1	0.025
PF01032	Piocyanine.secretion	#NAME?	#NAME?	0.068288	0.470239	0.528804	0	0	0	0.463071	0.519791	26	14	NA	1	0.025
PF02463	Piocyanine.secretion	#NAME?	#NAME?	0.068288	0.470239	0.528804	0	0	0	0.463071	0.519791	26	14	NA	1	0.025
PF00109	Piocyanine.secretion	#NAME?	#NAME?	0.068288	0.470239	0.528804	0	0	0	0.463071	0.519791	26	14	NA	1	0.025
PF01636	Piocyanine.secretion	#NAME?	#NAME?	0.068288	0.470239	0.528804	0	0	0	0.463071	0.519791	26	14	NA	1	0.025
PF13417	Piocyanine.secretion	#NAME?	#NAME?	0.068288	0.470239	0.528804	0	0	0	0.463071	0.519791	26	14	NA	1	0.025
PF00529	Piocyanine.secretion	#NAME?	#NAME?	0.068288	0.470239	0.528804	0	0	0	0.463071	0.519791	26	14	NA	1	0.025
PF13489	Piocyanine.secretion	#NAME?	#NAME?	0.068288	0.470239	0.528804	0	0	0	0.463071	0.519791	26	14	NA	1	0.025
PF00248	Piocyanine.secretion	#NAME?	#NAME?	0.068288	0.470239	0.528804	0	0	0	0.463071	0.519791	26	14	NA	1	0.025
PF00496	Piocyanine.secretion	#NAME?	#NAME?	0.068288	0.470239	0.528804	0	0	0	0.463071	0.519791	26	14	NA	1	0.025
PF02525	Piocyanine.secretion	#NAME?	#NAME?	0.068288	0.470239	0.528804	0	0	0	0.463071	0.519791	26	14	NA	1	0.025
PF00441	Piocyanine.secretion	#NAME?	#NAME?	0.068288	0.470239	0.528804	0	0	0	0.463071	0.519791	26	14	NA	1	0.025
PF00378	Piocyanine.secretion	#NAME?	#NAME?	0.068288	0.470239	0.528804	0	0	0	0.463071	0.519791	26	14	NA	1	0.025
PF00378	Biofilm	#NAME?	#NAME?	0.0717518	0.494883	0.580991	0	0	0	0.487752	0.571526	27	13	NA	1	0.025
PF00441	Biofilm	#NAME?	#NAME?	0.0717518	0.494883	0.580991	0	0	0	0.487752	0.571526	27	13	NA	1	0.025
PF00248	Biofilm	#NAME?	#NAME?	0.0717518	0.494883	0.580991	0	0	0	0.487752	0.571526	27	13	NA	1	0.025
PF00496	Biofilm	#NAME?	#NAME?	0.0717518	0.494883	0.580991	0	0	0	0.487752	0.571526	27	13	NA	1	0.025
PF02525	Biofilm	#NAME?	#NAME?	0.0717518	0.494883	0.580991	0	0	0	0.487752	0.571526	27	13	NA	1	0.025
[truncated: 34,284 more rows]

## Sheet: Antibiotic_resistance
FAMILY	PHENOTYPE	LM_BETA	LM_CI_LO	LM_CI_HI	LM_PRAW	LM_FDR	WX_SHIFT	WX_CI_LO	WX_CI_HI	WX_PRAW	WX_FDR	N_0	N_1	N_2	PREV	VAR
PF00004	Amikacin	4.361409226240467e-16	-7.91085e-16	1.6633665180546557e-15	0.4762684703542316	0.4894202138287204	NA	NA	NA	NA	NA	13	1	26	1	0
PF00004	Gentamicin	4.681111291435599e-16	-6.97587e-16	1.633809439763225e-15	0.4213174061602608	0.43343047570713267	NA	NA	NA	NA	NA	16	NA	24	1	0
PF00004	Imipenem	4.907266899823958e-16	-6.83747e-16	1.665200021776339e-15	0.40293331932909315	0.41436510473384947	NA	NA	NA	NA	NA	16	1	23	1	0
PF00004	Meropenem	5.632155010276094e-16	-6.05764e-16	1.7321950320108752e-15	0.33555263853745365	0.3527410222818111	NA	NA	NA	NA	NA	18	2	20	1	0
PF00004	Doripenem	4.938315208547417e-16	-7.02891e-16	1.6905541124555367e-15	0.40872957676272625	0.42048074041464284	NA	NA	NA	NA	NA	15	2	23	1	0
PF00004	Ceftazidime	4.681111291435599e-16	-6.97587e-16	1.633809439763225e-15	0.4213174061602608	0.43343047570713267	NA	NA	NA	NA	NA	16	NA	24	1	0
PF00004	Cefepime	5.632980718384622e-16	-1.86174e-15	2.9883366460727674e-15	0.6408750883095926	0.652804	NA	NA	NA	NA	NA	1	7	32	1	0
PF00004	Ciprofloxacin	4.747042436385382e-16	-7.38192e-16	1.687600588195649e-15	0.4330992902606684	0.44736495896287276	NA	NA	NA	NA	NA	14	2	24	1	0
PF00004	Levofloxacin	4.57224823814637e-16	-7.75939e-16	1.6903886354101437e-15	0.4575209227306015	0.47050143527680766	NA	NA	NA	NA	NA	13	2	25	1	0
PF00004	Fosfo.G6fos	4.1609878146094044e-16	-8.06108e-16	1.6383056380242998e-15	0.4948829880833756	0.5085487554274101	NA	NA	NA	NA	NA	13	NA	27	1	0
PF00004	Colistin	NA	NA	NA	NA	NA	NA	NA	NA	NA	NA	40	NA	NA	1	0
PF00004	Piper_Tazo	4.681111291435599e-16	-6.97587e-16	1.633809439763225e-15	0.4213174061602608	0.43343047570713267	NA	NA	NA	NA	NA	16	NA	24	1	0
PF00005	Amikacin	0.1329978432782126	-0.0880805	0.3540762014681567	0.2307895975637558	0.4894202138287204	NA	NA	NA	NA	NA	13	1	26	1	0.4198717948717949
PF00005	Gentamicin	0.10416666666666166	-0.107538	0.31587182121758894	0.3255141040922761	0.43343047570713267	-2.41698e-05	-5.50795e-05	8.892445517552479e-5	0.7422337254366245	0.8051793417280696	16	NA	24	1	0.4198717948717949
PF00005	Imipenem	0.10258107213765172	-0.110996	0.31615853957890167	0.33704286091643487	0.41436510473384947	NA	NA	NA	NA	NA	16	1	23	1	0.4198717948717949
PF00005	Meropenem	0.085752	-0.128264	0.299768	0.42234046555281324	0.44214262541556704	NA	NA	NA	NA	NA	18	2	20	1	0.4198717948717949
PF00005	Doripenem	0.10989010989010468	-0.107397	0.3271775433718845	0.31239904837316473	0.42048074041464284	NA	NA	NA	NA	NA	15	2	23	1	0.4198717948717949
PF00005	Ceftazidime	0.10416666666666166	-0.107538	0.31587182121758894	0.3255141040922761	0.43343047570713267	-2.41698e-05	-5.50795e-05	8.892445517552479e-5	0.7422337254366245	0.8051793417280696	16	NA	24	1	0.4198717948717949
PF00005	Cefepime	0.32033426183843383	-0.110596	0.7512645815736889	0.14063160225701402	0.652804	NA	NA	NA	NA	NA	1	7	32	1	0.4198717948717949
PF00005	Ciprofloxacin	0.11971830985914958	-0.0998277	0.33926430810654673	0.27657758482720923	0.44736495896287276	NA	NA	NA	NA	NA	14	2	24	1	0.4198717948717949
PF00005	Levofloxacin	0.13081395348836725	-0.0916526	0.3532805162484677	0.24128196028359922	0.47050143527680766	NA	NA	NA	NA	NA	13	2	25	1	0.4198717948717949
PF00005	Fosfo.G6fos	0.13532763532763098	-0.0845314	0.3551866933889689	0.22037184265181625	0.5085487554274101	-5.99353e-05	-4.16265e-05	1.0427619110502848e-5	0.5664072205508365	0.6357843389729682	13	NA	27	1	0.4198717948717949
PF00005	Colistin	NA	NA	NA	NA	NA	NA	NA	NA	NA	NA	40	NA	NA	1	0.4198717948717949
PF00005	Piper_Tazo	0.10416666666666166	-0.107538	0.31587182121758894	0.3255141040922761	0.43343047570713267	-2.41698e-05	-5.50795e-05	8.892445517552479e-5	0.7422337254366245	0.8051793417280696	16	NA	24	1	0.4198717948717949
PF00006	Amikacin	-0.132279	-0.287725	0.023167481413178398	0.0930766	0.4894202138287204	NA	NA	NA	NA	NA	13	1	26	1	0.2153846153846154
PF00006	Gentamicin	-0.145833	-0.291771	1.044479328616843e-4	0.0501561	0.43343047570713267	3.604776556924186e-5	-4.62439e-05	5.319766798133699e-5	0.059719116928598395	0.4709791360016859	16	NA	24	1	0.2153846153846154
PF00006	Imipenem	-0.142952	-0.290525	0.00462172	0.0572389	0.41436510473384947	NA	NA	NA	NA	NA	16	1	23	1	0.2153846153846154
PF00006	Meropenem	-0.116095	-0.265925	0.033735317820013724	0.125035	0.3527410222818111	NA	NA	NA	NA	NA	18	2	20	1	0.2153846153846154
PF00006	Doripenem	-0.153846	-0.303295	-0.00439683	0.0439402	0.42048074041464284	NA	NA	NA	NA	NA	15	2	23	1	0.2153846153846154
PF00006	Ceftazidime	-0.145833	-0.291771	1.044479328616843e-4	0.0501561	0.43343047570713267	3.604776556924186e-5	-4.62439e-05	5.319766798133699e-5	0.059719116928598395	0.4709791360016859	16	NA	24	1	0.2153846153846154
PF00006	Cefepime	-0.579387	-0.833816	-0.324958	4.45376181177667e-5	0.00428636	NA	NA	NA	NA	NA	1	7	32	1	0.2153846153846154
PF00006	Ciprofloxacin	-0.169014	-0.318807	-0.0192212	0.028037679137779107	0.44736495896287276	NA	NA	NA	NA	NA	14	2	24	1	0.2153846153846154
PF00006	Levofloxacin	-0.186047	-0.336385	-0.0357079	0.016642246551924738	0.47050143527680766	NA	NA	NA	NA	NA	13	2	25	1	0.2153846153846154
PF00006	Fosfo.G6fos	-0.193732	-0.341251	-0.0462136	0.011419642955117465	0.5085487554274101	1.924331796279881e-5	-5.56935e-06	0.9999845966388918	0.0151444	0.40095367561115153	13	NA	27	1	0.2153846153846154
PF00006	Colistin	NA	NA	NA	NA	NA	NA	NA	NA	NA	NA	40	NA	NA	1	0.2153846153846154
PF00006	Piper_Tazo	-0.145833	-0.291771	1.044479328616843e-4	0.0501561	0.43343047570713267	3.604776556924186e-5	-4.62439e-05	5.319766798133699e-5	0.059719116928598395	0.4709791360016859	16	NA	24	1	0.2153846153846154
PF00009	Amikacin	0.14953271028037457	-0.0788767	0.3779421627241281	0.1929821921213251	0.4894202138287204	NA	NA	NA	NA	NA	13	1	26	1	0.4512820512820513
PF00009	Gentamicin	0.18750000000000097	-0.026131	0.40113103707544157	0.0836119	0.43343047570713267	-6.74109e-06	-0.999997	3.928254609021181e-5	0.0763158	0.4709791360016859	16	NA	24	1	0.4512820512820513
PF00009	Imipenem	0.15354070152217153	-0.0648742	0.37195562079068656	0.1628649448022488	0.41436510473384947	NA	NA	NA	NA	NA	16	1	23	1	0.4512820512820513
PF00009	Meropenem	0.10026385224274506	-0.12109	0.3216179688183225	0.3649452006983954	0.3826303738351696	NA	NA	NA	NA	NA	18	2	20	1	0.4512820512820513
PF00009	Doripenem	0.17032967032967103	-0.0510676	0.39172694484739845	0.1276549397425109	0.42048074041464284	NA	NA	NA	NA	NA	15	2	23	1	0.4512820512820513
PF00009	Ceftazidime	0.18750000000000097	-0.026131	0.40113103707544157	0.0836119	0.43343047570713267	-6.74109e-06	-0.999997	3.928254609021181e-5	0.0763158	0.4709791360016859	16	NA	24	1	0.4512820512820513
PF00009	Cefepime	0.15598885793871922	-0.301027	0.6130045584232274	0.493786	0.652804	NA	NA	NA	NA	NA	1	7	32	1	0.4512820512820513
PF00009	Ciprofloxacin	0.2253521126760573	0.00628412	0.44442010480596983	0.0440833	0.44736495896287276	NA	NA	NA	NA	NA	14	2	24	1	0.4512820512820513
PF00009	Levofloxacin	0.22674418604651278	0.00396036	0.44952801008088805	0.0462569	0.47050143527680766	NA	NA	NA	NA	NA	13	2	25	1	0.4512820512820513
PF00009	Fosfo.G6fos	0.1595441595441604	-0.067021	0.3861093276425699	0.1621610613741898	0.5085487554274101	-2.6141e-05	-0.999989	5.7654395257149765e-5	0.15490790171190622	0.41353674630917575	13	NA	27	1	0.4512820512820513
PF00009	Colistin	NA	NA	NA	NA	NA	NA	NA	NA	NA	NA	40	NA	NA	1	0.4512820512820513
PF00009	Piper_Tazo	0.18750000000000097	-0.026131	0.40113103707544157	0.0836119	0.43343047570713267	-6.74109e-06	-0.999997	3.928254609021181e-5	0.0763158	0.4709791360016859	16	NA	24	1	0.4512820512820513
PF00011	Amikacin	-1.49923e-16	-5.71782e-16	2.719353562772548e-16	0.47626847035423014	0.4894202138287204	NA	NA	NA	NA	NA	13	1	26	1	0
PF00011	Gentamicin	-1.60913e-16	-5.61622e-16	2.3979559363241217e-16	0.4213174061602639	0.43343047570713267	NA	NA	NA	NA	NA	16	NA	24	1	0
PF00011	Imipenem	-1.68687e-16	-5.72413e-16	2.3503790812272014e-16	0.4029333193290946	0.41436510473384947	NA	NA	NA	NA	NA	16	1	23	1	0
PF00011	Meropenem	-1.93605e-16	-5.95442e-16	2.0823138529725724e-16	0.33555263853745443	0.3527410222818111	NA	NA	NA	NA	NA	18	2	20	1	0
PF00011	Doripenem	-1.69755e-16	-5.81128e-16	2.4161880556895546e-16	0.4087295767627259	0.42048074041464284	NA	NA	NA	NA	NA	15	2	23	1	0
PF00011	Ceftazidime	-1.60913e-16	-5.61622e-16	2.3979559363241217e-16	0.4213174061602639	0.43343047570713267	NA	NA	NA	NA	NA	16	NA	24	1	0
PF00011	Cefepime	-1.93634e-16	-1.02724e-15	6.399732976985703e-16	0.640875	0.652804	NA	NA	NA	NA	NA	1	7	32	1	0
PF00011	Ciprofloxacin	-1.6318e-16	-5.80113e-16	2.537535346907591e-16	0.4330992902606673	0.44736495896287276	NA	NA	NA	NA	NA	14	2	24	1	0
PF00011	Levofloxacin	-1.57171e-16	-5.81071e-16	2.6672902704967345e-16	0.4575209227306002	0.47050143527680766	NA	NA	NA	NA	NA	13	2	25	1	0
PF00011	Fosfo.G6fos	-1.43034e-16	-5.63168e-16	2.770996508164573e-16	0.49488298808337805	0.5085487554274101	NA	NA	NA	NA	NA	13	NA	27	1	0
PF00011	Colistin	NA	NA	NA	NA	NA	NA	NA	NA	NA	NA	40	NA	NA	1	0
PF00011	Piper_Tazo	-1.60913e-16	-5.61622e-16	2.3979559363241217e-16	0.4213174061602639	0.43343047570713267	NA	NA	NA	NA	NA	16	NA	24	1	0
PF00012	Amikacin	-0.0194105	-0.0740283	0.0352073	0.4762684703542318	0.4894202138287204	NA	NA	NA	NA	NA	13	1	26	1	0.025
PF00012	Gentamicin	-0.0208333	-0.0727129	0.031046188342801175	0.42131740616026536	0.43343047570713267	0	0	0	0.41421617824252505	0.4709791360016859	16	NA	24	1	0.025
PF00012	Imipenem	-0.0218398	-0.0741099	0.0304302	0.4029333193290987	0.41436510473384947	NA	NA	NA	NA	NA	16	1	23	1	0.025
PF00012	Meropenem	-0.025066	-0.0770915	0.0269596	0.33555263853745987	0.3527410222818111	NA	NA	NA	NA	NA	18	2	20	1	0.025
PF00012	Doripenem	-0.021978	-0.0752383	0.0312822	0.4087295767627279	0.42048074041464284	NA	NA	NA	NA	NA	15	2	23	1	0.025
PF00012	Ceftazidime	-0.0208333	-0.0727129	0.031046188342801175	0.42131740616026536	0.43343047570713267	0	0	0	0.41421617824252505	0.4709791360016859	16	NA	24	1	0.025
PF00012	Cefepime	-0.0250696	-0.132996	0.082857	0.6408750883095784	0.652804	NA	NA	NA	NA	NA	1	7	32	1	0.025
PF00012	Ciprofloxacin	-0.0211268	-0.0751068	0.0328533	0.43309929026067184	0.44736495896287276	NA	NA	NA	NA	NA	14	2	24	1	0.025
PF00012	Levofloxacin	-0.0203488	-0.0752309	0.0345332	0.4575209227306025	0.47050143527680766	NA	NA	NA	NA	NA	13	2	25	1	0.025
PF00012	Fosfo.G6fos	-0.0185185	-0.072913	0.0358759	0.4948829880833766	0.5085487554274101	0	0	0	0.4877520316490341	0.5608234970646196	13	NA	27	1	0.025
PF00012	Colistin	NA	NA	NA	NA	NA	NA	NA	NA	NA	NA	40	NA	NA	1	0.025
PF00012	Piper_Tazo	-0.0208333	-0.0727129	0.031046188342801175	0.42131740616026536	0.43343047570713267	0	0	0	0.41421617824252505	0.4709791360016859	16	NA	24	1	0.025
PF00013	Amikacin	-1.49923e-16	-5.71782e-16	2.719353562772548e-16	0.47626847035423014	0.4894202138287204	NA	NA	NA	NA	NA	13	1	26	1	0
PF00013	Gentamicin	-1.60913e-16	-5.61622e-16	2.3979559363241217e-16	0.4213174061602639	0.43343047570713267	NA	NA	NA	NA	NA	16	NA	24	1	0
PF00013	Imipenem	-1.68687e-16	-5.72413e-16	2.3503790812272014e-16	0.4029333193290946	0.41436510473384947	NA	NA	NA	NA	NA	16	1	23	1	0
PF00013	Meropenem	-1.93605e-16	-5.95442e-16	2.0823138529725724e-16	0.33555263853745443	0.3527410222818111	NA	NA	NA	NA	NA	18	2	20	1	0
PF00013	Doripenem	-1.69755e-16	-5.81128e-16	2.4161880556895546e-16	0.4087295767627259	0.42048074041464284	NA	NA	NA	NA	NA	15	2	23	1	0
PF00013	Ceftazidime	-1.60913e-16	-5.61622e-16	2.3979559363241217e-16	0.4213174061602639	0.43343047570713267	NA	NA	NA	NA	NA	16	NA	24	1	0
PF00013	Cefepime	-1.93634e-16	-1.02724e-15	6.399732976985703e-16	0.640875	0.652804	NA	NA	NA	NA	NA	1	7	32	1	0
PF00013	Ciprofloxacin	-1.6318e-16	-5.80113e-16	2.537535346907591e-16	0.4330992902606673	0.44736495896287276	NA	NA	NA	NA	NA	14	2	24	1	0
PF00013	Levofloxacin	-1.57171e-16	-5.81071e-16	2.6672902704967345e-16	0.4575209227306002	0.47050143527680766	NA	NA	NA	NA	NA	13	2	25	1	0
PF00013	Fosfo.G6fos	-1.43034e-16	-5.63168e-16	2.770996508164573e-16	0.49488298808337805	0.5085487554274101	NA	NA	NA	NA	NA	13	NA	27	1	0
PF00013	Colistin	NA	NA	NA	NA	NA	NA	NA	NA	NA	NA	40	NA	NA	1	0
PF00013	Piper_Tazo	-1.60913e-16	-5.61622e-16	2.3979559363241217e-16	0.4213174061602639	0.43343047570713267	NA	NA	NA	NA	NA	16	NA	24	1	0
PF00015	Amikacin	-0.270309	-0.518479	-0.022139	0.033579958230726556	0.4894202138287204	NA	NA	NA	NA	NA	13	1	26	1	0.5743589743589743
PF00015	Gentamicin	-0.21875	-0.459062	0.021562091797269395	0.0731766	0.43343047570713267	3.4301351133025924e-5	-2.64697e-05	0.9999863869156497	0.0720423	0.4709791360016859	16	NA	24	1	0.5743589743589743
PF00015	Imipenem	-0.201191	-0.445294	0.0429112	0.10343257301292169	0.41436510473384947	NA	NA	NA	NA	NA	16	1	23	1	0.5743589743589743
PF00015	Meropenem	-0.147757	-0.395519	0.10000463660290654	0.2347841108339495	0.3527410222818111	NA	NA	NA	NA	NA	18	2	20	1	0.5743589743589743
PF00015	Doripenem	-0.230769	-0.476988	0.015449863073619757	0.0653976	0.42048074041464284	NA	NA	NA	NA	NA	15	2	23	1	0.5743589743589743
PF00015	Ceftazidime	-0.21875	-0.459062	0.021562091797269395	0.0731766	0.43343047570713267	3.4301351133025924e-5	-2.64697e-05	0.9999863869156497	0.0720423	0.4709791360016859	16	NA	24	1	0.5743589743589743
PF00015	Cefepime	-0.200557	-0.715172	0.3140573326831645	0.4350343817732324	0.652804	NA	NA	NA	NA	NA	1	7	32	1	0.5743589743589743
PF00015	Ciprofloxacin	-0.225352	-0.475498	0.024793572837489813	0.0760634	0.44736495896287276	NA	NA	NA	NA	NA	14	2	24	1	0.5743589743589743
PF00015	Levofloxacin	-0.22093	-0.475806	0.0339456	0.0873586	0.47050143527680766	NA	NA	NA	NA	NA	13	2	25	1	0.5743589743589743
PF00015	Fosfo.G6fos	-0.205128	-0.458678	0.0484211	0.10972133691088785	0.5085487554274101	8.834596729924165e-6	-6.67366e-06	0.999955	0.1347679540612018	0.40095367561115153	13	NA	27	1	0.5743589743589743
PF00015	Colistin	NA	NA	NA	NA	NA	NA	NA	NA	NA	NA	40	NA	NA	1	0.5743589743589743
PF00015	Piper_Tazo	-0.21875	-0.459062	0.021562091797269395	0.0731766	0.43343047570713267	3.4301351133025924e-5	-2.64697e-05	0.9999863869156497	0.0720423	0.4709791360016859	16	NA	24	1	0.5743589743589743
PF00023	Amikacin	0.038102084831056725	-0.0154439	0.091648	0.15791150691568684	0.4894202138287204	NA	NA	NA	NA	NA	13	1	26	0.975	0.025
PF00023	Gentamicin	0.03125	-0.0200625	0.0825625	0.22519247598990436	0.43343047570713267	0	0	0	0.22067136191984676	0.4709791360016859	16	NA	24	0.975	0.025
PF00023	Imipenem	0.031105228325612046	-0.0206563	0.0828667	0.23128687626611244	0.41436510473384947	NA	NA	NA	NA	NA	16	1	23	0.975	0.025
PF00023	Meropenem	0.027704485488126433	-0.0241766	0.0795855	0.2864982294569141	0.3527410222818111	NA	NA	NA	NA	NA	18	2	20	0.975	0.025
PF00023	Doripenem	0.032967	-0.0196784	0.0856124	0.2126202984047542	0.42048074041464284	NA	NA	NA	NA	NA	15	2	23	0.975	0.025
PF00023	Ceftazidime	0.03125	-0.0200625	0.0825625	0.22519247598990436	0.43343047570713267	0	0	0	0.22067136191984676	0.4709791360016859	16	NA	24	0.975	0.025
PF00023	Cefepime	0.086351	-0.0181084	0.1908103986097836	0.10245106562068139	0.652804	NA	NA	NA	NA	NA	1	7	32	0.975	0.025
PF00023	Ciprofloxacin	0.035211267605633687	-0.0179702	0.0883928	0.18809291129889932	0.44736495896287276	NA	NA	NA	NA	NA	14	2	24	0.975	0.025
PF00023	Levofloxacin	0.0377907	-0.0160858	0.0916672	0.16376790276255132	0.47050143527680766	NA	NA	NA	NA	NA	13	2	25	0.975	0.025
PF00023	Fosfo.G6fos	0.0384615	-0.0147945	0.0917176	0.15195740705883048	0.5085487554274101	0	-5.75131e-05	0	0.14954135458461515	0.40095367561115153	13	NA	27	0.975	0.025
PF00023	Colistin	NA	NA	NA	NA	NA	NA	NA	NA	NA	NA	40	NA	NA	0.975	0.025
PF00023	Piper_Tazo	0.03125	-0.0200625	0.0825625	0.22519247598990436	0.43343047570713267	0	0	0	0.22067136191984676	0.4709791360016859	16	NA	24	0.975	0.025
PF00027	Amikacin	-0.0194105	-0.0740283	0.0352073	0.47626847035420405	0.4894202138287204	NA	NA	NA	NA	NA	13	1	26	1	0.025
PF00027	Gentamicin	-0.0208333	-0.0727129	0.031046188342799704	0.4213174061602346	0.43343047570713267	0	0	0	0.41421617824252505	0.4709791360016859	16	NA	24	1	0.025
PF00027	Imipenem	-0.0218398	-0.0741099	0.0304302	0.40293331932906895	0.41436510473384947	NA	NA	NA	NA	NA	16	1	23	1	0.025
PF00027	Meropenem	-0.025066	-0.0770915	0.0269596	0.33555263853742867	0.3527410222818111	NA	NA	NA	NA	NA	18	2	20	1	0.025
PF00027	Doripenem	-0.021978	-0.0752383	0.0312822	0.40872957676269694	0.42048074041464284	NA	NA	NA	NA	NA	15	2	23	1	0.025
PF00027	Ceftazidime	-0.0208333	-0.0727129	0.031046188342799704	0.4213174061602346	0.43343047570713267	0	0	0	0.41421617824252505	0.4709791360016859	16	NA	24	1	0.025
PF00027	Cefepime	-0.0250696	-0.132996	0.082857	0.6408750883095575	0.652804	NA	NA	NA	NA	NA	1	7	32	1	0.025
PF00027	Ciprofloxacin	-0.0211268	-0.0751068	0.0328533	0.4330992902606423	0.44736495896287276	NA	NA	NA	NA	NA	14	2	24	1	0.025
PF00027	Levofloxacin	-0.0203488	-0.0752309	0.0345332	0.4575209227305731	0.47050143527680766	NA	NA	NA	NA	NA	13	2	25	1	0.025
PF00027	Fosfo.G6fos	-0.0185185	-0.072913	0.0358759	0.49488298808335107	0.5085487554274101	0	0	0	0.4877520316490341	0.5608234970646196	13	NA	27	1	0.025
PF00027	Colistin	NA	NA	NA	NA	NA	NA	NA	NA	NA	NA	40	NA	NA	1	0.025
PF00027	Piper_Tazo	-0.0208333	-0.0727129	0.031046188342799704	0.4213174061602346	0.43343047570713267	0	0	0	0.41421617824252505	0.4709791360016859	16	NA	24	1	0.025
PF00032	Amikacin	-1.49923e-16	-5.71782e-16	2.719353562772548e-16	0.47626847035423014	0.4894202138287204	NA	NA	NA	NA	NA	13	1	26	1	0
PF00032	Gentamicin	-1.60913e-16	-5.61622e-16	2.3979559363241217e-16	0.4213174061602639	0.43343047570713267	NA	NA	NA	NA	NA	16	NA	24	1	0
PF00032	Imipenem	-1.68687e-16	-5.72413e-16	2.3503790812272014e-16	0.4029333193290946	0.41436510473384947	NA	NA	NA	NA	NA	16	1	23	1	0
PF00032	Meropenem	-1.93605e-16	-5.95442e-16	2.0823138529725724e-16	0.33555263853745443	0.3527410222818111	NA	NA	NA	NA	NA	18	2	20	1	0
PF00032	Doripenem	-1.69755e-16	-5.81128e-16	2.4161880556895546e-16	0.4087295767627259	0.42048074041464284	NA	NA	NA	NA	NA	15	2	23	1	0
PF00032	Ceftazidime	-1.60913e-16	-5.61622e-16	2.3979559363241217e-16	0.4213174061602639	0.43343047570713267	NA	NA	NA	NA	NA	16	NA	24	1	0
PF00032	Cefepime	-1.93634e-16	-1.02724e-15	6.399732976985703e-16	0.640875	0.652804	NA	NA	NA	NA	NA	1	7	32	1	0
PF00032	Ciprofloxacin	-1.6318e-16	-5.80113e-16	2.537535346907591e-16	0.4330992902606673	0.44736495896287276	NA	NA	NA	NA	NA	14	2	24	1	0
PF00032	Levofloxacin	-1.57171e-16	-5.81071e-16	2.6672902704967345e-16	0.4575209227306002	0.47050143527680766	NA	NA	NA	NA	NA	13	2	25	1	0
PF00032	Fosfo.G6fos	-1.43034e-16	-5.63168e-16	2.770996508164573e-16	0.49488298808337805	0.5085487554274101	NA	NA	NA	NA	NA	13	NA	27	1	0
PF00032	Colistin	NA	NA	NA	NA	NA	NA	NA	NA	NA	NA	40	NA	NA	1	0
PF00032	Piper_Tazo	-1.60913e-16	-5.61622e-16	2.3979559363241217e-16	0.4213174061602639	0.43343047570713267	NA	NA	NA	NA	NA	16	NA	24	1	0
PF00033	Amikacin	-1.49923e-16	-5.71782e-16	2.719353562772548e-16	0.47626847035423014	0.4894202138287204	NA	NA	NA	NA	NA	13	1	26	1	0
PF00033	Gentamicin	-1.60913e-16	-5.61622e-16	2.3979559363241217e-16	0.4213174061602639	0.43343047570713267	NA	NA	NA	NA	NA	16	NA	24	1	0
PF00033	Imipenem	-1.68687e-16	-5.72413e-16	2.3503790812272014e-16	0.4029333193290946	0.41436510473384947	NA	NA	NA	NA	NA	16	1	23	1	0
PF00033	Meropenem	-1.93605e-16	-5.95442e-16	2.0823138529725724e-16	0.33555263853745443	0.3527410222818111	NA	NA	NA	NA	NA	18	2	20	1	0
PF00033	Doripenem	-1.69755e-16	-5.81128e-16	2.4161880556895546e-16	0.4087295767627259	0.42048074041464284	NA	NA	NA	NA	NA	15	2	23	1	0
PF00033	Ceftazidime	-1.60913e-16	-5.61622e-16	2.3979559363241217e-16	0.4213174061602639	0.43343047570713267	NA	NA	NA	NA	NA	16	NA	24	1	0
PF00033	Cefepime	-1.93634e-16	-1.02724e-15	6.399732976985703e-16	0.640875	0.652804	NA	NA	NA	NA	NA	1	7	32	1	0
PF00033	Ciprofloxacin	-1.6318e-16	-5.80113e-16	2.537535346907591e-16	0.4330992902606673	0.44736495896287276	NA	NA	NA	NA	NA	14	2	24	1	0
PF00033	Levofloxacin	-1.57171e-16	-5.81071e-16	2.6672902704967345e-16	0.4575209227306002	0.47050143527680766	NA	NA	NA	NA	NA	13	2	25	1	0
PF00033	Fosfo.G6fos	-1.43034e-16	-5.63168e-16	2.770996508164573e-16	0.49488298808337805	0.5085487554274101	NA	NA	NA	NA	NA	13	NA	27	1	0
PF00033	Colistin	NA	NA	NA	NA	NA	NA	NA	NA	NA	NA	40	NA	NA	1	0
PF00033	Piper_Tazo	-1.60913e-16	-5.61622e-16	2.3979559363241217e-16	0.4213174061602639	0.43343047570713267	NA	NA	NA	NA	NA	16	NA	24	1	0
PF00034	Amikacin	0.0381021	-0.0154439	0.091648	0.15791150691567718	0.4894202138287204	NA	NA	NA	NA	NA	13	1	26	1	0.025
PF00034	Gentamicin	0.03125	-0.0200625	0.0825625	0.22519247598989023	0.43343047570713267	0	0	0	0.22067136191984676	0.4709791360016859	16	NA	24	1	0.025
PF00034	Imipenem	0.0311052	-0.0206563	0.0828667	0.23128687626609615	0.41436510473384947	NA	NA	NA	NA	NA	16	1	23	1	0.025
PF00034	Meropenem	0.027704485488127713	-0.0241766	0.0795855	0.2864982294568922	0.3527410222818111	NA	NA	NA	NA	NA	18	2	20	1	0.025
PF00034	Doripenem	0.032967	-0.0196784	0.0856124	0.2126202984047393	0.42048074041464284	NA	NA	NA	NA	NA	15	2	23	1	0.025
PF00034	Ceftazidime	0.03125	-0.0200625	0.0825625	0.22519247598989023	0.43343047570713267	0	0	0	0.22067136191984676	0.4709791360016859	16	NA	24	1	0.025
PF00034	Cefepime	0.086351	-0.0181084	0.19081039860978508	0.10245106562067578	0.652804	NA	NA	NA	NA	NA	1	7	32	1	0.025
PF00034	Ciprofloxacin	0.0352113	-0.0179702	0.0883928	0.18809291129888614	0.44736495896287276	NA	NA	NA	NA	NA	14	2	24	1	0.025
PF00034	Levofloxacin	0.037790697674419484	-0.0160858	0.0916672	0.163768	0.47050143527680766	NA	NA	NA	NA	NA	13	2	25	1	0.025
PF00034	Fosfo.G6fos	0.0384615	-0.0147945	0.0917176	0.1519574070588204	0.5085487554274101	0	-5.75131e-05	0	0.14954135458461515	0.40095367561115153	13	NA	27	1	0.025
PF00034	Colistin	NA	NA	NA	NA	NA	NA	NA	NA	NA	NA	40	NA	NA	1	0.025
PF00034	Piper_Tazo	0.03125	-0.0200625	0.0825625	0.22519247598989023	0.43343047570713267	0	0	0	0.22067136191984676	0.4709791360016859	16	NA	24	1	0.025
PF00035	Amikacin	-1.49923e-16	-5.71782e-16	2.719353562772548e-16	0.47626847035423014	0.4894202138287204	NA	NA	NA	NA	NA	13	1	26	1	0
PF00035	Gentamicin	-1.60913e-16	-5.61622e-16	2.3979559363241217e-16	0.4213174061602639	0.43343047570713267	NA	NA	NA	NA	NA	16	NA	24	1	0
PF00035	Imipenem	-1.68687e-16	-5.72413e-16	2.3503790812272014e-16	0.4029333193290946	0.41436510473384947	NA	NA	NA	NA	NA	16	1	23	1	0
PF00035	Meropenem	-1.93605e-16	-5.95442e-16	2.0823138529725724e-16	0.33555263853745443	0.3527410222818111	NA	NA	NA	NA	NA	18	2	20	1	0
PF00035	Doripenem	-1.69755e-16	-5.81128e-16	2.4161880556895546e-16	0.4087295767627259	0.42048074041464284	NA	NA	NA	NA	NA	15	2	23	1	0
PF00035	Ceftazidime	-1.60913e-16	-5.61622e-16	2.3979559363241217e-16	0.4213174061602639	0.43343047570713267	NA	NA	NA	NA	NA	16	NA	24	1	0
PF00035	Cefepime	-1.93634e-16	-1.02724e-15	6.399732976985703e-16	0.640875	0.652804	NA	NA	NA	NA	NA	1	7	32	1	0
PF00035	Ciprofloxacin	-1.6318e-16	-5.80113e-16	2.537535346907591e-16	0.4330992902606673	0.44736495896287276	NA	NA	NA	NA	NA	14	2	24	1	0
PF00035	Levofloxacin	-1.57171e-16	-5.81071e-16	2.6672902704967345e-16	0.4575209227306002	0.47050143527680766	NA	NA	NA	NA	NA	13	2	25	1	0
PF00035	Fosfo.G6fos	-1.43034e-16	-5.63168e-16	2.770996508164573e-16	0.49488298808337805	0.5085487554274101	NA	NA	NA	NA	NA	13	NA	27	1	0
PF00035	Colistin	NA	NA	NA	NA	NA	NA	NA	NA	NA	NA	40	NA	NA	1	0
PF00035	Piper_Tazo	-1.60913e-16	-5.61622e-16	2.3979559363241217e-16	0.4213174061602639	0.43343047570713267	NA	NA	NA	NA	NA	16	NA	24	1	0
PF00037	Amikacin	-2.1807e-16	-8.31683e-16	3.955423364032812e-16	0.4762684703542316	0.4894202138287204	NA	NA	NA	NA	NA	13	1	26	1	0
PF00037	Gentamicin	-2.34056e-16	-8.16905e-16	3.4879359073805263e-16	0.4213174061602608	0.43343047570713267	NA	NA	NA	NA	NA	16	NA	24	1	0
PF00037	Imipenem	-2.45363e-16	-8.326e-16	3.418733209057737e-16	0.40293331932909315	0.41436510473384947	NA	NA	NA	NA	NA	16	1	23	1	0
PF00037	Meropenem	-2.81608e-16	-8.66098e-16	3.028820149778282e-16	0.33555263853745365	0.3527410222818111	NA	NA	NA	NA	NA	18	2	20	1	0
PF00037	Doripenem	-2.46916e-16	-8.45277e-16	3.514455353730266e-16	0.40872957676272625	0.42048074041464284	NA	NA	NA	NA	NA	15	2	23	1	0
PF00037	Ceftazidime	-2.34056e-16	-8.16905e-16	3.4879359073805263e-16	0.4213174061602608	0.43343047570713267	NA	NA	NA	NA	NA	16	NA	24	1	0
PF00037	Cefepime	-2.81649e-16	-1.49417e-15	9.308702511979214e-16	0.6408750883095926	0.652804	NA	NA	NA	NA	NA	1	7	32	1	0
PF00037	Ciprofloxacin	-2.37352e-16	-8.438e-16	3.6909605045928625e-16	0.4330992902606684	0.44736495896287276	NA	NA	NA	NA	NA	14	2	24	1	0
PF00037	Levofloxacin	-2.28612e-16	-8.45194e-16	3.8796949389043486e-16	0.4575209227306015	0.47050143527680766	NA	NA	NA	NA	NA	13	2	25	1	0
PF00037	Fosfo.G6fos	-2.08049e-16	-8.19153e-16	4.0305403755120947e-16	0.4948829880833756	0.5085487554274101	NA	NA	NA	NA	NA	13	NA	27	1	0
PF00037	Colistin	NA	NA	NA	NA	NA	NA	NA	NA	NA	NA	40	NA	NA	1	0
PF00037	Piper_Tazo	-2.34056e-16	-8.16905e-16	3.4879359073805263e-16	0.4213174061602608	0.43343047570713267	NA	NA	NA	NA	NA	16	NA	24	1	0
PF00042	Amikacin	-1.49923e-16	-5.71782e-16	2.719353562772548e-16	0.47626847035423014	0.4894202138287204	NA	NA	NA	NA	NA	13	1	26	1	0
PF00042	Gentamicin	-1.60913e-16	-5.61622e-16	2.3979559363241217e-16	0.4213174061602639	0.43343047570713267	NA	NA	NA	NA	NA	16	NA	24	1	0
PF00042	Imipenem	-1.68687e-16	-5.72413e-16	2.3503790812272014e-16	0.4029333193290946	0.41436510473384947	NA	NA	NA	NA	NA	16	1	23	1	0
PF00042	Meropenem	-1.93605e-16	-5.95442e-16	2.0823138529725724e-16	0.33555263853745443	0.3527410222818111	NA	NA	NA	NA	NA	18	2	20	1	0
PF00042	Doripenem	-1.69755e-16	-5.81128e-16	2.4161880556895546e-16	0.4087295767627259	0.42048074041464284	NA	NA	NA	NA	NA	15	2	23	1	0
PF00042	Ceftazidime	-1.60913e-16	-5.61622e-16	2.3979559363241217e-16	0.4213174061602639	0.43343047570713267	NA	NA	NA	NA	NA	16	NA	24	1	0
PF00042	Cefepime	-1.93634e-16	-1.02724e-15	6.399732976985703e-16	0.640875	0.652804	NA	NA	NA	NA	NA	1	7	32	1	0
PF00042	Ciprofloxacin	-1.6318e-16	-5.80113e-16	2.537535346907591e-16	0.4330992902606673	0.44736495896287276	NA	NA	NA	NA	NA	14	2	24	1	0
PF00042	Levofloxacin	-1.57171e-16	-5.81071e-16	2.6672902704967345e-16	0.4575209227306002	0.47050143527680766	NA	NA	NA	NA	NA	13	2	25	1	0
PF00042	Fosfo.G6fos	-1.43034e-16	-5.63168e-16	2.770996508164573e-16	0.49488298808337805	0.5085487554274101	NA	NA	NA	NA	NA	13	NA	27	1	0
PF00042	Colistin	NA	NA	NA	NA	NA	NA	NA	NA	NA	NA	40	NA	NA	1	0
PF00042	Piper_Tazo	-1.60913e-16	-5.61622e-16	2.3979559363241217e-16	0.4213174061602639	0.43343047570713267	NA	NA	NA	NA	NA	16	NA	24	1	0
PF00043	Amikacin	1.3084227678721473e-15	-2.37325e-15	4.990099554163972e-15	0.4762684703542288	0.4894202138287204	NA	NA	NA	NA	NA	13	1	26	1	0
PF00043	Gentamicin	1.4043333874306726e-15	-2.09276e-15	4.9014283192896654e-15	0.4213174061602627	0.43343047570713267	NA	NA	NA	NA	NA	16	NA	24	1	0
PF00043	Imipenem	1.4721800699471871e-15	-2.05124e-15	4.995600065329018e-15	0.4029333193290935	0.41436510473384947	NA	NA	NA	NA	NA	16	1	23	1	0
PF00043	Meropenem	1.6896465030828276e-15	-1.81729e-15	5.1965850960326225e-15	0.33555263853745376	0.3527410222818111	NA	NA	NA	NA	NA	18	2	20	1	0
PF00043	Doripenem	1.4814945625642313e-15	-2.10867e-15	5.0716623373666155e-15	0.40872957676272414	0.42048074041464284	NA	NA	NA	NA	NA	15	2	23	1	0
PF00043	Ceftazidime	1.4043333874306726e-15	-2.09276e-15	4.9014283192896654e-15	0.4213174061602627	0.43343047570713267	NA	NA	NA	NA	NA	16	NA	24	1	0
PF00043	Cefepime	1.689894215515386e-15	-5.58522e-15	8.965009938218303e-15	0.6408750883095928	0.652804	NA	NA	NA	NA	NA	1	7	32	1	0
PF00043	Ciprofloxacin	1.4241127309156163e-15	-2.21458e-15	5.062801764586949e-15	0.43309929026066774	0.44736495896287276	NA	NA	NA	NA	NA	14	2	24	1	0
PF00043	Levofloxacin	1.3716744714439155e-15	-2.32782e-15	5.0711659062304336e-15	0.45752092273059974	0.47050143527680766	NA	NA	NA	NA	NA	13	2	25	1	0
PF00043	Fosfo.G6fos	1.2482963443828178e-15	-2.41832e-15	4.914916914072893e-15	0.4948829880833764	0.5085487554274101	NA	NA	NA	NA	NA	13	NA	27	1	0
PF00043	Colistin	NA	NA	NA	NA	NA	NA	NA	NA	NA	NA	40	NA	NA	1	0
PF00043	Piper_Tazo	1.4043333874306726e-15	-2.09276e-15	4.9014283192896654e-15	0.4213174061602627	0.43343047570713267	NA	NA	NA	NA	NA	16	NA	24	1	0
PF00044	Amikacin	-2.1807e-16	-8.31683e-16	3.955423364032812e-16	0.4762684703542316	0.4894202138287204	NA	NA	NA	NA	NA	13	1	26	1	0
PF00044	Gentamicin	-2.34056e-16	-8.16905e-16	3.4879359073805263e-16	0.4213174061602608	0.43343047570713267	NA	NA	NA	NA	NA	16	NA	24	1	0
PF00044	Imipenem	-2.45363e-16	-8.326e-16	3.418733209057737e-16	0.40293331932909315	0.41436510473384947	NA	NA	NA	NA	NA	16	1	23	1	0
PF00044	Meropenem	-2.81608e-16	-8.66098e-16	3.028820149778282e-16	0.33555263853745365	0.3527410222818111	NA	NA	NA	NA	NA	18	2	20	1	0
PF00044	Doripenem	-2.46916e-16	-8.45277e-16	3.514455353730266e-16	0.40872957676272625	0.42048074041464284	NA	NA	NA	NA	NA	15	2	23	1	0
PF00044	Ceftazidime	-2.34056e-16	-8.16905e-16	3.4879359073805263e-16	0.4213174061602608	0.43343047570713267	NA	NA	NA	NA	NA	16	NA	24	1	0
PF00044	Cefepime	-2.81649e-16	-1.49417e-15	9.308702511979214e-16	0.6408750883095926	0.652804	NA	NA	NA	NA	NA	1	7	32	1	0
PF00044	Ciprofloxacin	-2.37352e-16	-8.438e-16	3.6909605045928625e-16	0.4330992902606684	0.44736495896287276	NA	NA	NA	NA	NA	14	2	24	1	0
PF00044	Levofloxacin	-2.28612e-16	-8.45194e-16	3.8796949389043486e-16	0.4575209227306015	0.47050143527680766	NA	NA	NA	NA	NA	13	2	25	1	0
PF00044	Fosfo.G6fos	-2.08049e-16	-8.19153e-16	4.0305403755120947e-16	0.4948829880833756	0.5085487554274101	NA	NA	NA	NA	NA	13	NA	27	1	0
PF00044	Colistin	NA	NA	NA	NA	NA	NA	NA	NA	NA	NA	40	NA	NA	1	0
PF00044	Piper_Tazo	-2.34056e-16	-8.16905e-16	3.4879359073805263e-16	0.4213174061602608	0.43343047570713267	NA	NA	NA	NA	NA	16	NA	24	1	0
PF00067	Amikacin	-2.1807e-16	-8.31683e-16	3.955423364032812e-16	0.4762684703542316	0.4894202138287204	NA	NA	NA	NA	NA	13	1	26	1	0
PF00067	Gentamicin	-2.34056e-16	-8.16905e-16	3.4879359073805263e-16	0.4213174061602608	0.43343047570713267	NA	NA	NA	NA	NA	16	NA	24	1	0
PF00067	Imipenem	-2.45363e-16	-8.326e-16	3.418733209057737e-16	0.40293331932909315	0.41436510473384947	NA	NA	NA	NA	NA	16	1	23	1	0
PF00067	Meropenem	-2.81608e-16	-8.66098e-16	3.028820149778282e-16	0.33555263853745365	0.3527410222818111	NA	NA	NA	NA	NA	18	2	20	1	0
PF00067	Doripenem	-2.46916e-16	-8.45277e-16	3.514455353730266e-16	0.40872957676272625	0.42048074041464284	NA	NA	NA	NA	NA	15	2	23	1	0
PF00067	Ceftazidime	-2.34056e-16	-8.16905e-16	3.4879359073805263e-16	0.4213174061602608	0.43343047570713267	NA	NA	NA	NA	NA	16	NA	24	1	0
PF00067	Cefepime	-2.81649e-16	-1.49417e-15	9.308702511979214e-16	0.6408750883095926	0.652804	NA	NA	NA	NA	NA	1	7	32	1	0
PF00067	Ciprofloxacin	-2.37352e-16	-8.438e-16	3.6909605045928625e-16	0.4330992902606684	0.44736495896287276	NA	NA	NA	NA	NA	14	2	24	1	0
PF00067	Levofloxacin	-2.28612e-16	-8.45194e-16	3.8796949389043486e-16	0.4575209227306015	0.47050143527680766	NA	NA	NA	NA	NA	13	2	25	1	0
PF00067	Fosfo.G6fos	-2.08049e-16	-8.19153e-16	4.0305403755120947e-16	0.4948829880833756	0.5085487554274101	NA	NA	NA	NA	NA	13	NA	27	1	0
PF00067	Colistin	NA	NA	NA	NA	NA	NA	NA	NA	NA	NA	40	NA	NA	1	0
PF00067	Piper_Tazo	-2.34056e-16	-8.16905e-16	3.4879359073805263e-16	0.4213174061602608	0.43343047570713267	NA	NA	NA	NA	NA	16	NA	24	1	0
PF00069	Amikacin	-0.000718907	-0.0934872	0.0920494	0.9875653645347697	0.9918297705709922	NA	NA	NA	NA	NA	13	1	26	1	0.0711538
PF00069	Gentamicin	-0.0104167	-0.0986318	0.0777984	0.8123547217047841	0.8196970456537686	2.519226496135182e-6	-3.53234e-05	2.796601352920534e-5	0.8087888749178934	0.8332153845630647	16	NA	24	1	0.0711538
PF00069	Imipenem	-0.0125745	-0.101487	0.0763384	0.7762043781510893	0.7883502254075584	NA	NA	NA	NA	NA	16	1	23	1	0.0711538
PF00069	Meropenem	-0.0224274	-0.110984	0.0661286	0.6111343696871514	0.6296330844581536	NA	NA	NA	NA	NA	18	2	20	1	0.0711538
PF00069	Doripenem	-0.010989	-0.101591	0.0796134	0.8073633235463344	0.8155450727535646	NA	NA	NA	NA	NA	15	2	23	1	0.0711538
PF00069	Ceftazidime	-0.0104167	-0.0986318	0.0777984	0.8123547217047841	0.8196970456537686	2.519226496135182e-6	-3.53234e-05	2.796601352920534e-5	0.8087888749178934	0.8332153845630647	16	NA	24	1	0.0711538
PF00069	Cefepime	0.036211699164344593	-0.146008	0.21843111980133512	0.6897178478967351	0.6992381087831061	NA	NA	NA	NA	NA	1	7	32	1	0.0711538
PF00069	Ciprofloxacin	0.0211268	-0.0704272	0.11268072304234802	0.6430644491518841	0.6598503226407753	NA	NA	NA	NA	NA	14	2	24	1	0.0711538
PF00069	Levofloxacin	-0.00290698	-0.096175	0.0903611	0.9500205624663649	0.9551539588774782	NA	NA	NA	NA	NA	13	2	25	1	0.0711538
PF00069	Fosfo.G6fos	0.0584046	-0.0319196	0.14872875721992887	0.19839722849077868	0.5085487554274101	-6.91375e-06	-7.16032e-05	1.962019957817574e-5	0.19456836815421596	0.49365693407722566	13	NA	27	1	0.0711538
PF00069	Colistin	NA	NA	NA	NA	NA	NA	NA	NA	NA	NA	40	NA	NA	1	0.0711538
PF00069	Piper_Tazo	-0.0104167	-0.0986318	0.0777984	0.8123547217047841	0.8196970456537686	2.519226496135182e-6	-3.53234e-05	2.796601352920534e-5	0.8087888749178934	0.8332153845630647	16	NA	24	1	0.0711538
PF00072	Amikacin	-0.368799	-0.49634	-0.241259	9.035216612784946e-7	5.043457913256557e-4	NA	NA	NA	NA	NA	13	1	26	1	0.25576923076923075
PF00072	Gentamicin	-0.34375	-0.467327	-0.220173	1.825091617768559e-6	0.00101877	0.9999267552823738	0.9999405354421673	1	2.5316511864446234e-5	0.00240716	16	NA	24	1	0.25576923076923075
PF00072	Imipenem	-0.335539	-0.463353	-0.207726	4.9525369610596e-6	0.00197465	NA	NA	NA	NA	NA	16	1	23	1	0.25576923076923075
PF00072	Meropenem	-0.370712	-0.487174	-0.254251	1.403700061504678e-7	5.5967526737993664e-5	NA	NA	NA	NA	NA	18	2	20	1	0.25576923076923075
PF00072	Doripenem	-0.362637	-0.48662	-0.238655	7.302674785011037e-7	4.0763530649931616e-4	NA	NA	NA	NA	NA	15	2	23	1	0.25576923076923075
PF00072	Ceftazidime	-0.34375	-0.467327	-0.220173	1.825091617768559e-6	0.00101877	0.9999267552823738	0.9999405354421673	1	2.5316511864446234e-5	0.00240716	16	NA	24	1	0.25576923076923075
PF00072	Cefepime	-0.364903	-0.689714	-0.0400906	0.0286828	0.652804	NA	NA	NA	NA	NA	1	7	32	1	0.25576923076923075
PF00072	Ciprofloxacin	-0.288732	-0.434721	-0.142744	2.7922391107929154e-4	0.12215586394868165	NA	NA	NA	NA	NA	14	2	24	1	0.25576923076923075
PF00072	Levofloxacin	-0.299419	-0.446401	-0.152436	1.951775783895124e-4	0.0778201	NA	NA	NA	NA	NA	13	2	25	1	0.25576923076923075
PF00072	Fosfo.G6fos	-0.237892	-0.394561	-0.081222	0.003899	0.5085487554274101	0.9999200233503667	4.033385856654266e-6	1	0.00532282	0.3631345682789835	13	NA	27	1	0.25576923076923075
PF00072	Colistin	NA	NA	NA	NA	NA	NA	NA	NA	NA	NA	40	NA	NA	1	0.25576923076923075
PF00072	Piper_Tazo	-0.34375	-0.467327	-0.220173	1.825091617768559e-6	0.00101877	0.9999267552823738	0.9999405354421673	1	2.5316511864446234e-5	0.00240716	16	NA	24	1	0.25576923076923075
PF00075	Amikacin	-1.49923e-16	-5.71782e-16	2.719353562772548e-16	0.47626847035423014	0.4894202138287204	NA	NA	NA	NA	NA	13	1	26	1	0
PF00075	Gentamicin	-1.60913e-16	-5.61622e-16	2.3979559363241217e-16	0.4213174061602639	0.43343047570713267	NA	NA	NA	NA	NA	16	NA	24	1	0
PF00075	Imipenem	-1.68687e-16	-5.72413e-16	2.3503790812272014e-16	0.4029333193290946	0.41436510473384947	NA	NA	NA	NA	NA	16	1	23	1	0
PF00075	Meropenem	-1.93605e-16	-5.95442e-16	2.0823138529725724e-16	0.33555263853745443	0.3527410222818111	NA	NA	NA	NA	NA	18	2	20	1	0
PF00075	Doripenem	-1.69755e-16	-5.81128e-16	2.4161880556895546e-16	0.4087295767627259	0.42048074041464284	NA	NA	NA	NA	NA	15	2	23	1	0
PF00075	Ceftazidime	-1.60913e-16	-5.61622e-16	2.3979559363241217e-16	0.4213174061602639	0.43343047570713267	NA	NA	NA	NA	NA	16	NA	24	1	0
PF00075	Cefepime	-1.93634e-16	-1.02724e-15	6.399732976985703e-16	0.640875	0.652804	NA	NA	NA	NA	NA	1	7	32	1	0
PF00075	Ciprofloxacin	-1.6318e-16	-5.80113e-16	2.537535346907591e-16	0.4330992902606673	0.44736495896287276	NA	NA	NA	NA	NA	14	2	24	1	0
PF00075	Levofloxacin	-1.57171e-16	-5.81071e-16	2.6672902704967345e-16	0.4575209227306002	0.47050143527680766	NA	NA	NA	NA	NA	13	2	25	1	0
PF00075	Fosfo.G6fos	-1.43034e-16	-5.63168e-16	2.770996508164573e-16	0.49488298808337805	0.5085487554274101	NA	NA	NA	NA	NA	13	NA	27	1	0
PF00075	Colistin	NA	NA	NA	NA	NA	NA	NA	NA	NA	NA	40	NA	NA	1	0
PF00075	Piper_Tazo	-1.60913e-16	-5.61622e-16	2.3979559363241217e-16	0.4213174061602639	0.43343047570713267	NA	NA	NA	NA	NA	16	NA	24	1	0
PF00078	Amikacin	0.0186916	-0.0578246	0.0952078	0.6237828628215023	0.6342360546941687	NA	NA	NA	NA	NA	13	1	26	0.95	0.0487179
PF00078	Gentamicin	0.010416666666666583	-0.0625522	0.0833856	0.7741581309200869	0.7831371306265518	-1.00797e-06	-2.06962e-05	2.596999303028249e-5	0.7699434813302468	0.8053582581546364	16	NA	24	0.95	0.0487179
PF00078	Imipenem	0.00926539	-0.0643226	0.0828534	0.8001829925866044	0.8071235028225247	NA	NA	NA	NA	NA	16	1	23	0.95	0.0487179
PF00078	Meropenem	0.00263852	-0.0708857	0.0761627	0.9424670256271862	0.9540897600747944	NA	NA	NA	NA	NA	18	2	20	0.95	0.0487179
PF00078	Doripenem	0.010989010989010962	-0.0639532	0.0859312	0.7682027021361556	0.7779585419676064	NA	NA	NA	NA	NA	15	2	23	0.95	0.0487179
PF00078	Ceftazidime	0.010416666666666583	-0.0625522	0.0833856	0.7741581309200869	0.7831371306265518	-1.00797e-06	-2.06962e-05	2.596999303028249e-5	0.7699434813302468	0.8053582581546364	16	NA	24	0.95	0.0487179
PF00078	Cefepime	0.0612813	-0.0884719	0.21103457682859608	0.41260950212778447	0.652804	NA	NA	NA	NA	NA	1	7	32	0.95	0.0487179
PF00078	Ciprofloxacin	0.014084507042253508	-0.0617487	0.0899177	0.7090147776290437	0.7195855434048609	NA	NA	NA	NA	NA	14	2	24	0.95	0.0487179
PF00078	Levofloxacin	0.0174419	-0.0595246	0.0944083	0.6490191688082066	0.6598952641691807	NA	NA	NA	NA	NA	13	2	25	0.95	0.0487179
PF00078	Fosfo.G6fos	0.019943	-0.0561816	0.0960676	0.5989565057052308	0.6089936639067269	-5.77853e-06	-2.3471e-06	4.8238746082030386e-5	0.5924400901713179	0.6381723076582267	13	NA	27	0.95	0.0487179
PF00078	Colistin	NA	NA	NA	NA	NA	NA	NA	NA	NA	NA	40	NA	NA	0.95	0.0487179
PF00078	Piper_Tazo	0.010416666666666583	-0.0625522	0.0833856	0.7741581309200869	0.7831371306265518	-1.00797e-06	-2.06962e-05	2.596999303028249e-5	0.7699434813302468	0.8053582581546364	16	NA	24	0.95	0.0487179
PF00081	Amikacin	-2.99847e-16	-1.14356e-15	5.438707125545096e-16	0.47626847035423014	0.4894202138287204	NA	NA	NA	NA	NA	13	1	26	1	0
PF00081	Gentamicin	-3.21826e-16	-1.12324e-15	4.795911872648243e-16	0.4213174061602639	0.43343047570713267	NA	NA	NA	NA	NA	16	NA	24	1	0
PF00081	Imipenem	-3.37375e-16	-1.14483e-15	4.700758162454403e-16	0.4029333193290946	0.41436510473384947	NA	NA	NA	NA	NA	16	1	23	1	0
PF00081	Meropenem	-3.87211e-16	-1.19088e-15	4.164627705945145e-16	0.33555263853745443	0.3527410222818111	NA	NA	NA	NA	NA	18	2	20	1	0
PF00081	Doripenem	-3.39509e-16	-1.16226e-15	4.832376111379109e-16	0.4087295767627259	0.42048074041464284	NA	NA	NA	NA	NA	15	2	23	1	0
PF00081	Ceftazidime	-3.21826e-16	-1.12324e-15	4.795911872648243e-16	0.4213174061602639	0.43343047570713267	NA	NA	NA	NA	NA	16	NA	24	1	0
PF00081	Cefepime	-3.87267e-16	-2.05448e-15	1.2799465953971406e-15	0.640875	0.652804	NA	NA	NA	NA	NA	1	7	32	1	0
PF00081	Ciprofloxacin	-3.26359e-16	-1.16023e-15	5.075070693815182e-16	0.4330992902606673	0.44736495896287276	NA	NA	NA	NA	NA	14	2	24	1	0
PF00081	Levofloxacin	-3.14342e-16	-1.16214e-15	5.334580540993469e-16	0.4575209227306002	0.47050143527680766	NA	NA	NA	NA	NA	13	2	25	1	0
PF00081	Fosfo.G6fos	-2.86068e-16	-1.12634e-15	5.541993016329146e-16	0.49488298808337805	0.5085487554274101	NA	NA	NA	NA	NA	13	NA	27	1	0
PF00081	Colistin	NA	NA	NA	NA	NA	NA	NA	NA	NA	NA	40	NA	NA	1	0
PF00081	Piper_Tazo	-3.21826e-16	-1.12324e-15	4.795911872648243e-16	0.4213174061602639	0.43343047570713267	NA	NA	NA	NA	NA	16	NA	24	1	0
PF00082	Amikacin	-2.1807e-16	-8.31683e-16	3.955423364032812e-16	0.4762684703542316	0.4894202138287204	NA	NA	NA	NA	NA	13	1	26	1	0
PF00082	Gentamicin	-2.34056e-16	-8.16905e-16	3.4879359073805263e-16	0.4213174061602608	0.43343047570713267	NA	NA	NA	NA	NA	16	NA	24	1	0
PF00082	Imipenem	-2.45363e-16	-8.326e-16	3.418733209057737e-16	0.40293331932909315	0.41436510473384947	NA	NA	NA	NA	NA	16	1	23	1	0
PF00082	Meropenem	-2.81608e-16	-8.66098e-16	3.028820149778282e-16	0.33555263853745365	0.3527410222818111	NA	NA	NA	NA	NA	18	2	20	1	0
PF00082	Doripenem	-2.46916e-16	-8.45277e-16	3.514455353730266e-16	0.40872957676272625	0.42048074041464284	NA	NA	NA	NA	NA	15	2	23	1	0
PF00082	Ceftazidime	-2.34056e-16	-8.16905e-16	3.4879359073805263e-16	0.4213174061602608	0.43343047570713267	NA	NA	NA	NA	NA	16	NA	24	1	0
PF00082	Cefepime	-2.81649e-16	-1.49417e-15	9.308702511979214e-16	0.6408750883095926	0.652804	NA	NA	NA	NA	NA	1	7	32	1	0
PF00082	Ciprofloxacin	-2.37352e-16	-8.438e-16	3.6909605045928625e-16	0.4330992902606684	0.44736495896287276	NA	NA	NA	NA	NA	14	2	24	1	0
PF00082	Levofloxacin	-2.28612e-16	-8.45194e-16	3.8796949389043486e-16	0.4575209227306015	0.47050143527680766	NA	NA	NA	NA	NA	13	2	25	1	0
PF00082	Fosfo.G6fos	-2.08049e-16	-8.19153e-16	4.0305403755120947e-16	0.4948829880833756	0.5085487554274101	NA	NA	NA	NA	NA	13	NA	27	1	0
PF00082	Colistin	NA	NA	NA	NA	NA	NA	NA	NA	NA	NA	40	NA	NA	1	0
PF00082	Piper_Tazo	-2.34056e-16	-8.16905e-16	3.4879359073805263e-16	0.4213174061602608	0.43343047570713267	NA	NA	NA	NA	NA	16	NA	24	1	0
PF00083	Amikacin	0.3271028037383182	0.086579	0.5676266214772132	0.00900312	0.4894202138287204	NA	NA	NA	NA	NA	13	1	26	1	0.5737179487179487
PF00083	Gentamicin	0.26041666666666735	0.024776	0.49605728498690926	0.0312138	0.43343047570713267	-9.63012e-06	-0.999971	6.485396727787653e-5	0.050845590855572075	0.4709791360016859	16	NA	24	1	0.5737179487179487
PF00083	Imipenem	0.24156187954996766	0.00158907	0.481535	0.0485759	0.41436510473384947	NA	NA	NA	NA	NA	16	1	23	1	0.5737179487179487
PF00083	Meropenem	0.230871	-0.00979707	0.4715384969022529	0.059578834654114864	0.3527410222818111	NA	NA	NA	NA	NA	18	2	20	1	0.5737179487179487
PF00083	Doripenem	0.27472527472527564	0.033574970056312436	0.5158755793942389	0.0266452	0.42048074041464284	NA	NA	NA	NA	NA	15	2	23	1	0.5737179487179487
PF00083	Ceftazidime	0.26041666666666735	0.024776	0.49605728498690926	0.0312138	0.43343047570713267	-9.63012e-06	-0.999971	6.485396727787653e-5	0.050845590855572075	0.4709791360016859	16	NA	24	1	0.5737179487179487
PF00083	Cefepime	0.4596100278551537	-0.0364584	0.9556784411215615	0.0684071	0.652804	NA	NA	NA	NA	NA	1	7	32	1	0.5737179487179487
PF00083	Ciprofloxacin	0.2746478873239444	0.030028337399854554	0.5192674372480343	0.0287725	0.44736495896287276	NA	NA	NA	NA	NA	14	2	24	1	0.5737179487179487
PF00083	Levofloxacin	0.2761627906976754	0.027320845692759083	0.5250047357025918	0.0305521	0.47050143527680766	NA	NA	NA	NA	NA	13	2	25	1	0.5737179487179487
PF00083	Fosfo.G6fos	0.263533	0.016028245605283875	0.5110372814602442	0.037521256219590376	0.5085487554274101	-5.49069e-05	-0.999995	7.105591334783697e-5	0.0773119	0.40095367561115153	13	NA	27	1	0.5737179487179487
PF00083	Colistin	NA	NA	NA	NA	NA	NA	NA	NA	NA	NA	40	NA	NA	1	0.5737179487179487
PF00083	Piper_Tazo	0.26041666666666735	0.024776	0.49605728498690926	0.0312138	0.43343047570713267	-9.63012e-06	-0.999971	6.485396727787653e-5	0.050845590855572075	0.4709791360016859	16	NA	24	1	0.5737179487179487
PF00085	Amikacin	-2.1807e-16	-8.31683e-16	3.955423364032812e-16	0.4762684703542316	0.4894202138287204	NA	NA	NA	NA	NA	13	1	26	1	0
PF00085	Gentamicin	-2.34056e-16	-8.16905e-16	3.4879359073805263e-16	0.4213174061602608	0.43343047570713267	NA	NA	NA	NA	NA	16	NA	24	1	0
PF00085	Imipenem	-2.45363e-16	-8.326e-16	3.418733209057737e-16	0.40293331932909315	0.41436510473384947	NA	NA	NA	NA	NA	16	1	23	1	0
PF00085	Meropenem	-2.81608e-16	-8.66098e-16	3.028820149778282e-16	0.33555263853745365	0.3527410222818111	NA	NA	NA	NA	NA	18	2	20	1	0
PF00085	Doripenem	-2.46916e-16	-8.45277e-16	3.514455353730266e-16	0.40872957676272625	0.42048074041464284	NA	NA	NA	NA	NA	15	2	23	1	0
PF00085	Ceftazidime	-2.34056e-16	-8.16905e-16	3.4879359073805263e-16	0.4213174061602608	0.43343047570713267	NA	NA	NA	NA	NA	16	NA	24	1	0
PF00085	Cefepime	-2.81649e-16	-1.49417e-15	9.308702511979214e-16	0.6408750883095926	0.652804	NA	NA	NA	NA	NA	1	7	32	1	0
PF00085	Ciprofloxacin	-2.37352e-16	-8.438e-16	3.6909605045928625e-16	0.4330992902606684	0.44736495896287276	NA	NA	NA	NA	NA	14	2	24	1	0
PF00085	Levofloxacin	-2.28612e-16	-8.45194e-16	3.8796949389043486e-16	0.4575209227306015	0.47050143527680766	NA	NA	NA	NA	NA	13	2	25	1	0
PF00085	Fosfo.G6fos	-2.08049e-16	-8.19153e-16	4.0305403755120947e-16	0.4948829880833756	0.5085487554274101	NA	NA	NA	NA	NA	13	NA	27	1	0
PF00085	Colistin	NA	NA	NA	NA	NA	NA	NA	NA	NA	NA	40	NA	NA	1	0
PF00085	Piper_Tazo	-2.34056e-16	-8.16905e-16	3.4879359073805263e-16	0.4213174061602608	0.43343047570713267	NA	NA	NA	NA	NA	16	NA	24	1	0
PF00091	Amikacin	-1.49923e-16	-5.71782e-16	2.719353562772548e-16	0.47626847035423014	0.4894202138287204	NA	NA	NA	NA	NA	13	1	26	1	0
PF00091	Gentamicin	-1.60913e-16	-5.61622e-16	2.3979559363241217e-16	0.4213174061602639	0.43343047570713267	NA	NA	NA	NA	NA	16	NA	24	1	0
PF00091	Imipenem	-1.68687e-16	-5.72413e-16	2.3503790812272014e-16	0.4029333193290946	0.41436510473384947	NA	NA	NA	NA	NA	16	1	23	1	0
PF00091	Meropenem	-1.93605e-16	-5.95442e-16	2.0823138529725724e-16	0.33555263853745443	0.3527410222818111	NA	NA	NA	NA	NA	18	2	20	1	0
PF00091	Doripenem	-1.69755e-16	-5.81128e-16	2.4161880556895546e-16	0.4087295767627259	0.42048074041464284	NA	NA	NA	NA	NA	15	2	23	1	0
PF00091	Ceftazidime	-1.60913e-16	-5.61622e-16	2.3979559363241217e-16	0.4213174061602639	0.43343047570713267	NA	NA	NA	NA	NA	16	NA	24	1	0
PF00091	Cefepime	-1.93634e-16	-1.02724e-15	6.399732976985703e-16	0.640875	0.652804	NA	NA	NA	NA	NA	1	7	32	1	0
PF00091	Ciprofloxacin	-1.6318e-16	-5.80113e-16	2.537535346907591e-16	0.4330992902606673	0.44736495896287276	NA	NA	NA	NA	NA	14	2	24	1	0
PF00091	Levofloxacin	-1.57171e-16	-5.81071e-16	2.6672902704967345e-16	0.4575209227306002	0.47050143527680766	NA	NA	NA	NA	NA	13	2	25	1	0
PF00091	Fosfo.G6fos	-1.43034e-16	-5.63168e-16	2.770996508164573e-16	0.49488298808337805	0.5085487554274101	NA	NA	NA	NA	NA	13	NA	27	1	0
PF00091	Colistin	NA	NA	NA	NA	NA	NA	NA	NA	NA	NA	40	NA	NA	1	0
PF00091	Piper_Tazo	-1.60913e-16	-5.61622e-16	2.3979559363241217e-16	0.4213174061602639	0.43343047570713267	NA	NA	NA	NA	NA	16	NA	24	1	0
PF00092	Amikacin	-0.446441	-0.540356	-0.352527	9.816012316010276e-12	1.3698245186992835e-8	NA	NA	NA	NA	NA	13	1	26	1	0.25064102564102564
PF00092	Gentamicin	-0.479167	-0.531046	-0.427287	9.268759688214105e-21	1.2934554144903608e-17	1	1	1	3.0114011842847096e-9	9.245001635754058e-7	16	NA	24	1	0.25064102564102564
PF00092	Imipenem	-0.475844	-0.534903	-0.416785	9.479905630104964e-19	1.3229208306811477e-15	NA	NA	NA	NA	NA	16	1	23	1	0.25064102564102564
PF00092	Meropenem	-0.470976	-0.53337	-0.408583	8.204344268597355e-18	1.1449162426828423e-14	NA	NA	NA	NA	NA	18	2	20	1	0.25064102564102564
PF00092	Doripenem	-0.505495	-0.542966	-0.468023	1.397266173698446e-26	1.9498849453961812e-23	NA	NA	NA	NA	NA	15	2	23	1	0.25064102564102564
PF00092	Ceftazidime	-0.479167	-0.531046	-0.427287	9.268759688214105e-21	1.2934554144903608e-17	1	1	1	3.0114011842847096e-9	9.245001635754058e-7	16	NA	24	1	0.25064102564102564
PF00092	Cefepime	-0.576602	-0.862266	-0.290938	2.1850356365765982e-4	0.0190576	NA	NA	NA	NA	NA	1	7	32	1	0.25064102564102564
PF00092	Ciprofloxacin	-0.429577	-0.528543	-0.330612	1.091543077337164e-10	1.5232483644240125e-7	NA	NA	NA	NA	NA	14	2	24	1	0.25064102564102564
PF00092	Levofloxacin	-0.438953	-0.538279	-0.339628	6.85229047069821e-11	9.562371351859591e-8	NA	NA	NA	NA	NA	13	2	25	1	0.25064102564102564
PF00092	Fosfo.G6fos	-0.368946	-0.492857	-0.245035	5.216940777209536e-7	7.280240854595908e-4	1	0.9999057405811346	1	1.2650523451654717e-5	0.00388371	13	NA	27	1	0.25064102564102564
PF00092	Colistin	NA	NA	NA	NA	NA	NA	NA	NA	NA	NA	40	NA	NA	1	0.25064102564102564
PF00092	Piper_Tazo	-0.479167	-0.531046	-0.427287	9.268759688214105e-21	1.2934554144903608e-17	1	1	1	3.0114011842847096e-9	9.245001635754058e-7	16	NA	24	1	0.25064102564102564
PF00106	Amikacin	0.0596693	-0.139968	0.25930643228829237	0.5487298935662523	0.5622265539439831	NA	NA	NA	NA	NA	13	1	26	1	0.3326923076923077
PF00106	Gentamicin	0.0833333	-0.105588	0.2722550855564316	0.3774991264110775	0.43343047570713267	-4.52086e-05	-4.22532e-05	4.235356269232598e-5	0.47689630867198923	0.5392529162515679	16	NA	24	1	0.3326923076923077
PF00106	Imipenem	0.0906684	-0.0994807	0.28081758255761946	0.340504	0.41436510473384947	NA	NA	NA	NA	NA	16	1	23	1	0.3326923076923077
PF00106	Meropenem	0.0936675	-0.096003	0.28333805731838657	0.32376321670756825	0.3527410222818111	NA	NA	NA	NA	NA	18	2	20	1	0.3326923076923077
PF00106	Doripenem	0.0879121	-0.106019	0.28184270614558055	0.3645678955173969	0.42048074041464284	NA	NA	NA	NA	NA	15	2	23	1	0.3326923076923077
PF00106	Ceftazidime	0.0833333	-0.105588	0.2722550855564316	0.3774991264110775	0.43343047570713267	-4.52086e-05	-4.22532e-05	4.235356269232598e-5	0.47689630867198923	0.5392529162515679	16	NA	24	1	0.3326923076923077
PF00106	Cefepime	0.00278552	-0.39207	0.39764135695088204	0.98868	0.9925924703961271	NA	NA	NA	NA	NA	1	7	32	1	0.3326923076923077
PF00106	Ciprofloxacin	0.0774648	-0.119436	0.2743658208469341	0.4307259417664723	0.44736495896287276	NA	NA	NA	NA	NA	14	2	24	1	0.3326923076923077
PF00106	Levofloxacin	0.0668605	-0.133628	0.26734863382523416	0.5036921523332027	0.5174106724924434	NA	NA	NA	NA	NA	13	2	25	1	0.3326923076923077
PF00106	Fosfo.G6fos	0.052706552706551585	-0.146207	0.25162056574174896	0.5948039605278368	0.6089936639067269	-6.21793e-05	-9.93699e-06	8.332507852062948e-5	0.7760528118818965	0.810368	13	NA	27	1	0.3326923076923077
PF00106	Colistin	NA	NA	NA	NA	NA	NA	NA	NA	NA	NA	40	NA	NA	1	0.3326923076923077
PF00106	Piper_Tazo	0.0833333	-0.105588	0.2722550855564316	0.3774991264110775	0.43343047570713267	-4.52086e-05	-4.22532e-05	4.235356269232598e-5	0.47689630867198923	0.5392529162515679	16	NA	24	1	0.3326923076923077
PF00107	Amikacin	0.0395399	-0.0762161	0.15529586439719234	0.4934596309096445	0.5061542924913303	NA	NA	NA	NA	NA	13	1	26	1	0.11217948717948718
PF00107	Gentamicin	0.052083333333335625	-0.0574368	0.16160347022661228	0.3417748021181174	0.43343047570713267	-2.01546e-05	-3.2993e-05	1.0083609511197615e-5	0.3352344137959595	0.4709791360016859	16	NA	24	1	0.11217948717948718
PF00107	Imipenem	0.0562541	-0.0539694	0.16647766139576775	0.3080514339225213	0.41436510473384947	NA	NA	NA	NA	NA	16	1	23	1	0.11217948717948718
PF00107	Meropenem	0.0461741	-0.0643672	0.15671544228907608	0.40306449359215435	0.42212120135677744	NA	NA	NA	NA	NA	18	2	20	1	0.11217948717948718
PF00107	Doripenem	0.0549451	-0.0574682	0.1673583554511547	0.32868845739185903	0.42048074041464284	NA	NA	NA	NA	NA	15	2	23	1	0.11217948717948718
PF00107	Ceftazidime	0.052083333333335625	-0.0574368	0.16160347022661228	0.3417748021181174	0.43343047570713267	-2.01546e-05	-3.2993e-05	1.0083609511197615e-5	0.3352344137959595	0.4709791360016859	16	NA	24	1	0.11217948717948718
PF00107	Cefepime	0.0139276	-0.215312	0.24316665383365818	0.9027605047086033	0.9092762788313907	NA	NA	NA	NA	NA	1	7	32	1	0.11217948717948718
PF00107	Ciprofloxacin	0.0492958	-0.0648484	0.16343990297284222	0.38745726579446205	0.44736495896287276	NA	NA	NA	NA	NA	14	2	24	1	0.11217948717948718
PF00107	Levofloxacin	0.0436047	-0.0726318	0.1598410607851672	0.45228311257970266	0.47050143527680766	NA	NA	NA	NA	NA	13	2	25	1	0.11217948717948718
PF00107	Fosfo.G6fos	0.0356125	-0.0797376	0.15096263042233615	0.535706	0.5496898673567286	-2.62049e-05	-1.97739e-05	1.0689898920627976e-5	0.5287333251214301	0.6011441577335112	13	NA	27	1	0.11217948717948718
PF00107	Colistin	NA	NA	NA	NA	NA	NA	NA	NA	NA	NA	40	NA	NA	1	0.11217948717948718
PF00107	Piper_Tazo	0.052083333333335625	-0.0574368	0.16160347022661228	0.3417748021181174	0.43343047570713267	-2.01546e-05	-3.2993e-05	1.0083609511197615e-5	0.3352344137959595	0.4709791360016859	16	NA	24	1	0.11217948717948718
PF00108	Amikacin	0.0381021	-0.0154439	0.091648	0.15791150691568484	0.4894202138287204	NA	NA	NA	NA	NA	13	1	26	1	0.025
PF00108	Gentamicin	0.03125	-0.0200625	0.0825625	0.22519247598989772	0.43343047570713267	0	0	0	0.22067136191984676	0.4709791360016859	16	NA	24	1	0.025
PF00108	Imipenem	0.031105228325613184	-0.0206563	0.0828667	0.23128687626609704	0.41436510473384947	NA	NA	NA	NA	NA	16	1	23	1	0.025
PF00108	Meropenem	0.0277045	-0.0241766	0.0795855	0.2864982294568969	0.3527410222818111	NA	NA	NA	NA	NA	18	2	20	1	0.025
PF00108	Doripenem	0.032967	-0.0196784	0.0856124	0.21262029840474592	0.42048074041464284	NA	NA	NA	NA	NA	15	2	23	1	0.025
PF00108	Ceftazidime	0.03125	-0.0200625	0.0825625	0.22519247598989772	0.43343047570713267	0	0	0	0.22067136191984676	0.4709791360016859	16	NA	24	1	0.025
PF00108	Cefepime	0.1977715877437333	0.11118256571717988	0.2843606097702867	4.26824775501031e-5	0.00425453	NA	NA	NA	NA	NA	1	7	32	1	0.025
PF00108	Ciprofloxacin	0.0352113	-0.0179702	0.0883928	0.1880929112988964	0.44736495896287276	NA	NA	NA	NA	NA	14	2	24	1	0.025
PF00108	Levofloxacin	0.0377907	-0.0160858	0.0916672	0.16376790276254868	0.47050143527680766	NA	NA	NA	NA	NA	13	2	25	1	0.025
PF00108	Fosfo.G6fos	0.0384615	-0.0147945	0.0917176	0.15195740705882343	0.5085487554274101	0	-5.75131e-05	0	0.14954135458461515	0.40095367561115153	13	NA	27	1	0.025
PF00108	Colistin	NA	NA	NA	NA	NA	NA	NA	NA	NA	NA	40	NA	NA	1	0.025
PF00108	Piper_Tazo	0.03125	-0.0200625	0.0825625	0.22519247598989772	0.43343047570713267	0	0	0	0.22067136191984676	0.4709791360016859	16	NA	24	1	0.025
PF00109	Amikacin	0.019410496046009473	-0.0352073	0.0740283	0.4762684703542417	0.4894202138287204	NA	NA	NA	NA	NA	13	1	26	1	0.025
PF00109	Gentamicin	0.0208333	-0.0310462	0.0727129	0.421317	0.43343047570713267	0	0	0	0.41421617824252505	0.4709791360016859	16	NA	24	1	0.025
PF00109	Imipenem	0.021839841164790864	-0.0304302	0.0741099	0.4029333193291087	0.41436510473384947	NA	NA	NA	NA	NA	16	1	23	1	0.025
PF00109	Meropenem	0.025066	-0.0269596	0.0770915	0.33555263853747064	0.3527410222818111	NA	NA	NA	NA	NA	18	2	20	1	0.025
PF00109	Doripenem	0.021978021978021345	-0.0312822	0.0752383	0.40872957676273747	0.42048074041464284	NA	NA	NA	NA	NA	15	2	23	1	0.025
PF00109	Ceftazidime	0.0208333	-0.0310462	0.0727129	0.421317	0.43343047570713267	0	0	0	0.41421617824252505	0.4709791360016859	16	NA	24	1	0.025
PF00109	Cefepime	0.025069637883007565	-0.082857	0.13299622586148047	0.640875	0.652804	NA	NA	NA	NA	NA	1	7	32	1	0.025
PF00109	Ciprofloxacin	0.021126760563379542	-0.0328533	0.0751068	0.4330992902606834	0.44736495896287276	NA	NA	NA	NA	NA	14	2	24	1	0.025
PF00109	Levofloxacin	0.020348837209301664	-0.0345332	0.0752309	0.4575209227306132	0.47050143527680766	NA	NA	NA	NA	NA	13	2	25	1	0.025
PF00109	Fosfo.G6fos	0.0185185	-0.0358759	0.072913	0.4948829880833868	0.5085487554274101	0	0	0	0.4877520316490341	0.5608234970646196	13	NA	27	1	0.025
PF00109	Colistin	NA	NA	NA	NA	NA	NA	NA	NA	NA	NA	40	NA	NA	1	0.025
PF00109	Piper_Tazo	0.0208333	-0.0310462	0.0727129	0.421317	0.43343047570713267	0	0	0	0.41421617824252505	0.4709791360016859	16	NA	24	1	0.025
PF00111	Amikacin	-0.0395399	-0.155296	0.0762161	0.49345963090967315	0.5061542924913303	NA	NA	NA	NA	NA	13	1	26	1	0.11217948717948718
PF00111	Gentamicin	-0.0520833	-0.161603	0.0574368	0.3417748021181437	0.43343047570713267	2.0154550331303624e-5	-1.00836e-05	3.29930452893799e-5	0.3352344137959595	0.4709791360016859	16	NA	24	1	0.11217948717948718
PF00111	Imipenem	-0.0562541	-0.166478	0.0539694	0.30805143392254664	0.41436510473384947	NA	NA	NA	NA	NA	16	1	23	1	0.11217948717948718
PF00111	Meropenem	-0.0197889	-0.131176	0.0915982	0.7210985713801876	0.7412840194188227	NA	NA	NA	NA	NA	18	2	20	1	0.11217948717948718
PF00111	Doripenem	-0.0549451	-0.167358	0.0574682	0.328688	0.42048074041464284	NA	NA	NA	NA	NA	15	2	23	1	0.11217948717948718
PF00111	Ceftazidime	-0.0520833	-0.161603	0.0574368	0.3417748021181437	0.43343047570713267	2.0154550331303624e-5	-1.00836e-05	3.29930452893799e-5	0.3352344137959595	0.4709791360016859	16	NA	24	1	0.11217948717948718
PF00111	Cefepime	-0.0139276	-0.243167	0.21531150063031368	0.9027605047086255	0.9092762788313907	NA	NA	NA	NA	NA	1	7	32	1	0.11217948717948718
PF00111	Ciprofloxacin	-0.0492958	-0.16344	0.0648484	0.38745726579448925	0.44736495896287276	NA	NA	NA	NA	NA	14	2	24	1	0.11217948717948718
PF00111	Levofloxacin	-0.0436047	-0.159841	0.0726318	0.45228311257973064	0.47050143527680766	NA	NA	NA	NA	NA	13	2	25	1	0.11217948717948718
PF00111	Fosfo.G6fos	-0.0356125	-0.150963	0.0797376	0.5357063558618016	0.5496898673567286	2.6204901175376667e-5	-1.06899e-05	1.9773930601462903e-5	0.5287333251214301	0.6011441577335112	13	NA	27	1	0.11217948717948718
PF00111	Colistin	NA	NA	NA	NA	NA	NA	NA	NA	NA	NA	40	NA	NA	1	0.11217948717948718
PF00111	Piper_Tazo	-0.0520833	-0.161603	0.0574368	0.3417748021181437	0.43343047570713267	2.0154550331303624e-5	-1.00836e-05	3.29930452893799e-5	0.3352344137959595	0.4709791360016859	16	NA	24	1	0.11217948717948718
PF00113	Amikacin	-1.49923e-16	-5.71782e-16	2.719353562772548e-16	0.47626847035423014	0.4894202138287204	NA	NA	NA	NA	NA	13	1	26	1	0
PF00113	Gentamicin	-1.60913e-16	-5.61622e-16	2.3979559363241217e-16	0.4213174061602639	0.43343047570713267	NA	NA	NA	NA	NA	16	NA	24	1	0
PF00113	Imipenem	-1.68687e-16	-5.72413e-16	2.3503790812272014e-16	0.4029333193290946	0.41436510473384947	NA	NA	NA	NA	NA	16	1	23	1	0
PF00113	Meropenem	-1.93605e-16	-5.95442e-16	2.0823138529725724e-16	0.33555263853745443	0.3527410222818111	NA	NA	NA	NA	NA	18	2	20	1	0
PF00113	Doripenem	-1.69755e-16	-5.81128e-16	2.4161880556895546e-16	0.4087295767627259	0.42048074041464284	NA	NA	NA	NA	NA	15	2	23	1	0
PF00113	Ceftazidime	-1.60913e-16	-5.61622e-16	2.3979559363241217e-16	0.4213174061602639	0.43343047570713267	NA	NA	NA	NA	NA	16	NA	24	1	0
PF00113	Cefepime	-1.93634e-16	-1.02724e-15	6.399732976985703e-16	0.640875	0.652804	NA	NA	NA	NA	NA	1	7	32	1	0
PF00113	Ciprofloxacin	-1.6318e-16	-5.80113e-16	2.537535346907591e-16	0.4330992902606673	0.44736495896287276	NA	NA	NA	NA	NA	14	2	24	1	0
PF00113	Levofloxacin	-1.57171e-16	-5.81071e-16	2.6672902704967345e-16	0.4575209227306002	0.47050143527680766	NA	NA	NA	NA	NA	13	2	25	1	0
PF00113	Fosfo.G6fos	-1.43034e-16	-5.63168e-16	2.770996508164573e-16	0.49488298808337805	0.5085487554274101	NA	NA	NA	NA	NA	13	NA	27	1	0
PF00113	Colistin	NA	NA	NA	NA	NA	NA	NA	NA	NA	NA	40	NA	NA	1	0
PF00113	Piper_Tazo	-1.60913e-16	-5.61622e-16	2.3979559363241217e-16	0.4213174061602639	0.43343047570713267	NA	NA	NA	NA	NA	16	NA	24	1	0
PF00114	Amikacin	-1.49923e-16	-5.71782e-16	2.719353562772548e-16	0.47626847035423014	0.4894202138287204	NA	NA	NA	NA	NA	13	1	26	1	0
PF00114	Gentamicin	-1.60913e-16	-5.61622e-16	2.3979559363241217e-16	0.4213174061602639	0.43343047570713267	NA	NA	NA	NA	NA	16	NA	24	1	0
PF00114	Imipenem	-1.68687e-16	-5.72413e-16	2.3503790812272014e-16	0.4029333193290946	0.41436510473384947	NA	NA	NA	NA	NA	16	1	23	1	0
PF00114	Meropenem	-1.93605e-16	-5.95442e-16	2.0823138529725724e-16	0.33555263853745443	0.3527410222818111	NA	NA	NA	NA	NA	18	2	20	1	0
PF00114	Doripenem	-1.69755e-16	-5.81128e-16	2.4161880556895546e-16	0.4087295767627259	0.42048074041464284	NA	NA	NA	NA	NA	15	2	23	1	0
PF00114	Ceftazidime	-1.60913e-16	-5.61622e-16	2.3979559363241217e-16	0.4213174061602639	0.43343047570713267	NA	NA	NA	NA	NA	16	NA	24	1	0
PF00114	Cefepime	-1.93634e-16	-1.02724e-15	6.399732976985703e-16	0.640875	0.652804	NA	NA	NA	NA	NA	1	7	32	1	0
PF00114	Ciprofloxacin	-1.6318e-16	-5.80113e-16	2.537535346907591e-16	0.4330992902606673	0.44736495896287276	NA	NA	NA	NA	NA	14	2	24	1	0
PF00114	Levofloxacin	-1.57171e-16	-5.81071e-16	2.6672902704967345e-16	0.4575209227306002	0.47050143527680766	NA	NA	NA	NA	NA	13	2	25	1	0
PF00114	Fosfo.G6fos	-1.43034e-16	-5.63168e-16	2.770996508164573e-16	0.49488298808337805	0.5085487554274101	NA	NA	NA	NA	NA	13	NA	27	1	0
PF00114	Colistin	NA	NA	NA	NA	NA	NA	NA	NA	NA	NA	40	NA	NA	1	0
PF00114	Piper_Tazo	-1.60913e-16	-5.61622e-16	2.3979559363241217e-16	0.4213174061602639	0.43343047570713267	NA	NA	NA	NA	NA	16	NA	24	1	0
PF00115	Amikacin	0.0984903	-0.183484	0.38046424714747384	0.4838196231834829	0.4969968966894004	NA	NA	NA	NA	NA	13	1	26	1	0.666026
PF00115	Gentamicin	0.12499999999999936	-0.141957	0.3919566179160284	0.3491677725531285	0.43343047570713267	-3.47791e-05	-8.51167e-05	3.0853825349288382e-6	0.33633647593247296	0.4709791360016859	16	NA	24	1	0.666026
PF00115	Imipenem	0.1343481138318989	-0.134374	0.40306984438901994	0.3178910791438892	0.41436510473384947	NA	NA	NA	NA	NA	16	1	23	1	0.666026
PF00115	Meropenem	0.1701846965699199	-0.0958788	0.4362482402046033	0.20317362175645462	0.3527410222818111	NA	NA	NA	NA	NA	18	2	20	1	0.666026
PF00115	Doripenem	0.13186813186813104	-0.142146	0.405882	0.3361034669098266	0.42048074041464284	NA	NA	NA	NA	NA	15	2	23	1	0.666026
PF00115	Ceftazidime	0.12499999999999936	-0.141957	0.3919566179160284	0.3491677725531285	0.43343047570713267	-3.47791e-05	-8.51167e-05	3.0853825349288382e-6	0.33633647593247296	0.4709791360016859	16	NA	24	1	0.666026
PF00115	Cefepime	0.0529248	-0.505486	0.6113352775025171	0.8488678756869437	0.8565402172965508	NA	NA	NA	NA	NA	1	7	32	1	0.666026
PF00115	Ciprofloxacin	0.11971830985915405	-0.158427	0.39786324142697116	0.3890438426535807	0.44736495896287276	NA	NA	NA	NA	NA	14	2	24	1	0.666026
PF00115	Levofloxacin	0.10755813953488297	-0.175613	0.39072938758510634	0.44668542795625965	0.47050143527680766	NA	NA	NA	NA	NA	13	2	25	1	0.666026
PF00115	Fosfo.G6fos	0.0897436	-0.191221	0.3707079780006543	0.521766	0.5359772113194716	-1.80649e-05	-6.03023e-05	2.951867706909e-5	0.529673	0.6011441577335112	13	NA	27	1	0.666026
PF00115	Colistin	NA	NA	NA	NA	NA	NA	NA	NA	NA	NA	40	NA	NA	1	0.666026
PF00115	Piper_Tazo	0.12499999999999936	-0.141957	0.3919566179160284	0.3491677725531285	0.43343047570713267	-3.47791e-05	-8.51167e-05	3.0853825349288382e-6	0.33633647593247296	0.4709791360016859	16	NA	24	1	0.666026
PF00116	Amikacin	0.038102084831056725	-0.0154439	0.091648	0.15791150691568684	0.4894202138287204	NA	NA	NA	NA	NA	13	1	26	1	0.025
PF00116	Gentamicin	0.03125	-0.0200625	0.0825625	0.22519247598990436	0.43343047570713267	0	0	0	0.22067136191984676	0.4709791360016859	16	NA	24	1	0.025
PF00116	Imipenem	0.031105228325612046	-0.0206563	0.0828667	0.23128687626611244	0.41436510473384947	NA	NA	NA	NA	NA	16	1	23	1	0.025
PF00116	Meropenem	0.027704485488126433	-0.0241766	0.0795855	0.2864982294569141	0.3527410222818111	NA	NA	NA	NA	NA	18	2	20	1	0.025
PF00116	Doripenem	0.032967	-0.0196784	0.0856124	0.2126202984047542	0.42048074041464284	NA	NA	NA	NA	NA	15	2	23	1	0.025
PF00116	Ceftazidime	0.03125	-0.0200625	0.0825625	0.22519247598990436	0.43343047570713267	0	0	0	0.22067136191984676	0.4709791360016859	16	NA	24	1	0.025
PF00116	Cefepime	0.086351	-0.0181084	0.1908103986097836	0.10245106562068139	0.652804	NA	NA	NA	NA	NA	1	7	32	1	0.025
PF00116	Ciprofloxacin	0.035211267605633687	-0.0179702	0.0883928	0.18809291129889932	0.44736495896287276	NA	NA	NA	NA	NA	14	2	24	1	0.025
PF00116	Levofloxacin	0.0377907	-0.0160858	0.0916672	0.16376790276255132	0.47050143527680766	NA	NA	NA	NA	NA	13	2	25	1	0.025
PF00116	Fosfo.G6fos	0.0384615	-0.0147945	0.0917176	0.15195740705883048	0.5085487554274101	0	-5.75131e-05	0	0.14954135458461515	0.40095367561115153	13	NA	27	1	0.025
PF00116	Colistin	NA	NA	NA	NA	NA	NA	NA	NA	NA	NA	40	NA	NA	1	0.025
PF00116	Piper_Tazo	0.03125	-0.0200625	0.0825625	0.22519247598990436	0.43343047570713267	0	0	0	0.22067136191984676	0.4709791360016859	16	NA	24	1	0.025
PF00117	Amikacin	-0.0186916	-0.0952078	0.0578246	0.6237828628215296	0.6342360546941687	NA	NA	NA	NA	NA	13	1	26	1	0.0487179
PF00117	Gentamicin	-0.0104167	-0.0833856	0.0625522	0.7741581309201135	0.7831371306265518	1.0079677660719771e-6	-2.597e-05	2.0696225805472796e-5	0.7699434813302468	0.8053582581546364	16	NA	24	1	0.0487179
PF00117	Imipenem	-0.00926539	-0.0828534	0.0643226	0.8001829925866322	0.8071235028225247	NA	NA	NA	NA	NA	16	1	23	1	0.0487179
PF00117	Meropenem	-0.00263852	-0.0761627	0.0708857	0.942467	0.9540897600747944	NA	NA	NA	NA	NA	18	2	20	1	0.0487179
PF00117	Doripenem	-0.010989	-0.0859312	0.0639532	0.7682027021361836	0.7779585419676064	NA	NA	NA	NA	NA	15	2	23	1	0.0487179
PF00117	Ceftazidime	-0.0104167	-0.0833856	0.0625522	0.7741581309201135	0.7831371306265518	1.0079677660719771e-6	-2.597e-05	2.0696225805472796e-5	0.7699434813302468	0.8053582581546364	16	NA	24	1	0.0487179
PF00117	Cefepime	-0.0612813	-0.211035	0.0884719	0.41260950212780645	0.652804	NA	NA	NA	NA	NA	1	7	32	1	0.0487179
PF00117	Ciprofloxacin	-0.0140845	-0.0899177	0.0617487	0.7090147776290706	0.7195855434048609	NA	NA	NA	NA	NA	14	2	24	1	0.0487179
PF00117	Levofloxacin	-0.0174419	-0.0944083	0.0595246	0.6490191688082341	0.6598952641691807	NA	NA	NA	NA	NA	13	2	25	1	0.0487179
PF00117	Fosfo.G6fos	-0.019943	-0.0960676	0.0561816	0.5989565057052575	0.6089936639067269	5.778534020528045e-6	-4.82387e-05	2.3471025081261293e-6	0.5924400901713179	0.6381723076582267	13	NA	27	1	0.0487179
PF00117	Colistin	NA	NA	NA	NA	NA	NA	NA	NA	NA	NA	40	NA	NA	1	0.0487179
PF00117	Piper_Tazo	-0.0104167	-0.0833856	0.0625522	0.7741581309201135	0.7831371306265518	1.0079677660719771e-6	-2.597e-05	2.0696225805472796e-5	0.7699434813302468	0.8053582581546364	16	NA	24	1	0.0487179
PF00118	Amikacin	-1.49923e-16	-5.71782e-16	2.719353562772548e-16	0.47626847035423014	0.4894202138287204	NA	NA	NA	NA	NA	13	1	26	1	0
PF00118	Gentamicin	-1.60913e-16	-5.61622e-16	2.3979559363241217e-16	0.4213174061602639	0.43343047570713267	NA	NA	NA	NA	NA	16	NA	24	1	0
PF00118	Imipenem	-1.68687e-16	-5.72413e-16	2.3503790812272014e-16	0.4029333193290946	0.41436510473384947	NA	NA	NA	NA	NA	16	1	23	1	0
PF00118	Meropenem	-1.93605e-16	-5.95442e-16	2.0823138529725724e-16	0.33555263853745443	0.3527410222818111	NA	NA	NA	NA	NA	18	2	20	1	0
PF00118	Doripenem	-1.69755e-16	-5.81128e-16	2.4161880556895546e-16	0.4087295767627259	0.42048074041464284	NA	NA	NA	NA	NA	15	2	23	1	0
PF00118	Ceftazidime	-1.60913e-16	-5.61622e-16	2.3979559363241217e-16	0.4213174061602639	0.43343047570713267	NA	NA	NA	NA	NA	16	NA	24	1	0
PF00118	Cefepime	-1.93634e-16	-1.02724e-15	6.399732976985703e-16	0.640875	0.652804	NA	NA	NA	NA	NA	1	7	32	1	0
PF00118	Ciprofloxacin	-1.6318e-16	-5.80113e-16	2.537535346907591e-16	0.4330992902606673	0.44736495896287276	NA	NA	NA	NA	NA	14	2	24	1	0
PF00118	Levofloxacin	-1.57171e-16	-5.81071e-16	2.6672902704967345e-16	0.4575209227306002	0.47050143527680766	NA	NA	NA	NA	NA	13	2	25	1	0
PF00118	Fosfo.G6fos	-1.43034e-16	-5.63168e-16	2.770996508164573e-16	0.49488298808337805	0.5085487554274101	NA	NA	NA	NA	NA	13	NA	27	1	0
PF00118	Colistin	NA	NA	NA	NA	NA	NA	NA	NA	NA	NA	40	NA	NA	1	0
PF00118	Piper_Tazo	-1.60913e-16	-5.61622e-16	2.3979559363241217e-16	0.4213174061602639	0.43343047570713267	NA	NA	NA	NA	NA	16	NA	24	1	0
PF00119	Amikacin	-1.49923e-16	-5.71782e-16	2.719353562772548e-16	0.47626847035423014	0.4894202138287204	NA	NA	NA	NA	NA	13	1	26	1	0
PF00119	Gentamicin	-1.60913e-16	-5.61622e-16	2.3979559363241217e-16	0.4213174061602639	0.43343047570713267	NA	NA	NA	NA	NA	16	NA	24	1	0
PF00119	Imipenem	-1.68687e-16	-5.72413e-16	2.3503790812272014e-16	0.4029333193290946	0.41436510473384947	NA	NA	NA	NA	NA	16	1	23	1	0
PF00119	Meropenem	-1.93605e-16	-5.95442e-16	2.0823138529725724e-16	0.33555263853745443	0.3527410222818111	NA	NA	NA	NA	NA	18	2	20	1	0
PF00119	Doripenem	-1.69755e-16	-5.81128e-16	2.4161880556895546e-16	0.4087295767627259	0.42048074041464284	NA	NA	NA	NA	NA	15	2	23	1	0
PF00119	Ceftazidime	-1.60913e-16	-5.61622e-16	2.3979559363241217e-16	0.4213174061602639	0.43343047570713267	NA	NA	NA	NA	NA	16	NA	24	1	0
PF00119	Cefepime	-1.93634e-16	-1.02724e-15	6.399732976985703e-16	0.640875	0.652804	NA	NA	NA	NA	NA	1	7	32	1	0
PF00119	Ciprofloxacin	-1.6318e-16	-5.80113e-16	2.537535346907591e-16	0.4330992902606673	0.44736495896287276	NA	NA	NA	NA	NA	14	2	24	1	0
PF00119	Levofloxacin	-1.57171e-16	-5.81071e-16	2.6672902704967345e-16	0.4575209227306002	0.47050143527680766	NA	NA	NA	NA	NA	13	2	25	1	0
PF00119	Fosfo.G6fos	-1.43034e-16	-5.63168e-16	2.770996508164573e-16	0.49488298808337805	0.5085487554274101	NA	NA	NA	NA	NA	13	NA	27	1	0
PF00119	Colistin	NA	NA	NA	NA	NA	NA	NA	NA	NA	NA	40	NA	NA	1	0
PF00119	Piper_Tazo	-1.60913e-16	-5.61622e-16	2.3979559363241217e-16	0.4213174061602639	0.43343047570713267	NA	NA	NA	NA	NA	16	NA	24	1	0
PF00120	Amikacin	0.058231488138029426	-0.0325447	0.14900771459041226	0.20190133887044842	0.4894202138287204	NA	NA	NA	NA	NA	13	1	26	1	0.0711538
PF00120	Gentamicin	0.0625	-0.0233623	0.14836226089770294	0.14883181228020662	0.43343047570713267	0	-6.11354e-05	0	0.14652036290975554	0.4709791360016859	16	NA	24	1	0.0711538
PF00120	Imipenem	0.0655195	-0.0208494	0.15188842214296866	0.1328955283941425	0.41436510473384947	NA	NA	NA	NA	NA	16	1	23	1	0.0711538
PF00120	Meropenem	0.0488127	-0.0385913	0.13621665865546453	0.2653227787848026	0.3527410222818111	NA	NA	NA	NA	NA	18	2	20	1	0.0711538
PF00120	Doripenem	0.0659341	-0.022117	0.1539850850322569	0.13781989211843063	0.42048074041464284	NA	NA	NA	NA	NA	15	2	23	1	0.0711538
PF00120	Ceftazidime	0.0625	-0.0233623	0.14836226089770294	0.14883181228020662	0.43343047570713267	0	-6.11354e-05	0	0.14652036290975554	0.4709791360016859	16	NA	24	1	0.0711538
PF00120	Cefepime	0.0752089	-0.10572	0.2561379427911463	0.40533036629414243	0.652804	NA	NA	NA	NA	NA	1	7	32	1	0.0711538
PF00120	Ciprofloxacin	0.0633803	-0.0260459	0.1528064408177012	0.15952997536814392	0.44736495896287276	NA	NA	NA	NA	NA	14	2	24	1	0.0711538
PF00120	Levofloxacin	0.0610465	-0.0300464	0.15213947087584515	0.1828946403412894	0.47050143527680766	NA	NA	NA	NA	NA	13	2	25	1	0.0711538
PF00120	Fosfo.G6fos	0.0555556	-0.0349623	0.14607337559807948	0.22167347105286422	0.5085487554274101	0	-6.58005e-05	0	0.21723815915486486	0.5177321998993663	13	NA	27	1	0.0711538
PF00120	Colistin	NA	NA	NA	NA	NA	NA	NA	NA	NA	NA	40	NA	NA	1	0.0711538
PF00120	Piper_Tazo	0.0625	-0.0233623	0.14836226089770294	0.14883181228020662	0.43343047570713267	0	-6.11354e-05	0	0.14652036290975554	0.4709791360016859	16	NA	24	1	0.0711538
PF00121	Amikacin	-1.49923e-16	-5.71782e-16	2.719353562772548e-16	0.47626847035423014	0.4894202138287204	NA	NA	NA	NA	NA	13	1	26	1	0
PF00121	Gentamicin	-1.60913e-16	-5.61622e-16	2.3979559363241217e-16	0.4213174061602639	0.43343047570713267	NA	NA	NA	NA	NA	16	NA	24	1	0
PF00121	Imipenem	-1.68687e-16	-5.72413e-16	2.3503790812272014e-16	0.4029333193290946	0.41436510473384947	NA	NA	NA	NA	NA	16	1	23	1	0
PF00121	Meropenem	-1.93605e-16	-5.95442e-16	2.0823138529725724e-16	0.33555263853745443	0.3527410222818111	NA	NA	NA	NA	NA	18	2	20	1	0
PF00121	Doripenem	-1.69755e-16	-5.81128e-16	2.4161880556895546e-16	0.4087295767627259	0.42048074041464284	NA	NA	NA	NA	NA	15	2	23	1	0
PF00121	Ceftazidime	-1.60913e-16	-5.61622e-16	2.3979559363241217e-16	0.4213174061602639	0.43343047570713267	NA	NA	NA	NA	NA	16	NA	24	1	0
PF00121	Cefepime	-1.93634e-16	-1.02724e-15	6.399732976985703e-16	0.640875	0.652804	NA	NA	NA	NA	NA	1	7	32	1	0
PF00121	Ciprofloxacin	-1.6318e-16	-5.80113e-16	2.537535346907591e-16	0.4330992902606673	0.44736495896287276	NA	NA	NA	NA	NA	14	2	24	1	0
PF00121	Levofloxacin	-1.57171e-16	-5.81071e-16	2.6672902704967345e-16	0.4575209227306002	0.47050143527680766	NA	NA	NA	NA	NA	13	2	25	1	0
PF00121	Fosfo.G6fos	-1.43034e-16	-5.63168e-16	2.770996508164573e-16	0.49488298808337805	0.5085487554274101	NA	NA	NA	NA	NA	13	NA	27	1	0
PF00121	Colistin	NA	NA	NA	NA	NA	NA	NA	NA	NA	NA	40	NA	NA	1	0
PF00121	Piper_Tazo	-1.60913e-16	-5.61622e-16	2.3979559363241217e-16	0.4213174061602639	0.43343047570713267	NA	NA	NA	NA	NA	16	NA	24	1	0
PF00122	Amikacin	6.542113839360736e-16	-1.18663e-15	2.495049777081986e-15	0.4762684703542288	0.4894202138287204	NA	NA	NA	NA	NA	13	1	26	1	0
PF00122	Gentamicin	7.021666937153363e-16	-1.04638e-15	2.4507141596448327e-15	0.4213174061602627	0.43343047570713267	NA	NA	NA	NA	NA	16	NA	24	1	0
PF00122	Imipenem	7.360900349735936e-16	-1.02562e-15	2.497800032664509e-15	0.4029333193290935	0.41436510473384947	NA	NA	NA	NA	NA	16	1	23	1	0
PF00122	Meropenem	8.448232515414138e-16	-9.08646e-16	2.5982925480163112e-15	0.33555263853745376	0.3527410222818111	NA	NA	NA	NA	NA	18	2	20	1	0
PF00122	Doripenem	7.407472812821157e-16	-1.05434e-15	2.5358311686833077e-15	0.40872957676272414	0.42048074041464284	NA	NA	NA	NA	NA	15	2	23	1	0
PF00122	Ceftazidime	7.021666937153363e-16	-1.04638e-15	2.4507141596448327e-15	0.4213174061602627	0.43343047570713267	NA	NA	NA	NA	NA	16	NA	24	1	0
PF00122	Cefepime	8.44947107757693e-16	-2.79261e-15	4.482504969109152e-15	0.6408750883095928	0.652804	NA	NA	NA	NA	NA	1	7	32	1	0
PF00122	Ciprofloxacin	7.120563654578082e-16	-1.10729e-15	2.5314008822934746e-15	0.43309929026066774	0.44736495896287276	NA	NA	NA	NA	NA	14	2	24	1	0
PF00122	Levofloxacin	6.858372357219577e-16	-1.16391e-15	2.5355829531152168e-15	0.45752092273059974	0.47050143527680766	NA	NA	NA	NA	NA	13	2	25	1	0
PF00122	Fosfo.G6fos	6.241481721914089e-16	-1.20916e-15	2.4574584570364466e-15	0.4948829880833764	0.5085487554274101	NA	NA	NA	NA	NA	13	NA	27	1	0
PF00122	Colistin	NA	NA	NA	NA	NA	NA	NA	NA	NA	NA	40	NA	NA	1	0
PF00122	Piper_Tazo	7.021666937153363e-16	-1.04638e-15	2.4507141596448327e-15	0.4213174061602627	0.43343047570713267	NA	NA	NA	NA	NA	16	NA	24	1	0
PF00126	Amikacin	-0.218548	-0.506515	0.0694191	0.1327305262418646	0.4894202138287204	NA	NA	NA	NA	NA	13	1	26	1	0.7282051282051282
PF00126	Gentamicin	-0.302083	-0.566507	-0.0376593	0.026249828971939657	0.43343047570713267	0.9999637291843463	0.9999821983985535	1.0000454086117376	5.461256798354341e-4	0.019724774554056267	16	NA	24	1	0.7282051282051282
PF00126	Imipenem	-0.301787	-0.568731	-0.0348429	0.027750856328426957	0.41436510473384947	NA	NA	NA	NA	NA	16	1	23	1	0.7282051282051282
PF00126	Meropenem	-0.300792	-0.567356	-0.0342276	0.028026629730884906	0.3527410222818111	NA	NA	NA	NA	NA	18	2	20	1	0.7282051282051282
PF00126	Doripenem	-0.318681	-0.58922	-0.0481422	0.022191077638225858	0.42048074041464284	NA	NA	NA	NA	NA	15	2	23	1	0.7282051282051282
PF00126	Ceftazidime	-0.302083	-0.566507	-0.0376593	0.026249828971939657	0.43343047570713267	0.9999637291843463	0.9999821983985535	1.0000454086117376	5.461256798354341e-4	0.019724774554056267	16	NA	24	1	0.7282051282051282
PF00126	Cefepime	-0.133705	-0.71623	0.44882080154368664	0.6448328356394692	0.6565955652206342	NA	NA	NA	NA	NA	1	7	32	1	0.7282051282051282
PF00126	Ciprofloxacin	-0.225352	-0.509606	0.0589021	0.11679429034609055	0.44736495896287276	NA	NA	NA	NA	NA	14	2	24	1	0.7282051282051282
PF00126	Levofloxacin	-0.215116	-0.505022	0.0747898	0.14132564792708002	0.47050143527680766	NA	NA	NA	NA	NA	13	2	25	1	0.7282051282051282
PF00126	Fosfo.G6fos	-0.136752	-0.428717	0.15521303431944872	0.34902106361364515	0.5085487554274101	0.9999866106312367	-3.08264e-05	1.0000046030904757	0.051242067938527106	0.40095367561115153	13	NA	27	1	0.7282051282051282
PF00126	Colistin	NA	NA	NA	NA	NA	NA	NA	NA	NA	NA	40	NA	NA	1	0.7282051282051282
PF00126	Piper_Tazo	-0.302083	-0.566507	-0.0376593	0.026249828971939657	0.43343047570713267	0.9999637291843463	0.9999821983985535	1.0000454086117376	5.461256798354341e-4	0.019724774554056267	16	NA	24	1	0.7282051282051282
PF00127	Amikacin	-2.99847e-16	-1.14356e-15	5.438707125545096e-16	0.47626847035423014	0.4894202138287204	NA	NA	NA	NA	NA	13	1	26	1	0
PF00127	Gentamicin	-3.21826e-16	-1.12324e-15	4.795911872648243e-16	0.4213174061602639	0.43343047570713267	NA	NA	NA	NA	NA	16	NA	24	1	0
PF00127	Imipenem	-3.37375e-16	-1.14483e-15	4.700758162454403e-16	0.4029333193290946	0.41436510473384947	NA	NA	NA	NA	NA	16	1	23	1	0
PF00127	Meropenem	-3.87211e-16	-1.19088e-15	4.164627705945145e-16	0.33555263853745443	0.3527410222818111	NA	NA	NA	NA	NA	18	2	20	1	0
PF00127	Doripenem	-3.39509e-16	-1.16226e-15	4.832376111379109e-16	0.4087295767627259	0.42048074041464284	NA	NA	NA	NA	NA	15	2	23	1	0
PF00127	Ceftazidime	-3.21826e-16	-1.12324e-15	4.795911872648243e-16	0.4213174061602639	0.43343047570713267	NA	NA	NA	NA	NA	16	NA	24	1	0
PF00127	Cefepime	-3.87267e-16	-2.05448e-15	1.2799465953971406e-15	0.640875	0.652804	NA	NA	NA	NA	NA	1	7	32	1	0
PF00127	Ciprofloxacin	-3.26359e-16	-1.16023e-15	5.075070693815182e-16	0.4330992902606673	0.44736495896287276	NA	NA	NA	NA	NA	14	2	24	1	0
PF00127	Levofloxacin	-3.14342e-16	-1.16214e-15	5.334580540993469e-16	0.4575209227306002	0.47050143527680766	NA	NA	NA	NA	NA	13	2	25	1	0
PF00127	Fosfo.G6fos	-2.86068e-16	-1.12634e-15	5.541993016329146e-16	0.49488298808337805	0.5085487554274101	NA	NA	NA	NA	NA	13	NA	27	1	0
PF00127	Colistin	NA	NA	NA	NA	NA	NA	NA	NA	NA	NA	40	NA	NA	1	0
PF00127	Piper_Tazo	-3.21826e-16	-1.12324e-15	4.795911872648243e-16	0.4213174061602639	0.43343047570713267	NA	NA	NA	NA	NA	16	NA	24	1	0
PF00128	Amikacin	-4.36141e-16	-1.66337e-15	7.910846728065624e-16	0.4762684703542316	0.4894202138287204	NA	NA	NA	NA	NA	13	1	26	1	0
PF00128	Gentamicin	-4.68111e-16	-1.63381e-15	6.975871814761053e-16	0.4213174061602608	0.43343047570713267	NA	NA	NA	NA	NA	16	NA	24	1	0
PF00128	Imipenem	-4.90727e-16	-1.6652e-15	6.837466418115474e-16	0.40293331932909315	0.41436510473384947	NA	NA	NA	NA	NA	16	1	23	1	0
PF00128	Meropenem	-5.63216e-16	-1.7322e-15	6.057640299556564e-16	0.33555263853745365	0.3527410222818111	NA	NA	NA	NA	NA	18	2	20	1	0
PF00128	Doripenem	-4.93832e-16	-1.69055e-15	7.028910707460532e-16	0.40872957676272625	0.42048074041464284	NA	NA	NA	NA	NA	15	2	23	1	0
PF00128	Ceftazidime	-4.68111e-16	-1.63381e-15	6.975871814761053e-16	0.4213174061602608	0.43343047570713267	NA	NA	NA	NA	NA	16	NA	24	1	0
PF00128	Cefepime	-5.63298e-16	-2.98834e-15	1.861740502395843e-15	0.6408750883095926	0.652804	NA	NA	NA	NA	NA	1	7	32	1	0
PF00128	Ciprofloxacin	-4.74704e-16	-1.6876e-15	7.381921009185725e-16	0.4330992902606684	0.44736495896287276	NA	NA	NA	NA	NA	14	2	24	1	0
PF00128	Levofloxacin	-4.57225e-16	-1.69039e-15	7.759389877808697e-16	0.4575209227306015	0.47050143527680766	NA	NA	NA	NA	NA	13	2	25	1	0
PF00128	Fosfo.G6fos	-4.16099e-16	-1.63831e-15	8.061080751024189e-16	0.4948829880833756	0.5085487554274101	NA	NA	NA	NA	NA	13	NA	27	1	0
PF00128	Colistin	NA	NA	NA	NA	NA	NA	NA	NA	NA	NA	40	NA	NA	1	0
PF00128	Piper_Tazo	-4.68111e-16	-1.63381e-15	6.975871814761053e-16	0.4213174061602608	0.43343047570713267	NA	NA	NA	NA	NA	16	NA	24	1	0
PF00132	Amikacin	-0.038821	-0.114517	0.036875	0.30572954487171367	0.4894202138287204	NA	NA	NA	NA	NA	13	1	26	1	0.0487179
PF00132	Gentamicin	0.010416666666666576	-0.0625522	0.0833856	0.7741581309200865	0.7831371306265518	-1.00797e-06	-2.06962e-05	2.596999303028249e-5	0.7699434813302468	0.8053582581546364	16	NA	24	1	0.0487179
PF00132	Imipenem	0.00926539	-0.0643226	0.0828534	0.800183	0.8071235028225247	NA	NA	NA	NA	NA	16	1	23	1	0.0487179
PF00132	Meropenem	0.00263852	-0.0708857	0.0761627	0.9424670256271861	0.9540897600747944	NA	NA	NA	NA	NA	18	2	20	1	0.0487179
PF00132	Doripenem	0.010989010989010936	-0.0639532	0.0859312	0.7682027021361555	0.7779585419676064	NA	NA	NA	NA	NA	15	2	23	1	0.0487179
PF00132	Ceftazidime	0.010416666666666576	-0.0625522	0.0833856	0.7741581309200865	0.7831371306265518	-1.00797e-06	-2.06962e-05	2.596999303028249e-5	0.7699434813302468	0.8053582581546364	16	NA	24	1	0.0487179
PF00132	Cefepime	0.0612813	-0.0884719	0.21103457682859442	0.41260950212779324	0.652804	NA	NA	NA	NA	NA	1	7	32	1	0.0487179
PF00132	Ciprofloxacin	0.014084507042253449	-0.0617487	0.0899177	0.7090147776290441	0.7195855434048609	NA	NA	NA	NA	NA	14	2	24	1	0.0487179
PF00132	Levofloxacin	0.017441860465116223	-0.0595246	0.0944083	0.649019	0.6598952641691807	NA	NA	NA	NA	NA	13	2	25	1	0.0487179
PF00132	Fosfo.G6fos	0.019943	-0.0561816	0.0960676	0.5989565057052323	0.6089936639067269	-5.77853e-06	-2.3471e-06	4.8238746082030386e-5	0.5924400901713179	0.6381723076582267	13	NA	27	1	0.0487179
PF00132	Colistin	NA	NA	NA	NA	NA	NA	NA	NA	NA	NA	40	NA	NA	1	0.0487179
PF00132	Piper_Tazo	0.010416666666666576	-0.0625522	0.0833856	0.7741581309200865	0.7831371306265518	-1.00797e-06	-2.06962e-05	2.596999303028249e-5	0.7699434813302468	0.8053582581546364	16	NA	24	1	0.0487179
PF00133	Amikacin	0.019410496046009508	-0.0352073	0.0740283	0.4762684703542407	0.4894202138287204	NA	NA	NA	NA	NA	13	1	26	1	0.025
PF00133	Gentamicin	0.020833333333332798	-0.0310462	0.0727129	0.4213174061602727	0.43343047570713267	0	0	0	0.41421617824252505	0.4709791360016859	16	NA	24	1	0.025
PF00133	Imipenem	0.021839841164790926	-0.0304302	0.0741099	0.40293331932910736	0.41436510473384947	NA	NA	NA	NA	NA	16	1	23	1	0.025
PF00133	Meropenem	0.025066	-0.0269596	0.0770915	0.33555263853746764	0.3527410222818111	NA	NA	NA	NA	NA	18	2	20	1	0.025
PF00133	Doripenem	0.021978	-0.0312822	0.0752383	0.40872957676273625	0.42048074041464284	NA	NA	NA	NA	NA	15	2	23	1	0.025
PF00133	Ceftazidime	0.020833333333332798	-0.0310462	0.0727129	0.4213174061602727	0.43343047570713267	0	0	0	0.41421617824252505	0.4709791360016859	16	NA	24	1	0.025
PF00133	Cefepime	0.025069637883007725	-0.082857	0.1329962258614806	0.6408750883095846	0.652804	NA	NA	NA	NA	NA	1	7	32	1	0.025
PF00133	Ciprofloxacin	0.021126760563379757	-0.0328533	0.0751068	0.4330992902606784	0.44736495896287276	NA	NA	NA	NA	NA	14	2	24	1	0.025
PF00133	Levofloxacin	0.020348837209301772	-0.0345332	0.0752309	0.45752092273061074	0.47050143527680766	NA	NA	NA	NA	NA	13	2	25	1	0.025
PF00133	Fosfo.G6fos	0.0185185	-0.0358759	0.072913	0.49488298808338493	0.5085487554274101	0	0	0	0.4877520316490341	0.5608234970646196	13	NA	27	1	0.025
PF00133	Colistin	NA	NA	NA	NA	NA	NA	NA	NA	NA	NA	40	NA	NA	1	0.025
PF00133	Piper_Tazo	0.020833333333332798	-0.0310462	0.0727129	0.4213174061602727	0.43343047570713267	0	0	0	0.41421617824252505	0.4709791360016859	16	NA	24	1	0.025
PF00136	Amikacin	-1.49923e-16	-5.71782e-16	2.719353562772548e-16	0.47626847035423014	0.4894202138287204	NA	NA	NA	NA	NA	13	1	26	1	0
PF00136	Gentamicin	-1.60913e-16	-5.61622e-16	2.3979559363241217e-16	0.4213174061602639	0.43343047570713267	NA	NA	NA	NA	NA	16	NA	24	1	0
PF00136	Imipenem	-1.68687e-16	-5.72413e-16	2.3503790812272014e-16	0.4029333193290946	0.41436510473384947	NA	NA	NA	NA	NA	16	1	23	1	0
PF00136	Meropenem	-1.93605e-16	-5.95442e-16	2.0823138529725724e-16	0.33555263853745443	0.3527410222818111	NA	NA	NA	NA	NA	18	2	20	1	0
PF00136	Doripenem	-1.69755e-16	-5.81128e-16	2.4161880556895546e-16	0.4087295767627259	0.42048074041464284	NA	NA	NA	NA	NA	15	2	23	1	0
PF00136	Ceftazidime	-1.60913e-16	-5.61622e-16	2.3979559363241217e-16	0.4213174061602639	0.43343047570713267	NA	NA	NA	NA	NA	16	NA	24	1	0
PF00136	Cefepime	-1.93634e-16	-1.02724e-15	6.399732976985703e-16	0.640875	0.652804	NA	NA	NA	NA	NA	1	7	32	1	0
PF00136	Ciprofloxacin	-1.6318e-16	-5.80113e-16	2.537535346907591e-16	0.4330992902606673	0.44736495896287276	NA	NA	NA	NA	NA	14	2	24	1	0
PF00136	Levofloxacin	-1.57171e-16	-5.81071e-16	2.6672902704967345e-16	0.4575209227306002	0.47050143527680766	NA	NA	NA	NA	NA	13	2	25	1	0
PF00136	Fosfo.G6fos	-1.43034e-16	-5.63168e-16	2.770996508164573e-16	0.49488298808337805	0.5085487554274101	NA	NA	NA	NA	NA	13	NA	27	1	0
PF00136	Colistin	NA	NA	NA	NA	NA	NA	NA	NA	NA	NA	40	NA	NA	1	0
PF00136	Piper_Tazo	-1.60913e-16	-5.61622e-16	2.3979559363241217e-16	0.4213174061602639	0.43343047570713267	NA	NA	NA	NA	NA	16	NA	24	1	0
PF00137	Amikacin	-1.49923e-16	-5.71782e-16	2.719353562772548e-16	0.47626847035423014	0.4894202138287204	NA	NA	NA	NA	NA	13	1	26	1	0
PF00137	Gentamicin	-1.60913e-16	-5.61622e-16	2.3979559363241217e-16	0.4213174061602639	0.43343047570713267	NA	NA	NA	NA	NA	16	NA	24	1	0
PF00137	Imipenem	-1.68687e-16	-5.72413e-16	2.3503790812272014e-16	0.4029333193290946	0.41436510473384947	NA	NA	NA	NA	NA	16	1	23	1	0
PF00137	Meropenem	-1.93605e-16	-5.95442e-16	2.0823138529725724e-16	0.33555263853745443	0.3527410222818111	NA	NA	NA	NA	NA	18	2	20	1	0
PF00137	Doripenem	-1.69755e-16	-5.81128e-16	2.4161880556895546e-16	0.4087295767627259	0.42048074041464284	NA	NA	NA	NA	NA	15	2	23	1	0
PF00137	Ceftazidime	-1.60913e-16	-5.61622e-16	2.3979559363241217e-16	0.4213174061602639	0.43343047570713267	NA	NA	NA	NA	NA	16	NA	24	1	0
PF00137	Cefepime	-1.93634e-16	-1.02724e-15	6.399732976985703e-16	0.640875	0.652804	NA	NA	NA	NA	NA	1	7	32	1	0
PF00137	Ciprofloxacin	-1.6318e-16	-5.80113e-16	2.537535346907591e-16	0.4330992902606673	0.44736495896287276	NA	NA	NA	NA	NA	14	2	24	1	0
PF00137	Levofloxacin	-1.57171e-16	-5.81071e-16	2.6672902704967345e-16	0.4575209227306002	0.47050143527680766	NA	NA	NA	NA	NA	13	2	25	1	0
PF00137	Fosfo.G6fos	-1.43034e-16	-5.63168e-16	2.770996508164573e-16	0.49488298808337805	0.5085487554274101	NA	NA	NA	NA	NA	13	NA	27	1	0
PF00137	Colistin	NA	NA	NA	NA	NA	NA	NA	NA	NA	NA	40	NA	NA	1	0
PF00137	Piper_Tazo	-1.60913e-16	-5.61622e-16	2.3979559363241217e-16	0.4213174061602639	0.43343047570713267	NA	NA	NA	NA	NA	16	NA	24	1	0
PF00140	Amikacin	-2.1807e-16	-8.31683e-16	3.955423364032812e-16	0.4762684703542316	0.4894202138287204	NA	NA	NA	NA	NA	13	1	26	1	0
PF00140	Gentamicin	-2.34056e-16	-8.16905e-16	3.4879359073805263e-16	0.4213174061602608	0.43343047570713267	NA	NA	NA	NA	NA	16	NA	24	1	0
PF00140	Imipenem	-2.45363e-16	-8.326e-16	3.418733209057737e-16	0.40293331932909315	0.41436510473384947	NA	NA	NA	NA	NA	16	1	23	1	0
PF00140	Meropenem	-2.81608e-16	-8.66098e-16	3.028820149778282e-16	0.33555263853745365	0.3527410222818111	NA	NA	NA	NA	NA	18	2	20	1	0
PF00140	Doripenem	-2.46916e-16	-8.45277e-16	3.514455353730266e-16	0.40872957676272625	0.42048074041464284	NA	NA	NA	NA	NA	15	2	23	1	0
PF00140	Ceftazidime	-2.34056e-16	-8.16905e-16	3.4879359073805263e-16	0.4213174061602608	0.43343047570713267	NA	NA	NA	NA	NA	16	NA	24	1	0
PF00140	Cefepime	-2.81649e-16	-1.49417e-15	9.308702511979214e-16	0.6408750883095926	0.652804	NA	NA	NA	NA	NA	1	7	32	1	0
PF00140	Ciprofloxacin	-2.37352e-16	-8.438e-16	3.6909605045928625e-16	0.4330992902606684	0.44736495896287276	NA	NA	NA	NA	NA	14	2	24	1	0
PF00140	Levofloxacin	-2.28612e-16	-8.45194e-16	3.8796949389043486e-16	0.4575209227306015	0.47050143527680766	NA	NA	NA	NA	NA	13	2	25	1	0
PF00140	Fosfo.G6fos	-2.08049e-16	-8.19153e-16	4.0305403755120947e-16	0.4948829880833756	0.5085487554274101	NA	NA	NA	NA	NA	13	NA	27	1	0
PF00140	Colistin	NA	NA	NA	NA	NA	NA	NA	NA	NA	NA	40	NA	NA	1	0
PF00140	Piper_Tazo	-2.34056e-16	-8.16905e-16	3.4879359073805263e-16	0.4213174061602608	0.43343047570713267	NA	NA	NA	NA	NA	16	NA	24	1	0
PF00144	Amikacin	-0.0186916	-0.0952078	0.0578246	0.6237828628214988	0.6342360546941687	NA	NA	NA	NA	NA	13	1	26	1	0.0487179
PF00144	Gentamicin	-0.0104167	-0.0833856	0.0625522	0.7741581309200811	0.7831371306265518	1.0079677660719771e-6	-2.597e-05	2.0696225805472796e-5	0.7699434813302468	0.8053582581546364	16	NA	24	1	0.0487179
PF00144	Imipenem	-0.00926539	-0.0828534	0.0643226	0.8001829925865998	0.8071235028225247	NA	NA	NA	NA	NA	16	1	23	1	0.0487179
PF00144	Meropenem	-0.00263852	-0.0761627	0.0708857	0.9424670256271802	0.9540897600747944	NA	NA	NA	NA	NA	18	2	20	1	0.0487179
PF00144	Doripenem	-0.010989	-0.0859312	0.0639532	0.7682027021361508	0.7779585419676064	NA	NA	NA	NA	NA	15	2	23	1	0.0487179
PF00144	Ceftazidime	-0.0104167	-0.0833856	0.0625522	0.7741581309200811	0.7831371306265518	1.0079677660719771e-6	-2.597e-05	2.0696225805472796e-5	0.7699434813302468	0.8053582581546364	16	NA	24	1	0.0487179
PF00144	Cefepime	-0.0612813	-0.211035	0.0884719	0.4126095021277918	0.652804	NA	NA	NA	NA	NA	1	7	32	1	0.0487179
PF00144	Ciprofloxacin	-0.0140845	-0.0899177	0.061748724231607086	0.7090147776290394	0.7195855434048609	NA	NA	NA	NA	NA	14	2	24	1	0.0487179
PF00144	Levofloxacin	-0.0174419	-0.0944083	0.0595246	0.6490191688082039	0.6598952641691807	NA	NA	NA	NA	NA	13	2	25	1	0.0487179
PF00144	Fosfo.G6fos	-0.019943	-0.0960676	0.0561816	0.5989565057052287	0.6089936639067269	5.778534020528045e-6	-4.82387e-05	2.3471025081261293e-6	0.5924400901713179	0.6381723076582267	13	NA	27	1	0.0487179
PF00144	Colistin	NA	NA	NA	NA	NA	NA	NA	NA	NA	NA	40	NA	NA	1	0.0487179
PF00144	Piper_Tazo	-0.0104167	-0.0833856	0.0625522	0.7741581309200811	0.7831371306265518	1.0079677660719771e-6	-2.597e-05	2.0696225805472796e-5	0.7699434813302468	0.8053582581546364	16	NA	24	1	0.0487179
PF00145	Amikacin	-0.0194105	-0.0740283	0.035207303687957214	0.47626847035422437	0.4894202138287204	NA	NA	NA	NA	NA	13	1	26	0.975	0.025
PF00145	Gentamicin	-0.0208333	-0.0727129	0.0310462	0.42131740616025715	0.43343047570713267	0	0	0	0.41421617824252505	0.4709791360016859	16	NA	24	0.975	0.025
PF00145	Imipenem	-0.0218398	-0.0741099	0.030430213719696907	0.40293331932908993	0.41436510473384947	NA	NA	NA	NA	NA	16	1	23	0.975	0.025
PF00145	Meropenem	-0.025066	-0.0770915	0.026959589660896784	0.33555263853745143	0.3527410222818111	NA	NA	NA	NA	NA	18	2	20	0.975	0.025
PF00145	Doripenem	-0.021978	-0.0752383	0.0312822	0.4087295767627196	0.42048074041464284	NA	NA	NA	NA	NA	15	2	23	0.975	0.025
PF00145	Ceftazidime	-0.0208333	-0.0727129	0.0310462	0.42131740616025715	0.43343047570713267	0	0	0	0.41421617824252505	0.4709791360016859	16	NA	24	0.975	0.025
PF00145	Cefepime	-0.0250696	-0.132996	0.082857	0.6408750883095733	0.652804	NA	NA	NA	NA	NA	1	7	32	0.975	0.025
PF00145	Ciprofloxacin	-0.0211268	-0.0751068	0.0328533	0.43309929026066296	0.44736495896287276	NA	NA	NA	NA	NA	14	2	24	0.975	0.025
PF00145	Levofloxacin	-0.0203488	-0.0752309	0.034533243438034905	0.4575209227305942	0.47050143527680766	NA	NA	NA	NA	NA	13	2	25	0.975	0.025
PF00145	Fosfo.G6fos	-0.0185185	-0.072913	0.035875921732572015	0.49488298808336983	0.5085487554274101	0	0	0	0.4877520316490341	0.5608234970646196	13	NA	27	0.975	0.025
PF00145	Colistin	NA	NA	NA	NA	NA	NA	NA	NA	NA	NA	40	NA	NA	0.975	0.025
PF00145	Piper_Tazo	-0.0208333	-0.0727129	0.0310462	0.42131740616025715	0.43343047570713267	0	0	0	0.41421617824252505	0.4709791360016859	16	NA	24	0.975	0.025
PF00146	Amikacin	-1.49923e-16	-5.71782e-16	2.719353562772548e-16	0.47626847035423014	0.4894202138287204	NA	NA	NA	NA	NA	13	1	26	1	0
PF00146	Gentamicin	-1.60913e-16	-5.61622e-16	2.3979559363241217e-16	0.4213174061602639	0.43343047570713267	NA	NA	NA	NA	NA	16	NA	24	1	0
PF00146	Imipenem	-1.68687e-16	-5.72413e-16	2.3503790812272014e-16	0.4029333193290946	0.41436510473384947	NA	NA	NA	NA	NA	16	1	23	1	0
PF00146	Meropenem	-1.93605e-16	-5.95442e-16	2.0823138529725724e-16	0.33555263853745443	0.3527410222818111	NA	NA	NA	NA	NA	18	2	20	1	0
PF00146	Doripenem	-1.69755e-16	-5.81128e-16	2.4161880556895546e-16	0.4087295767627259	0.42048074041464284	NA	NA	NA	NA	NA	15	2	23	1	0
PF00146	Ceftazidime	-1.60913e-16	-5.61622e-16	2.3979559363241217e-16	0.4213174061602639	0.43343047570713267	NA	NA	NA	NA	NA	16	NA	24	1	0
PF00146	Cefepime	-1.93634e-16	-1.02724e-15	6.399732976985703e-16	0.640875	0.652804	NA	NA	NA	NA	NA	1	7	32	1	0
PF00146	Ciprofloxacin	-1.6318e-16	-5.80113e-16	2.537535346907591e-16	0.4330992902606673	0.44736495896287276	NA	NA	NA	NA	NA	14	2	24	1	0
PF00146	Levofloxacin	-1.57171e-16	-5.81071e-16	2.6672902704967345e-16	0.4575209227306002	0.47050143527680766	NA	NA	NA	NA	NA	13	2	25	1	0
PF00146	Fosfo.G6fos	-1.43034e-16	-5.63168e-16	2.770996508164573e-16	0.49488298808337805	0.5085487554274101	NA	NA	NA	NA	NA	13	NA	27	1	0
PF00146	Colistin	NA	NA	NA	NA	NA	NA	NA	NA	NA	NA	40	NA	NA	1	0
PF00146	Piper_Tazo	-1.60913e-16	-5.61622e-16	2.3979559363241217e-16	0.4213174061602639	0.43343047570713267	NA	NA	NA	NA	NA	16	NA	24	1	0
PF00149	Amikacin	-4.36141e-16	-1.66337e-15	7.910846728065624e-16	0.4762684703542316	0.4894202138287204	NA	NA	NA	NA	NA	13	1	26	1	0
PF00149	Gentamicin	-4.68111e-16	-1.63381e-15	6.975871814761053e-16	0.4213174061602608	0.43343047570713267	NA	NA	NA	NA	NA	16	NA	24	1	0
PF00149	Imipenem	-4.90727e-16	-1.6652e-15	6.837466418115474e-16	0.40293331932909315	0.41436510473384947	NA	NA	NA	NA	NA	16	1	23	1	0
PF00149	Meropenem	-5.63216e-16	-1.7322e-15	6.057640299556564e-16	0.33555263853745365	0.3527410222818111	NA	NA	NA	NA	NA	18	2	20	1	0
PF00149	Doripenem	-4.93832e-16	-1.69055e-15	7.028910707460532e-16	0.40872957676272625	0.42048074041464284	NA	NA	NA	NA	NA	15	2	23	1	0
PF00149	Ceftazidime	-4.68111e-16	-1.63381e-15	6.975871814761053e-16	0.4213174061602608	0.43343047570713267	NA	NA	NA	NA	NA	16	NA	24	1	0
PF00149	Cefepime	-5.63298e-16	-2.98834e-15	1.861740502395843e-15	0.6408750883095926	0.652804	NA	NA	NA	NA	NA	1	7	32	1	0
PF00149	Ciprofloxacin	-4.74704e-16	-1.6876e-15	7.381921009185725e-16	0.4330992902606684	0.44736495896287276	NA	NA	NA	NA	NA	14	2	24	1	0
PF00149	Levofloxacin	-4.57225e-16	-1.69039e-15	7.759389877808697e-16	0.4575209227306015	0.47050143527680766	NA	NA	NA	NA	NA	13	2	25	1	0
PF00149	Fosfo.G6fos	-4.16099e-16	-1.63831e-15	8.061080751024189e-16	0.4948829880833756	0.5085487554274101	NA	NA	NA	NA	NA	13	NA	27	1	0
PF00149	Colistin	NA	NA	NA	NA	NA	NA	NA	NA	NA	NA	40	NA	NA	1	0
PF00149	Piper_Tazo	-4.68111e-16	-1.63381e-15	6.975871814761053e-16	0.4213174061602608	0.43343047570713267	NA	NA	NA	NA	NA	16	NA	24	1	0
PF00150	Amikacin	-1.49923e-16	-5.71782e-16	2.719353562772548e-16	0.47626847035423014	0.4894202138287204	NA	NA	NA	NA	NA	13	1	26	1	0
PF00150	Gentamicin	-1.60913e-16	-5.61622e-16	2.3979559363241217e-16	0.4213174061602639	0.43343047570713267	NA	NA	NA	NA	NA	16	NA	24	1	0
PF00150	Imipenem	-1.68687e-16	-5.72413e-16	2.3503790812272014e-16	0.4029333193290946	0.41436510473384947	NA	NA	NA	NA	NA	16	1	23	1	0
PF00150	Meropenem	-1.93605e-16	-5.95442e-16	2.0823138529725724e-16	0.33555263853745443	0.3527410222818111	NA	NA	NA	NA	NA	18	2	20	1	0
PF00150	Doripenem	-1.69755e-16	-5.81128e-16	2.4161880556895546e-16	0.4087295767627259	0.42048074041464284	NA	NA	NA	NA	NA	15	2	23	1	0
PF00150	Ceftazidime	-1.60913e-16	-5.61622e-16	2.3979559363241217e-16	0.4213174061602639	0.43343047570713267	NA	NA	NA	NA	NA	16	NA	24	1	0
PF00150	Cefepime	-1.93634e-16	-1.02724e-15	6.399732976985703e-16	0.640875	0.652804	NA	NA	NA	NA	NA	1	7	32	1	0
PF00150	Ciprofloxacin	-1.6318e-16	-5.80113e-16	2.537535346907591e-16	0.4330992902606673	0.44736495896287276	NA	NA	NA	NA	NA	14	2	24	1	0
PF00150	Levofloxacin	-1.57171e-16	-5.81071e-16	2.6672902704967345e-16	0.4575209227306002	0.47050143527680766	NA	NA	NA	NA	NA	13	2	25	1	0
PF00150	Fosfo.G6fos	-1.43034e-16	-5.63168e-16	2.770996508164573e-16	0.49488298808337805	0.5085487554274101	NA	NA	NA	NA	NA	13	NA	27	1	0
PF00150	Colistin	NA	NA	NA	NA	NA	NA	NA	NA	NA	NA	40	NA	NA	1	0
PF00150	Piper_Tazo	-1.60913e-16	-5.61622e-16	2.3979559363241217e-16	0.4213174061602639	0.43343047570713267	NA	NA	NA	NA	NA	16	NA	24	1	0
PF00152	Amikacin	-2.99847e-16	-1.14356e-15	5.438707125545096e-16	0.47626847035423014	0.4894202138287204	NA	NA	NA	NA	NA	13	1	26	1	0
PF00152	Gentamicin	-3.21826e-16	-1.12324e-15	4.795911872648243e-16	0.4213174061602639	0.43343047570713267	NA	NA	NA	NA	NA	16	NA	24	1	0
PF00152	Imipenem	-3.37375e-16	-1.14483e-15	4.700758162454403e-16	0.4029333193290946	0.41436510473384947	NA	NA	NA	NA	NA	16	1	23	1	0
PF00152	Meropenem	-3.87211e-16	-1.19088e-15	4.164627705945145e-16	0.33555263853745443	0.3527410222818111	NA	NA	NA	NA	NA	18	2	20	1	0
PF00152	Doripenem	-3.39509e-16	-1.16226e-15	4.832376111379109e-16	0.4087295767627259	0.42048074041464284	NA	NA	NA	NA	NA	15	2	23	1	0
PF00152	Ceftazidime	-3.21826e-16	-1.12324e-15	4.795911872648243e-16	0.4213174061602639	0.43343047570713267	NA	NA	NA	NA	NA	16	NA	24	1	0
PF00152	Cefepime	-3.87267e-16	-2.05448e-15	1.2799465953971406e-15	0.640875	0.652804	NA	NA	NA	NA	NA	1	7	32	1	0
PF00152	Ciprofloxacin	-3.26359e-16	-1.16023e-15	5.075070693815182e-16	0.4330992902606673	0.44736495896287276	NA	NA	NA	NA	NA	14	2	24	1	0
PF00152	Levofloxacin	-3.14342e-16	-1.16214e-15	5.334580540993469e-16	0.4575209227306002	0.47050143527680766	NA	NA	NA	NA	NA	13	2	25	1	0
PF00152	Fosfo.G6fos	-2.86068e-16	-1.12634e-15	5.541993016329146e-16	0.49488298808337805	0.5085487554274101	NA	NA	NA	NA	NA	13	NA	27	1	0
PF00152	Colistin	NA	NA	NA	NA	NA	NA	NA	NA	NA	NA	40	NA	NA	1	0
PF00152	Piper_Tazo	-3.21826e-16	-1.12324e-15	4.795911872648243e-16	0.4213174061602639	0.43343047570713267	NA	NA	NA	NA	NA	16	NA	24	1	0
PF00154	Amikacin	-1.49923e-16	-5.71782e-16	2.719353562772548e-16	0.47626847035423014	0.4894202138287204	NA	NA	NA	NA	NA	13	1	26	1	0
PF00154	Gentamicin	-1.60913e-16	-5.61622e-16	2.3979559363241217e-16	0.4213174061602639	0.43343047570713267	NA	NA	NA	NA	NA	16	NA	24	1	0
PF00154	Imipenem	-1.68687e-16	-5.72413e-16	2.3503790812272014e-16	0.4029333193290946	0.41436510473384947	NA	NA	NA	NA	NA	16	1	23	1	0
PF00154	Meropenem	-1.93605e-16	-5.95442e-16	2.0823138529725724e-16	0.33555263853745443	0.3527410222818111	NA	NA	NA	NA	NA	18	2	20	1	0
PF00154	Doripenem	-1.69755e-16	-5.81128e-16	2.4161880556895546e-16	0.4087295767627259	0.42048074041464284	NA	NA	NA	NA	NA	15	2	23	1	0
PF00154	Ceftazidime	-1.60913e-16	-5.61622e-16	2.3979559363241217e-16	0.4213174061602639	0.43343047570713267	NA	NA	NA	NA	NA	16	NA	24	1	0
PF00154	Cefepime	-1.93634e-16	-1.02724e-15	6.399732976985703e-16	0.640875	0.652804	NA	NA	NA	NA	NA	1	7	32	1	0
PF00154	Ciprofloxacin	-1.6318e-16	-5.80113e-16	2.537535346907591e-16	0.4330992902606673	0.44736495896287276	NA	NA	NA	NA	NA	14	2	24	1	0
PF00154	Levofloxacin	-1.57171e-16	-5.81071e-16	2.6672902704967345e-16	0.4575209227306002	0.47050143527680766	NA	NA	NA	NA	NA	13	2	25	1	0
PF00154	Fosfo.G6fos	-1.43034e-16	-5.63168e-16	2.770996508164573e-16	0.49488298808337805	0.5085487554274101	NA	NA	NA	NA	NA	13	NA	27	1	0
PF00154	Colistin	NA	NA	NA	NA	NA	NA	NA	NA	NA	NA	40	NA	NA	1	0
PF00154	Piper_Tazo	-1.60913e-16	-5.61622e-16	2.3979559363241217e-16	0.4213174061602639	0.43343047570713267	NA	NA	NA	NA	NA	16	NA	24	1	0
PF00155	Amikacin	0.038821	-0.036875	0.11451695286552974	0.30572954487169635	0.4894202138287204	NA	NA	NA	NA	NA	13	1	26	1	0.0487179
PF00155	Gentamicin	0.041666666666668184	-0.0300894	0.11342269348555563	0.2471044776074564	0.43343047570713267	0	-5.66305e-05	0	0.24208335402933095	0.4709791360016859	16	NA	24	1	0.0487179
PF00155	Imipenem	0.0436797	-0.0285608	0.11592016628572806	0.22847413789493545	0.41436510473384947	NA	NA	NA	NA	NA	16	1	23	1	0.0487179
PF00155	Meropenem	0.0237467	-0.0493679	0.0968613	0.5148240746908639	0.5337570551494637	NA	NA	NA	NA	NA	18	2	20	1	0.0487179
PF00155	Doripenem	0.043956	-0.0296713	0.11758336677001853	0.23429210701874786	0.42048074041464284	NA	NA	NA	NA	NA	15	2	23	1	0.0487179
PF00155	Ceftazidime	0.041666666666668184	-0.0300894	0.11342269348555563	0.2471044776074564	0.43343047570713267	0	-5.66305e-05	0	0.24208335402933095	0.4709791360016859	16	NA	24	1	0.0487179
PF00155	Cefepime	0.0501393	-0.10006	0.2003388749269745	0.5032734453832668	0.652804	NA	NA	NA	NA	NA	1	7	32	1	0.0487179
PF00155	Ciprofloxacin	0.0422535	-0.0324427	0.11694975801824989	0.2593117288709094	0.44736495896287276	NA	NA	NA	NA	NA	14	2	24	1	0.0487179
PF00155	Levofloxacin	0.0406977	-0.0353156	0.11671095298029138	0.28525391606720524	0.47050143527680766	NA	NA	NA	NA	NA	13	2	25	1	0.0487179
PF00155	Fosfo.G6fos	0.037037	-0.0383945	0.112469	0.32651924226630835	0.5085487554274101	0	0	0	0.32015722236525435	0.5608234970646196	13	NA	27	1	0.0487179
PF00155	Colistin	NA	NA	NA	NA	NA	NA	NA	NA	NA	NA	40	NA	NA	1	0.0487179
PF00155	Piper_Tazo	0.041666666666668184	-0.0300894	0.11342269348555563	0.2471044776074564	0.43343047570713267	0	-5.66305e-05	0	0.24208335402933095	0.4709791360016859	16	NA	24	1	0.0487179
PF00156	Amikacin	-1.19939e-15	-4.57426e-15	2.1754828502180383e-15	0.47626847035423014	0.4894202138287204	NA	NA	NA	NA	NA	13	1	26	1	0
PF00156	Gentamicin	-1.28731e-15	-4.49298e-15	1.9183647490592974e-15	0.4213174061602639	0.43343047570713267	NA	NA	NA	NA	NA	16	NA	24	1	0
PF00156	Imipenem	-1.3495e-15	-4.5793e-15	1.880303264981761e-15	0.4029333193290946	0.41436510473384947	NA	NA	NA	NA	NA	16	1	23	1	0
PF00156	Meropenem	-1.54884e-15	-4.76354e-15	1.665851082378058e-15	0.33555263853745443	0.3527410222818111	NA	NA	NA	NA	NA	18	2	20	1	0
PF00156	Doripenem	-1.35804e-15	-4.64902e-15	1.9329504445516437e-15	0.4087295767627259	0.42048074041464284	NA	NA	NA	NA	NA	15	2	23	1	0
PF00156	Ceftazidime	-1.28731e-15	-4.49298e-15	1.9183647490592974e-15	0.4213174061602639	0.43343047570713267	NA	NA	NA	NA	NA	16	NA	24	1	0
PF00156	Cefepime	-1.54907e-15	-8.21793e-15	5.1197863815885625e-15	0.640875	0.652804	NA	NA	NA	NA	NA	1	7	32	1	0
PF00156	Ciprofloxacin	-1.30544e-15	-4.6409e-15	2.030028277526073e-15	0.4330992902606673	0.44736495896287276	NA	NA	NA	NA	NA	14	2	24	1	0
PF00156	Levofloxacin	-1.25737e-15	-4.64857e-15	2.1338322163973876e-15	0.4575209227306002	0.47050143527680766	NA	NA	NA	NA	NA	13	2	25	1	0
PF00156	Fosfo.G6fos	-1.14427e-15	-4.50534e-15	2.2167972065316584e-15	0.49488298808337805	0.5085487554274101	NA	NA	NA	NA	NA	13	NA	27	1	0
PF00156	Colistin	NA	NA	NA	NA	NA	NA	NA	NA	NA	NA	40	NA	NA	1	0
PF00156	Piper_Tazo	-1.28731e-15	-4.49298e-15	1.9183647490592974e-15	0.4213174061602639	0.43343047570713267	NA	NA	NA	NA	NA	16	NA	24	1	0
PF00158	Amikacin	-0.0575126	-0.133971	0.018945340634003084	0.1360945973694753	0.4894202138287204	NA	NA	NA	NA	NA	13	1	26	1	0.0512821
PF00158	Gentamicin	-0.0520833	-0.125052	0.020885557299766308	0.15666523028055931	0.43343047570713267	0	0	5.941938323145413e-5	0.15409382444616224	0.4709791360016859	16	NA	24	1	0.0512821
PF00158	Imipenem	-0.0529451	-0.126482	0.020591543744724453	0.1531858428615116	0.41436510473384947	NA	NA	NA	NA	NA	16	1	23	1	0.0512821
PF00158	Meropenem	-0.0527704	-0.126192	0.0206516	0.1538840128650628	0.3527410222818111	NA	NA	NA	NA	NA	18	2	20	1	0.0512821
PF00158	Doripenem	-0.0549451	-0.129779	0.0198885	0.1454312440034746	0.42048074041464284	NA	NA	NA	NA	NA	15	2	23	1	0.0512821
PF00158	Ceftazidime	-0.0520833	-0.125052	0.020885557299766308	0.15666523028055931	0.43343047570713267	0	0	5.941938323145413e-5	0.15409382444616224	0.4709791360016859	16	NA	24	1	0.0512821
PF00158	Cefepime	-0.111421	-0.262065	0.039224	0.14257793224594506	0.652804	NA	NA	NA	NA	NA	1	7	32	1	0.0512821
PF00158	Ciprofloxacin	-0.028169	-0.105566	0.049228	0.4657758419173784	0.4805842420670622	NA	NA	NA	NA	NA	14	2	24	1	0.0512821
PF00158	Levofloxacin	-0.0581395	-0.134987	0.0187084	0.13391445489599088	0.47050143527680766	NA	NA	NA	NA	NA	13	2	25	1	0.0512821
PF00158	Fosfo.G6fos	1.6139152750013585e-15	-0.0783907	0.0783907	0.9999999999999669	0.9999999999999998	0	-2.02375e-05	2.0237490302484474e-5	1	1	13	NA	27	1	0.0512821
PF00158	Colistin	NA	NA	NA	NA	NA	NA	NA	NA	NA	NA	40	NA	NA	1	0.0512821
PF00158	Piper_Tazo	-0.0520833	-0.125052	0.020885557299766308	0.15666523028055931	0.43343047570713267	0	0	5.941938323145413e-5	0.15409382444616224	0.4709791360016859	16	NA	24	1	0.0512821
PF00160	Amikacin	-2.99847e-16	-1.14356e-15	5.438707125545096e-16	0.47626847035423014	0.4894202138287204	NA	NA	NA	NA	NA	13	1	26	1	0
PF00160	Gentamicin	-3.21826e-16	-1.12324e-15	4.795911872648243e-16	0.4213174061602639	0.43343047570713267	NA	NA	NA	NA	NA	16	NA	24	1	0
PF00160	Imipenem	-3.37375e-16	-1.14483e-15	4.700758162454403e-16	0.4029333193290946	0.41436510473384947	NA	NA	NA	NA	NA	16	1	23	1	0
PF00160	Meropenem	-3.87211e-16	-1.19088e-15	4.164627705945145e-16	0.33555263853745443	0.3527410222818111	NA	NA	NA	NA	NA	18	2	20	1	0
PF00160	Doripenem	-3.39509e-16	-1.16226e-15	4.832376111379109e-16	0.4087295767627259	0.42048074041464284	NA	NA	NA	NA	NA	15	2	23	1	0
PF00160	Ceftazidime	-3.21826e-16	-1.12324e-15	4.795911872648243e-16	0.4213174061602639	0.43343047570713267	NA	NA	NA	NA	NA	16	NA	24	1	0
PF00160	Cefepime	-3.87267e-16	-2.05448e-15	1.2799465953971406e-15	0.640875	0.652804	NA	NA	NA	NA	NA	1	7	32	1	0
PF00160	Ciprofloxacin	-3.26359e-16	-1.16023e-15	5.075070693815182e-16	0.4330992902606673	0.44736495896287276	NA	NA	NA	NA	NA	14	2	24	1	0
PF00160	Levofloxacin	-3.14342e-16	-1.16214e-15	5.334580540993469e-16	0.4575209227306002	0.47050143527680766	NA	NA	NA	NA	NA	13	2	25	1	0
PF00160	Fosfo.G6fos	-2.86068e-16	-1.12634e-15	5.541993016329146e-16	0.49488298808337805	0.5085487554274101	NA	NA	NA	NA	NA	13	NA	27	1	0
PF00160	Colistin	NA	NA	NA	NA	NA	NA	NA	NA	NA	NA	40	NA	NA	1	0
PF00160	Piper_Tazo	-3.21826e-16	-1.12324e-15	4.795911872648243e-16	0.4213174061602639	0.43343047570713267	NA	NA	NA	NA	NA	16	NA	24	1	0
PF00162	Amikacin	0.0194105	-0.0352073	0.0740283	0.4762684703542318	0.4894202138287204	NA	NA	NA	NA	NA	13	1	26	1	0.025
PF00162	Gentamicin	0.020833333333333138	-0.0310462	0.0727129	0.4213174061602647	0.43343047570713267	0	0	0	0.41421617824252505	0.4709791360016859	16	NA	24	1	0.025
PF00162	Imipenem	0.021839841164791346	-0.0304302	0.0741099	0.40293331932909804	0.41436510473384947	NA	NA	NA	NA	NA	16	1	23	1	0.025
PF00162	Meropenem	0.025066	-0.0269596	0.0770915	0.33555263853745854	0.3527410222818111	NA	NA	NA	NA	NA	18	2	20	1	0.025
PF00162	Doripenem	0.021978021978021796	-0.0312822	0.0752383	0.40872957676272736	0.42048074041464284	NA	NA	NA	NA	NA	15	2	23	1	0.025
PF00162	Ceftazidime	0.020833333333333138	-0.0310462	0.0727129	0.4213174061602647	0.43343047570713267	0	0	0	0.41421617824252505	0.4709791360016859	16	NA	24	1	0.025
PF00162	Cefepime	0.025069637883008106	-0.082857	0.1329962258614809	0.6408750883095793	0.652804	NA	NA	NA	NA	NA	1	7	32	1	0.025
PF00162	Ciprofloxacin	0.021126760563380132	-0.0328533	0.0751068	0.43309929026067007	0.44736495896287276	NA	NA	NA	NA	NA	14	2	24	1	0.025
PF00162	Levofloxacin	0.020348837209302133	-0.0345332	0.0752309	0.4575209227306025	0.47050143527680766	NA	NA	NA	NA	NA	13	2	25	1	0.025
PF00162	Fosfo.G6fos	0.018518518518518396	-0.0358759	0.072913	0.4948829880833764	0.5085487554274101	0	0	0	0.4877520316490341	0.5608234970646196	13	NA	27	1	0.025
PF00162	Colistin	NA	NA	NA	NA	NA	NA	NA	NA	NA	NA	40	NA	NA	1	0.025
PF00162	Piper_Tazo	0.020833333333333138	-0.0310462	0.0727129	0.4213174061602647	0.43343047570713267	0	0	0	0.41421617824252505	0.4709791360016859	16	NA	24	1	0.025
PF00163	Amikacin	-1.49923e-16	-5.71782e-16	2.719353562772548e-16	0.47626847035423014	0.4894202138287204	NA	NA	NA	NA	NA	13	1	26	1	0
PF00163	Gentamicin	-1.60913e-16	-5.61622e-16	2.3979559363241217e-16	0.4213174061602639	0.43343047570713267	NA	NA	NA	NA	NA	16	NA	24	1	0
PF00163	Imipenem	-1.68687e-16	-5.72413e-16	2.3503790812272014e-16	0.4029333193290946	0.41436510473384947	NA	NA	NA	NA	NA	16	1	23	1	0
PF00163	Meropenem	-1.93605e-16	-5.95442e-16	2.0823138529725724e-16	0.33555263853745443	0.3527410222818111	NA	NA	NA	NA	NA	18	2	20	1	0
PF00163	Doripenem	-1.69755e-16	-5.81128e-16	2.4161880556895546e-16	0.4087295767627259	0.42048074041464284	NA	NA	NA	NA	NA	15	2	23	1	0
PF00163	Ceftazidime	-1.60913e-16	-5.61622e-16	2.3979559363241217e-16	0.4213174061602639	0.43343047570713267	NA	NA	NA	NA	NA	16	NA	24	1	0
PF00163	Cefepime	-1.93634e-16	-1.02724e-15	6.399732976985703e-16	0.640875	0.652804	NA	NA	NA	NA	NA	1	7	32	1	0
PF00163	Ciprofloxacin	-1.6318e-16	-5.80113e-16	2.537535346907591e-16	0.4330992902606673	0.44736495896287276	NA	NA	NA	NA	NA	14	2	24	1	0
PF00163	Levofloxacin	-1.57171e-16	-5.81071e-16	2.6672902704967345e-16	0.4575209227306002	0.47050143527680766	NA	NA	NA	NA	NA	13	2	25	1	0
PF00163	Fosfo.G6fos	-1.43034e-16	-5.63168e-16	2.770996508164573e-16	0.49488298808337805	0.5085487554274101	NA	NA	NA	NA	NA	13	NA	27	1	0
PF00163	Colistin	NA	NA	NA	NA	NA	NA	NA	NA	NA	NA	40	NA	NA	1	0
PF00163	Piper_Tazo	-1.60913e-16	-5.61622e-16	2.3979559363241217e-16	0.4213174061602639	0.43343047570713267	NA	NA	NA	NA	NA	16	NA	24	1	0
PF00164	Amikacin	-1.49923e-16	-5.71782e-16	2.719353562772548e-16	0.47626847035423014	0.4894202138287204	NA	NA	NA	NA	NA	13	1	26	1	0
PF00164	Gentamicin	-1.60913e-16	-5.61622e-16	2.3979559363241217e-16	0.4213174061602639	0.43343047570713267	NA	NA	NA	NA	NA	16	NA	24	1	0
PF00164	Imipenem	-1.68687e-16	-5.72413e-16	2.3503790812272014e-16	0.4029333193290946	0.41436510473384947	NA	NA	NA	NA	NA	16	1	23	1	0
PF00164	Meropenem	-1.93605e-16	-5.95442e-16	2.0823138529725724e-16	0.33555263853745443	0.3527410222818111	NA	NA	NA	NA	NA	18	2	20	1	0
PF00164	Doripenem	-1.69755e-16	-5.81128e-16	2.4161880556895546e-16	0.4087295767627259	0.42048074041464284	NA	NA	NA	NA	NA	15	2	23	1	0
PF00164	Ceftazidime	-1.60913e-16	-5.61622e-16	2.3979559363241217e-16	0.4213174061602639	0.43343047570713267	NA	NA	NA	NA	NA	16	NA	24	1	0
PF00164	Cefepime	-1.93634e-16	-1.02724e-15	6.399732976985703e-16	0.640875	0.652804	NA	NA	NA	NA	NA	1	7	32	1	0
PF00164	Ciprofloxacin	-1.6318e-16	-5.80113e-16	2.537535346907591e-16	0.4330992902606673	0.44736495896287276	NA	NA	NA	NA	NA	14	2	24	1	0
PF00164	Levofloxacin	-1.57171e-16	-5.81071e-16	2.6672902704967345e-16	0.4575209227306002	0.47050143527680766	NA	NA	NA	NA	NA	13	2	25	1	0
PF00164	Fosfo.G6fos	-1.43034e-16	-5.63168e-16	2.770996508164573e-16	0.49488298808337805	0.5085487554274101	NA	NA	NA	NA	NA	13	NA	27	1	0
PF00164	Colistin	NA	NA	NA	NA	NA	NA	NA	NA	NA	NA	40	NA	NA	1	0
PF00164	Piper_Tazo	-1.60913e-16	-5.61622e-16	2.3979559363241217e-16	0.4213174061602639	0.43343047570713267	NA	NA	NA	NA	NA	16	NA	24	1	0
PF00166	Amikacin	-1.49923e-16	-5.71782e-16	2.719353562772548e-16	0.47626847035423014	0.4894202138287204	NA	NA	NA	NA	NA	13	1	26	1	0
PF00166	Gentamicin	-1.60913e-16	-5.61622e-16	2.3979559363241217e-16	0.4213174061602639	0.43343047570713267	NA	NA	NA	NA	NA	16	NA	24	1	0
PF00166	Imipenem	-1.68687e-16	-5.72413e-16	2.3503790812272014e-16	0.4029333193290946	0.41436510473384947	NA	NA	NA	NA	NA	16	1	23	1	0
PF00166	Meropenem	-1.93605e-16	-5.95442e-16	2.0823138529725724e-16	0.33555263853745443	0.3527410222818111	NA	NA	NA	NA	NA	18	2	20	1	0
PF00166	Doripenem	-1.69755e-16	-5.81128e-16	2.4161880556895546e-16	0.4087295767627259	0.42048074041464284	NA	NA	NA	NA	NA	15	2	23	1	0
PF00166	Ceftazidime	-1.60913e-16	-5.61622e-16	2.3979559363241217e-16	0.4213174061602639	0.43343047570713267	NA	NA	NA	NA	NA	16	NA	24	1	0
PF00166	Cefepime	-1.93634e-16	-1.02724e-15	6.399732976985703e-16	0.640875	0.652804	NA	NA	NA	NA	NA	1	7	32	1	0
PF00166	Ciprofloxacin	-1.6318e-16	-5.80113e-16	2.537535346907591e-16	0.4330992902606673	0.44736495896287276	NA	NA	NA	NA	NA	14	2	24	1	0
PF00166	Levofloxacin	-1.57171e-16	-5.81071e-16	2.6672902704967345e-16	0.4575209227306002	0.47050143527680766	NA	NA	NA	NA	NA	13	2	25	1	0
PF00166	Fosfo.G6fos	-1.43034e-16	-5.63168e-16	2.770996508164573e-16	0.49488298808337805	0.5085487554274101	NA	NA	NA	NA	NA	13	NA	27	1	0
PF00166	Colistin	NA	NA	NA	NA	NA	NA	NA	NA	NA	NA	40	NA	NA	1	0
PF00166	Piper_Tazo	-1.60913e-16	-5.61622e-16	2.3979559363241217e-16	0.4213174061602639	0.43343047570713267	NA	NA	NA	NA	NA	16	NA	24	1	0
PF00171	Amikacin	0.3012221423436384	-0.00693353	0.6093778107910812	0.0551142	0.4894202138287204	NA	NA	NA	NA	NA	13	1	26	1	0.8660256410256411
PF00171	Gentamicin	0.3541666666666676	0.0689831	0.6393502013684011	0.016289461410900735	0.43343047570713267	-0.999953	-1.00004	-2.4101e-05	0.023385639712830534	0.38807521036967424	16	NA	24	1	0.8660256410256411
PF00171	Imipenem	0.3712772998014567	0.0856895	0.6568651405197409	0.012205964717017527	0.41436510473384947	NA	NA	NA	NA	NA	16	1	23	1	0.8660256410256411
PF00171	Meropenem	0.42612137203166284	0.14948809058792772	0.7027546534753979	0.00346039	0.3527410222818111	NA	NA	NA	NA	NA	18	2	20	1	0.8660256410256411
PF00171	Doripenem	0.3461538461538463	0.0509475	0.6413601691271033	0.022765330873480167	0.42048074041464284	NA	NA	NA	NA	NA	15	2	23	1	0.8660256410256411
PF00171	Ceftazidime	0.3541666666666676	0.0689831	0.6393502013684011	0.016289461410900735	0.43343047570713267	-0.999953	-1.00004	-2.4101e-05	0.023385639712830534	0.38807521036967424	16	NA	24	1	0.8660256410256411
PF00171	Cefepime	0.20334261838439963	-0.430213	0.8368980744230323	0.5197695225400112	0.652804	NA	NA	NA	NA	NA	1	7	32	1	0.8660256410256411
PF00171	Ciprofloxacin	0.3873239436619727	0.0933392	0.681309	0.0111786	0.44736495896287276	NA	NA	NA	NA	NA	14	2	24	1	0.8660256410256411
PF00171	Levofloxacin	0.4040697674418608	0.1069522366823194	0.7011872982014022	0.00900285	0.47050143527680766	NA	NA	NA	NA	NA	13	2	25	1	0.8660256410256411
PF00171	Fosfo.G6fos	0.31481481481481544	0.00971321	0.6199164181013094	0.0434725	0.5085487554274101	-0.999973	-1.00001	-8.9862e-05	0.0226396	0.40095367561115153	13	NA	27	1	0.8660256410256411
PF00171	Colistin	NA	NA	NA	NA	NA	NA	NA	NA	NA	NA	40	NA	NA	1	0.8660256410256411
PF00171	Piper_Tazo	0.3541666666666676	0.0689831	0.6393502013684011	0.016289461410900735	0.43343047570713267	-0.999953	-1.00004	-2.4101e-05	0.023385639712830534	0.38807521036967424	16	NA	24	1	0.8660256410256411
PF00174	Amikacin	-2.99847e-16	-1.14356e-15	5.438707125545096e-16	0.47626847035423014	0.4894202138287204	NA	NA	NA	NA	NA	13	1	26	1	0
PF00174	Gentamicin	-3.21826e-16	-1.12324e-15	4.795911872648243e-16	0.4213174061602639	0.43343047570713267	NA	NA	NA	NA	NA	16	NA	24	1	0
PF00174	Imipenem	-3.37375e-16	-1.14483e-15	4.700758162454403e-16	0.4029333193290946	0.41436510473384947	NA	NA	NA	NA	NA	16	1	23	1	0
PF00174	Meropenem	-3.87211e-16	-1.19088e-15	4.164627705945145e-16	0.33555263853745443	0.3527410222818111	NA	NA	NA	NA	NA	18	2	20	1	0
PF00174	Doripenem	-3.39509e-16	-1.16226e-15	4.832376111379109e-16	0.4087295767627259	0.42048074041464284	NA	NA	NA	NA	NA	15	2	23	1	0
PF00174	Ceftazidime	-3.21826e-16	-1.12324e-15	4.795911872648243e-16	0.4213174061602639	0.43343047570713267	NA	NA	NA	NA	NA	16	NA	24	1	0
PF00174	Cefepime	-3.87267e-16	-2.05448e-15	1.2799465953971406e-15	0.640875	0.652804	NA	NA	NA	NA	NA	1	7	32	1	0
PF00174	Ciprofloxacin	-3.26359e-16	-1.16023e-15	5.075070693815182e-16	0.4330992902606673	0.44736495896287276	NA	NA	NA	NA	NA	14	2	24	1	0
PF00174	Levofloxacin	-3.14342e-16	-1.16214e-15	5.334580540993469e-16	0.4575209227306002	0.47050143527680766	NA	NA	NA	NA	NA	13	2	25	1	0
PF00174	Fosfo.G6fos	-2.86068e-16	-1.12634e-15	5.541993016329146e-16	0.49488298808337805	0.5085487554274101	NA	NA	NA	NA	NA	13	NA	27	1	0
PF00174	Colistin	NA	NA	NA	NA	NA	NA	NA	NA	NA	NA	40	NA	NA	1	0
PF00174	Piper_Tazo	-3.21826e-16	-1.12324e-15	4.795911872648243e-16	0.4213174061602639	0.43343047570713267	NA	NA	NA	NA	NA	16	NA	24	1	0
PF00175	Amikacin	0.0381021	-0.0154439	0.091648	0.15791150691567718	0.4894202138287204	NA	NA	NA	NA	NA	13	1	26	1	0.025
PF00175	Gentamicin	0.03125	-0.0200625	0.0825625	0.22519247598989023	0.43343047570713267	0	0	0	0.22067136191984676	0.4709791360016859	16	NA	24	1	0.025
PF00175	Imipenem	0.0311052	-0.0206563	0.0828667	0.23128687626609615	0.41436510473384947	NA	NA	NA	NA	NA	16	1	23	1	0.025
PF00175	Meropenem	0.027704485488127713	-0.0241766	0.0795855	0.2864982294568922	0.3527410222818111	NA	NA	NA	NA	NA	18	2	20	1	0.025
PF00175	Doripenem	0.032967	-0.0196784	0.0856124	0.2126202984047393	0.42048074041464284	NA	NA	NA	NA	NA	15	2	23	1	0.025
PF00175	Ceftazidime	0.03125	-0.0200625	0.0825625	0.22519247598989023	0.43343047570713267	0	0	0	0.22067136191984676	0.4709791360016859	16	NA	24	1	0.025
PF00175	Cefepime	0.086351	-0.0181084	0.19081039860978508	0.10245106562067578	0.652804	NA	NA	NA	NA	NA	1	7	32	1	0.025
PF00175	Ciprofloxacin	0.0352113	-0.0179702	0.0883928	0.18809291129888614	0.44736495896287276	NA	NA	NA	NA	NA	14	2	24	1	0.025
PF00175	Levofloxacin	0.037790697674419484	-0.0160858	0.0916672	0.163768	0.47050143527680766	NA	NA	NA	NA	NA	13	2	25	1	0.025
PF00175	Fosfo.G6fos	0.0384615	-0.0147945	0.0917176	0.1519574070588204	0.5085487554274101	0	-5.75131e-05	0	0.14954135458461515	0.40095367561115153	13	NA	27	1	0.025
PF00175	Colistin	NA	NA	NA	NA	NA	NA	NA	NA	NA	NA	40	NA	NA	1	0.025
PF00175	Piper_Tazo	0.03125	-0.0200625	0.0825625	0.22519247598989023	0.43343047570713267	0	0	0	0.22067136191984676	0.4709791360016859	16	NA	24	1	0.025
PF00176	Amikacin	-0.0194105	-0.0740283	0.035207303687956826	0.4762684703542165	0.4894202138287204	NA	NA	NA	NA	NA	13	1	26	1	0.025
PF00176	Gentamicin	-0.0208333	-0.0727129	0.031046188342800308	0.4213174061602474	0.43343047570713267	0	0	0	0.41421617824252505	0.4709791360016859	16	NA	24	1	0.025
PF00176	Imipenem	-0.0218398	-0.0741099	0.030430213719696442	0.4029333193290805	0.41436510473384947	NA	NA	NA	NA	NA	16	1	23	1	0.025
PF00176	Meropenem	-0.025066	-0.0770915	0.026959589660896257	0.3355526385374421	0.3527410222818111	NA	NA	NA	NA	NA	18	2	20	1	0.025
PF00176	Doripenem	-0.021978	-0.0752383	0.031282238473302484	0.40872957676271093	0.42048074041464284	NA	NA	NA	NA	NA	15	2	23	1	0.025
PF00176	Ceftazidime	-0.0208333	-0.0727129	0.031046188342800308	0.4213174061602474	0.43343047570713267	0	0	0	0.41421617824252505	0.4709791360016859	16	NA	24	1	0.025
PF00176	Cefepime	-0.0250696	-0.132996	0.082857	0.6408750883095655	0.652804	NA	NA	NA	NA	NA	1	7	32	1	0.025
PF00176	Ciprofloxacin	-0.0211268	-0.0751068	0.032853314405506234	0.4330992902606532	0.44736495896287276	NA	NA	NA	NA	NA	14	2	24	1	0.025
PF00176	Levofloxacin	-0.0203488	-0.0752309	0.034533243438034406	0.4575209227305842	0.47050143527680766	NA	NA	NA	NA	NA	13	2	25	1	0.025
PF00176	Fosfo.G6fos	-0.0185185	-0.072913	0.0358759	0.4948829880833616	0.5085487554274101	0	0	0	0.4877520316490341	0.5608234970646196	13	NA	27	1	0.025
PF00176	Colistin	NA	NA	NA	NA	NA	NA	NA	NA	NA	NA	40	NA	NA	1	0.025
PF00176	Piper_Tazo	-0.0208333	-0.0727129	0.031046188342800308	0.4213174061602474	0.43343047570713267	0	0	0	0.41421617824252505	0.4709791360016859	16	NA	24	1	0.025
PF00177	Amikacin	-1.49923e-16	-5.71782e-16	2.719353562772548e-16	0.47626847035423014	0.4894202138287204	NA	NA	NA	NA	NA	13	1	26	1	0
PF00177	Gentamicin	-1.60913e-16	-5.61622e-16	2.3979559363241217e-16	0.4213174061602639	0.43343047570713267	NA	NA	NA	NA	NA	16	NA	24	1	0
PF00177	Imipenem	-1.68687e-16	-5.72413e-16	2.3503790812272014e-16	0.4029333193290946	0.41436510473384947	NA	NA	NA	NA	NA	16	1	23	1	0
PF00177	Meropenem	-1.93605e-16	-5.95442e-16	2.0823138529725724e-16	0.33555263853745443	0.3527410222818111	NA	NA	NA	NA	NA	18	2	20	1	0
PF00177	Doripenem	-1.69755e-16	-5.81128e-16	2.4161880556895546e-16	0.4087295767627259	0.42048074041464284	NA	NA	NA	NA	NA	15	2	23	1	0
PF00177	Ceftazidime	-1.60913e-16	-5.61622e-16	2.3979559363241217e-16	0.4213174061602639	0.43343047570713267	NA	NA	NA	NA	NA	16	NA	24	1	0
PF00177	Cefepime	-1.93634e-16	-1.02724e-15	6.399732976985703e-16	0.640875	0.652804	NA	NA	NA	NA	NA	1	7	32	1	0
PF00177	Ciprofloxacin	-1.6318e-16	-5.80113e-16	2.537535346907591e-16	0.4330992902606673	0.44736495896287276	NA	NA	NA	NA	NA	14	2	24	1	0
PF00177	Levofloxacin	-1.57171e-16	-5.81071e-16	2.6672902704967345e-16	0.4575209227306002	0.47050143527680766	NA	NA	NA	NA	NA	13	2	25	1	0
PF00177	Fosfo.G6fos	-1.43034e-16	-5.63168e-16	2.770996508164573e-16	0.49488298808337805	0.5085487554274101	NA	NA	NA	NA	NA	13	NA	27	1	0
PF00177	Colistin	NA	NA	NA	NA	NA	NA	NA	NA	NA	NA	40	NA	NA	1	0
PF00177	Piper_Tazo	-1.60913e-16	-5.61622e-16	2.3979559363241217e-16	0.4213174061602639	0.43343047570713267	NA	NA	NA	NA	NA	16	NA	24	1	0
PF00180	Amikacin	0.2918763479511143	0.14519671968227696	0.43855597621995157	2.596056988668396e-4	0.0796274	NA	NA	NA	NA	NA	13	1	26	1	0.25384615384615383
PF00180	Gentamicin	0.3229166666666667	0.19423689986040077	0.4515964334729326	1.0333734584137751e-5	0.00360518	-0.999911	-1	-3.50391e-05	7.137705677723904e-5	0.0048695	16	NA	24	1	0.25384615384615383
PF00180	Imipenem	0.3137	0.18084122142757228	0.4465578520337117	2.6339421468833466e-5	0.00918917	NA	NA	NA	NA	NA	16	1	23	1	0.25384615384615383
PF00180	Meropenem	0.3192612137203163	0.18819460018031325	0.45032782726031934	1.6457694982009257e-5	0.00382779	NA	NA	NA	NA	NA	18	2	20	1	0.25384615384615383
PF00180	Doripenem	0.3406593406593402	0.21098111689070054	0.4703375644279799	4.8982617586105385e-6	0.00170888	NA	NA	NA	NA	NA	15	2	23	1	0.25384615384615383
PF00180	Ceftazidime	0.3229166666666667	0.19423689986040077	0.4515964334729326	1.0333734584137751e-5	0.00360518	-0.999911	-1	-3.50391e-05	7.137705677723904e-5	0.0048695	16	NA	24	1	0.25384615384615383
PF00180	Cefepime	0.45125348189414954	0.1398037108383262	0.7627032529499729	0.0056601	0.42695516651386606	NA	NA	NA	NA	NA	1	7	32	1	0.25384615384615383
PF00180	Ciprofloxacin	0.2676056338028167	0.11809863913389065	0.4171126284717428	8.476222062525128e-4	0.26285706418341814	NA	NA	NA	NA	NA	14	2	24	1	0.25384615384615383
PF00180	Levofloxacin	0.27906976744186063	0.12860991502531757	0.42952961985840366	5.802306298509827e-4	0.17993596532378808	NA	NA	NA	NA	NA	13	2	25	1	0.25384615384615383
PF00180	Fosfo.G6fos	0.21937321937321938	0.0605393	0.37820710123593126	0.00807112	0.5085487554274101	-0.999908	-1	-8.35032e-05	0.00989157	0.40095367561115153	13	NA	27	1	0.25384615384615383
PF00180	Colistin	NA	NA	NA	NA	NA	NA	NA	NA	NA	NA	40	NA	NA	1	0.25384615384615383
PF00180	Piper_Tazo	0.3229166666666667	0.19423689986040077	0.4515964334729326	1.0333734584137751e-5	0.00360518	-0.999911	-1	-3.50391e-05	7.137705677723904e-5	0.0048695	16	NA	24	1	0.25384615384615383
PF00181	Amikacin	-1.49923e-16	-5.71782e-16	2.719353562772548e-16	0.47626847035423014	0.4894202138287204	NA	NA	NA	NA	NA	13	1	26	1	0
PF00181	Gentamicin	-1.60913e-16	-5.61622e-16	2.3979559363241217e-16	0.4213174061602639	0.43343047570713267	NA	NA	NA	NA	NA	16	NA	24	1	0
PF00181	Imipenem	-1.68687e-16	-5.72413e-16	2.3503790812272014e-16	0.4029333193290946	0.41436510473384947	NA	NA	NA	NA	NA	16	1	23	1	0
PF00181	Meropenem	-1.93605e-16	-5.95442e-16	2.0823138529725724e-16	0.33555263853745443	0.3527410222818111	NA	NA	NA	NA	NA	18	2	20	1	0
PF00181	Doripenem	-1.69755e-16	-5.81128e-16	2.4161880556895546e-16	0.4087295767627259	0.42048074041464284	NA	NA	NA	NA	NA	15	2	23	1	0
PF00181	Ceftazidime	-1.60913e-16	-5.61622e-16	2.3979559363241217e-16	0.4213174061602639	0.43343047570713267	NA	NA	NA	NA	NA	16	NA	24	1	0
PF00181	Cefepime	-1.93634e-16	-1.02724e-15	6.399732976985703e-16	0.640875	0.652804	NA	NA	NA	NA	NA	1	7	32	1	0
PF00181	Ciprofloxacin	-1.6318e-16	-5.80113e-16	2.537535346907591e-16	0.4330992902606673	0.44736495896287276	NA	NA	NA	NA	NA	14	2	24	1	0
PF00181	Levofloxacin	-1.57171e-16	-5.81071e-16	2.6672902704967345e-16	0.4575209227306002	0.47050143527680766	NA	NA	NA	NA	NA	13	2	25	1	0
PF00181	Fosfo.G6fos	-1.43034e-16	-5.63168e-16	2.770996508164573e-16	0.49488298808337805	0.5085487554274101	NA	NA	NA	NA	NA	13	NA	27	1	0
PF00181	Colistin	NA	NA	NA	NA	NA	NA	NA	NA	NA	NA	40	NA	NA	1	0
PF00181	Piper_Tazo	-1.60913e-16	-5.61622e-16	2.3979559363241217e-16	0.4213174061602639	0.43343047570713267	NA	NA	NA	NA	NA	16	NA	24	1	0
PF00182	Amikacin	-0.0194105	-0.0740283	0.035207303687957256	0.47626847035422537	0.4894202138287204	NA	NA	NA	NA	NA	13	1	26	0.975	0.025
PF00182	Gentamicin	-0.0208333	-0.0727129	0.031046188342800804	0.4213174061602577	0.43343047570713267	0	0	0	0.41421617824252505	0.4709791360016859	16	NA	24	0.975	0.025
PF00182	Imipenem	-0.0218398	-0.0741099	0.030430213719696918	0.40293331932909016	0.41436510473384947	NA	NA	NA	NA	NA	16	1	23	0.975	0.025
PF00182	Meropenem	-0.025066	-0.0770915	0.026959589660896784	0.33555263853745143	0.3527410222818111	NA	NA	NA	NA	NA	18	2	20	0.975	0.025
PF00182	Doripenem	-0.021978	-0.0752383	0.0312822	0.4087295767627196	0.42048074041464284	NA	NA	NA	NA	NA	15	2	23	0.975	0.025
PF00182	Ceftazidime	-0.0208333	-0.0727129	0.031046188342800804	0.4213174061602577	0.43343047570713267	0	0	0	0.41421617824252505	0.4709791360016859	16	NA	24	0.975	0.025
PF00182	Cefepime	-0.0250696	-0.132996	0.082857	0.6408750883095733	0.652804	NA	NA	NA	NA	NA	1	7	32	0.975	0.025
PF00182	Ciprofloxacin	-0.0211268	-0.0751068	0.0328533	0.43309929026066296	0.44736495896287276	NA	NA	NA	NA	NA	14	2	24	0.975	0.025
PF00182	Levofloxacin	-0.0203488	-0.0752309	0.0345332	0.45752092273059486	0.47050143527680766	NA	NA	NA	NA	NA	13	2	25	0.975	0.025
PF00182	Fosfo.G6fos	-0.0185185	-0.072913	0.035875921732571994	0.49488298808336917	0.5085487554274101	0	0	0	0.4877520316490341	0.5608234970646196	13	NA	27	0.975	0.025
PF00182	Colistin	NA	NA	NA	NA	NA	NA	NA	NA	NA	NA	40	NA	NA	0.975	0.025
PF00182	Piper_Tazo	-0.0208333	-0.0727129	0.031046188342800804	0.4213174061602577	0.43343047570713267	0	0	0	0.41421617824252505	0.4709791360016859	16	NA	24	0.975	0.025
PF00183	Amikacin	-2.99847e-16	-1.14356e-15	5.438707125545096e-16	0.47626847035423014	0.4894202138287204	NA	NA	NA	NA	NA	13	1	26	1	0
PF00183	Gentamicin	-3.21826e-16	-1.12324e-15	4.795911872648243e-16	0.4213174061602639	0.43343047570713267	NA	NA	NA	NA	NA	16	NA	24	1	0
PF00183	Imipenem	-3.37375e-16	-1.14483e-15	4.700758162454403e-16	0.4029333193290946	0.41436510473384947	NA	NA	NA	NA	NA	16	1	23	1	0
PF00183	Meropenem	-3.87211e-16	-1.19088e-15	4.164627705945145e-16	0.33555263853745443	0.3527410222818111	NA	NA	NA	NA	NA	18	2	20	1	0
PF00183	Doripenem	-3.39509e-16	-1.16226e-15	4.832376111379109e-16	0.4087295767627259	0.42048074041464284	NA	NA	NA	NA	NA	15	2	23	1	0
PF00183	Ceftazidime	-3.21826e-16	-1.12324e-15	4.795911872648243e-16	0.4213174061602639	0.43343047570713267	NA	NA	NA	NA	NA	16	NA	24	1	0
PF00183	Cefepime	-3.87267e-16	-2.05448e-15	1.2799465953971406e-15	0.640875	0.652804	NA	NA	NA	NA	NA	1	7	32	1	0
PF00183	Ciprofloxacin	-3.26359e-16	-1.16023e-15	5.075070693815182e-16	0.4330992902606673	0.44736495896287276	NA	NA	NA	NA	NA	14	2	24	1	0
PF00183	Levofloxacin	-3.14342e-16	-1.16214e-15	5.334580540993469e-16	0.4575209227306002	0.47050143527680766	NA	NA	NA	NA	NA	13	2	25	1	0
PF00183	Fosfo.G6fos	-2.86068e-16	-1.12634e-15	5.541993016329146e-16	0.49488298808337805	0.5085487554274101	NA	NA	NA	NA	NA	13	NA	27	1	0
PF00183	Colistin	NA	NA	NA	NA	NA	NA	NA	NA	NA	NA	40	NA	NA	1	0
PF00183	Piper_Tazo	-3.21826e-16	-1.12324e-15	4.795911872648243e-16	0.4213174061602639	0.43343047570713267	NA	NA	NA	NA	NA	16	NA	24	1	0
PF00185	Amikacin	-2.1807e-16	-8.31683e-16	3.955423364032812e-16	0.4762684703542316	0.4894202138287204	NA	NA	NA	NA	NA	13	1	26	1	0
PF00185	Gentamicin	-2.34056e-16	-8.16905e-16	3.4879359073805263e-16	0.4213174061602608	0.43343047570713267	NA	NA	NA	NA	NA	16	NA	24	1	0
PF00185	Imipenem	-2.45363e-16	-8.326e-16	3.418733209057737e-16	0.40293331932909315	0.41436510473384947	NA	NA	NA	NA	NA	16	1	23	1	0
PF00185	Meropenem	-2.81608e-16	-8.66098e-16	3.028820149778282e-16	0.33555263853745365	0.3527410222818111	NA	NA	NA	NA	NA	18	2	20	1	0
PF00185	Doripenem	-2.46916e-16	-8.45277e-16	3.514455353730266e-16	0.40872957676272625	0.42048074041464284	NA	NA	NA	NA	NA	15	2	23	1	0
PF00185	Ceftazidime	-2.34056e-16	-8.16905e-16	3.4879359073805263e-16	0.4213174061602608	0.43343047570713267	NA	NA	NA	NA	NA	16	NA	24	1	0
PF00185	Cefepime	-2.81649e-16	-1.49417e-15	9.308702511979214e-16	0.6408750883095926	0.652804	NA	NA	NA	NA	NA	1	7	32	1	0
PF00185	Ciprofloxacin	-2.37352e-16	-8.438e-16	3.6909605045928625e-16	0.4330992902606684	0.44736495896287276	NA	NA	NA	NA	NA	14	2	24	1	0
PF00185	Levofloxacin	-2.28612e-16	-8.45194e-16	3.8796949389043486e-16	0.4575209227306015	0.47050143527680766	NA	NA	NA	NA	NA	13	2	25	1	0
PF00185	Fosfo.G6fos	-2.08049e-16	-8.19153e-16	4.0305403755120947e-16	0.4948829880833756	0.5085487554274101	NA	NA	NA	NA	NA	13	NA	27	1	0
PF00185	Colistin	NA	NA	NA	NA	NA	NA	NA	NA	NA	NA	40	NA	NA	1	0
PF00185	Piper_Tazo	-2.34056e-16	-8.16905e-16	3.4879359073805263e-16	0.4213174061602608	0.43343047570713267	NA	NA	NA	NA	NA	16	NA	24	1	0
PF00186	Amikacin	-1.49923e-16	-5.71782e-16	2.719353562772548e-16	0.47626847035423014	0.4894202138287204	NA	NA	NA	NA	NA	13	1	26	1	0
PF00186	Gentamicin	-1.60913e-16	-5.61622e-16	2.3979559363241217e-16	0.4213174061602639	0.43343047570713267	NA	NA	NA	NA	NA	16	NA	24	1	0
PF00186	Imipenem	-1.68687e-16	-5.72413e-16	2.3503790812272014e-16	0.4029333193290946	0.41436510473384947	NA	NA	NA	NA	NA	16	1	23	1	0
PF00186	Meropenem	-1.93605e-16	-5.95442e-16	2.0823138529725724e-16	0.33555263853745443	0.3527410222818111	NA	NA	NA	NA	NA	18	2	20	1	0
PF00186	Doripenem	-1.69755e-16	-5.81128e-16	2.4161880556895546e-16	0.4087295767627259	0.42048074041464284	NA	NA	NA	NA	NA	15	2	23	1	0
PF00186	Ceftazidime	-1.60913e-16	-5.61622e-16	2.3979559363241217e-16	0.4213174061602639	0.43343047570713267	NA	NA	NA	NA	NA	16	NA	24	1	0
PF00186	Cefepime	-1.93634e-16	-1.02724e-15	6.399732976985703e-16	0.640875	0.652804	NA	NA	NA	NA	NA	1	7	32	1	0
PF00186	Ciprofloxacin	-1.6318e-16	-5.80113e-16	2.537535346907591e-16	0.4330992902606673	0.44736495896287276	NA	NA	NA	NA	NA	14	2	24	1	0
PF00186	Levofloxacin	-1.57171e-16	-5.81071e-16	2.6672902704967345e-16	0.4575209227306002	0.47050143527680766	NA	NA	NA	NA	NA	13	2	25	1	0
PF00186	Fosfo.G6fos	-1.43034e-16	-5.63168e-16	2.770996508164573e-16	0.49488298808337805	0.5085487554274101	NA	NA	NA	NA	NA	13	NA	27	1	0
PF00186	Colistin	NA	NA	NA	NA	NA	NA	NA	NA	NA	NA	40	NA	NA	1	0
PF00186	Piper_Tazo	-1.60913e-16	-5.61622e-16	2.3979559363241217e-16	0.4213174061602639	0.43343047570713267	NA	NA	NA	NA	NA	16	NA	24	1	0
PF00188	Amikacin	0.019410496046009928	-0.0352073	0.0740283	0.47626847035423103	0.4894202138287204	NA	NA	NA	NA	NA	13	1	26	1	0.025
[truncated: 32,555 more rows]
